# Supplementary material for: Groomed Fingerprint Sebum Sampling: Reproducibility and Variability According to Anatomical Collection Region and Biological Sex
Source: Molecules. 2025 Feb 6;30(3):726. doi: 10.3390/molecules30030726 (PMC11820395; doi:10.3390/molecules30030726)
Supplement: Supplementary file 1 [file molecules-30-00726-s001.zip]

Archive with 3 entries (3 files):
- Molecules_SI_Jan2025.pdf
- Table S1_raw_matrices_FP2.xlsx
- Table S2_processed_matrices_FP2.xlsx
