# Supplementary material for: Groomed Fingerprint Sebum Sampling: Reproducibility and Variability According to Anatomical Collection Region and Biological Sex
Source: Molecules. 2025 Feb 6;30(3):726. doi: 10.3390/molecules30030726 (PMC11820395; doi:10.3390/molecules30030726)
Supplement: Supplementary file 1 [file molecules-30-00726-s001.zip › Table S2_processed_matrices_FP2.xlsx]

## Sheet: Legend
Bin Naming Convention (column 1)
The m/z bins are named according to the first m/z value they include (using a bin width of 0.01 Da in this experiment)
example: "250" includes peaks ≥ 250 m/z and < 250.01 m/z
Experiment Naming Convention (excel tab names)
The excel tabs are named according to the experiment and classification analysis they represent
This includes the type of samples used, the total number of samples (shown in parentheses), and the classification analysis performed
MvF represents male vs female classification analysis

## Sheet: Sample Names
All Samples (180) - biological sex classifications						All Samples (180) - grooming region classifications						Reproducibility Samples (90 samples)
Sample Name	Sex	Participant ID	Grooming Region	MS Sample #		Sample Name	Sex	Participant ID	Grooming Region	MS Sample #		Sample Name	Grooming Region	Replicate #	MS Batch #	MS Sample #
L20230123004_MA_L.ms1	MALE	L	Neck	1		L20221031036_FOR_Y	FEMALE	Y	Forehead	1		L202403270010_N3R1	Neck	6	1	1
L20230123008_FE_I.ms1	FEMALE	I	Neck	2		L20221031039_NECK_K	FEMALE	K	Neck	2		L202403270014_F2L_1	Forehead	2	1	2
L202301230012_MA_AA.ms1	MALE	AA	Neck	3		L20221031042_FOR_S	FEMALE	S	Forehead	3		L202403270018_C2R_1	Cheek	5	1	3
L202301230016_FE_A_.ms1	FEMALE	A	Neck	4		L20221031045_CHEEK_S	FEMALE	S	Cheek	4		L202403270022_N3L_1	Neck	3	1	4
L202301230020_FE_Q.ms1	FEMALE	Q	Neck	5		L20221031048_CHEEK_K	FEMALE	K	Cheek	5		L202403270026_C1L_1	Cheek	1	1	5
L202301230024_MA_V.ms1	MALE	V	Neck	6		L20221031051_FOR_D_	FEMALE	D	Forehead	6		L202403270030_F3R_1	Forehead	6	1	6
L202301230028_FE_Y.ms1	FEMALE	Y	Neck	7		L20221031054_FOR_G	FEMALE	G	Forehead	7		L202403270034_C3L_1	Cheek	3	1	7
L202301230032_MA_T.ms1	MALE	T	Neck	8		L20221031057_CHEEK_D_	FEMALE	D	Cheek	8		L202403270038_N2L_1	Neck	2	1	8
L202301230036_MA_E.ms1	MALE	E	Neck	9		L20221031060_CHEEK_BB	FEMALE	BB	Cheek	9		L202403270042_F1R_1	Forehead	4	1	9
L202301230040_FE_G.ms1	FEMALE	G	Neck	10		L20221031063_NECK_A_	FEMALE	A	Neck	10		L202403270046_F2R_1	Forehead	5	1	10
L202301230044_FE_N.ms1	FEMALE	N	Neck	11		L20221031066_NECK_Q	FEMALE	Q	Neck	11		L202403270050_C2L_1	Cheek	2	1	11
L202301230048_MA_P.ms1	MALE	P	Neck	12		L20221031069_CHEEK_N	FEMALE	N	Cheek	12		L202403270054_N1R_1	Neck	4	1	12
L202301230052_FE_S.ms1	FEMALE	S	Neck	13		L20221031072_NECK_N	FEMALE	N	Neck	13		L202403270058_N1L_1	Neck	1	1	13
L202301230056_MA_CC.ms1	MALE	CC	Neck	14		L20221031075_NECK_B_	FEMALE	B	Neck	14		L202403270062_F1L_1	Forehead	1	1	14
L202301230060_FE_B_.ms1	FEMALE	B	Neck	15		L20221031078_FOR_O	FEMALE	O	Forehead	15		L202403270066_C3R_1	Cheek	6	1	15
L202301230064_MA_W.ms1	MALE	W	Neck	16		L20221031081_CHEEK_Q	FEMALE	Q	Cheek	16		L202403270070_C1R_1	Cheek	4	1	16
L202301230068_MA_C_.ms1	MALE	C	Neck	17		L20221031084_NECK_D_	FEMALE	D	Neck	17		L202403270074_F3L_1	Forehead	3	1	17
L202301230072_FE_F.ms1	FEMALE	F	Neck	18		L20221031087_FOR_H	FEMALE	H	Forehead	18		L202403270078_N2R_1	Neck	5	1	18
L202301230076_MA_R.ms1	MALE	R	Neck	19		L20221031090_CHEEK_A_	FEMALE	A	Cheek	19		L202403270088_N3R_2	Neck	6	2	19
L202301230080_FE_BB.ms1	FEMALE	BB	Neck	20		L20221031093_NECK_I	FEMALE	I	Neck	20		L202403270092_F2L_2	Forehead	2	2	20
L202301230084_FE_D_.ms1	FEMALE	D	Neck	21		L20221031096_FOR_Q	FEMALE	Q	Forehead	21		L202403270096_C2R_2	Cheek	5	2	21
L202301230088_MA_M.ms1	MALE	M	Neck	22		L20221031099_FOR_BB	FEMALE	BB	Forehead	22		L2024032700100_N3L_2	Neck	3	2	22
L202301230092_FE_O.ms1	FEMALE	O	Neck	23		L20221031102_CHEEK_G	FEMALE	G	Cheek	23		L2024032700104_C1L_2	Cheek	1	2	23
L202301230096_MA_AA.ms1	MALE	AA	Neck	24		L20221031105_NECK_H	FEMALE	H	Neck	24		L2024032700108_F3R_2	Forehead	6	2	24
L2023012300100_FE_K.ms1	FEMALE	K	Neck	25		L20221031108_NECK_BB	FEMALE	BB	Neck	25		L2024032700112_C3L_2	Cheek	3	2	25
L2023012300104_MA_U.ms1	MALE	U	Neck	26		L20221031111_CHEEK_Q	FEMALE	Q	Cheek	26		L2024032700116_N2L_2	Neck	2	2	26
L2023012300108_MA_J.ms1	MALE	J	Neck	27		L20221031114_NECK_F	FEMALE	F	Neck	27		L2024032700120_F1R_2	Forehead	4	2	27
L2023012300112_FE_X.ms1	FEMALE	X	Neck	28		L20221031117_FOR_S	FEMALE	S	Forehead	28		L2024032700124_F2R_2	Forehead	5	2	28
L2023012300116_FE_H.ms1	FEMALE	H	Neck	29		L20221031120_FOR_A_	FEMALE	A	Forehead	29		L2024032700128_C2L_2	Cheek	2	2	29
L2023012300120_MA_Z.ms1	MALE	Z	Neck	30		L20221031123_FOR_X	FEMALE	X	Forehead	30		L2024032700132_N1R_2	Neck	4	2	30
L2023012300124_MA_L.ms1	MALE	L	Neck	31		L20221031126_NECK_O	FEMALE	O	Neck	31		L2024032700136_N1L_2	Neck	1	2	31
L2023012300128_FE_A_.ms1	FEMALE	A	Neck	32		L20221031129_CHEEK_K	FEMALE	K	Cheek	32		L2024032700140_F1L_2	Forehead	1	2	32
L2023012300132_FE_Q.ms1	FEMALE	Q	Neck	33		L20221031132_NECK_S	FEMALE	S	Neck	33		L2024032700144_C3R_2	Cheek	6	2	33
L2023012300136_MA_DD.ms1	MALE	DD	Neck	34		L20221031135_CHEEK_D_	FEMALE	D	Cheek	34		L2024032700148_C1R_2	Cheek	4	2	34
L2023012300140_FE_I.ms1	FEMALE	I	Neck	35		L20221031138_FOR_D_	FEMALE	D	Forehead	35		L2024032700152_F3L_2	Forehead	3	2	35
L2023012300144_MA_E.ms1	MALE	E	Neck	36		L20221031141_NECK_BB	FEMALE	BB	Neck	36		L2024032700156_N2R_2	Neck	5	2	36
L2023012300148_MA_T.ms1	MALE	T	Neck	37		L20221031144_FOR_N	FEMALE	N	Forehead	37		L2024032700166_N3R_3	Neck	6	3	37
L2023012300152_FE_G.ms1	FEMALE	G	Neck	38		L20221031147_CHEEK_S	FEMALE	S	Cheek	38		L2024032700170_F2L_3	Forehead	2	3	38
L2023012300156_FE_Y.ms1	FEMALE	Y	Neck	39		L20221031150_CHEEK_F	FEMALE	F	Cheek	39		L2024032700174_C2R_3	Cheek	5	3	39
L2023012300160_MA_V.ms1	MALE	V	Neck	40		L20221031153_FOR_K	FEMALE	K	Forehead	40		L2024032700178_N3L_3	Neck	3	3	40
L2023012300164_MA_CC.ms1	MALE	CC	Neck	41		L20221031159_NECK_O	FEMALE	O	Neck	41		L2024032700182_C1L_3	Cheek	1	3	41
L2023012300168_FE_B_.ms1	FEMALE	B	Neck	42		L20221031162_FOR_X	FEMALE	X	Forehead	42		L2024032700186_F3R_3	Forehead	6	3	42
L2023012300172_FE_N.ms1	FEMALE	N	Neck	43		L20221031165_FOR_N	FEMALE	N	Forehead	43		L2024032700190_C3L_3	Cheek	3	3	43
L2023012300176_MA_P.ms1	MALE	P	Neck	44		L20221031168_NECK_F	FEMALE	F	Neck	44		L2024032700194_N2L_3	Neck	2	3	44
L2023012300180_FE_S.ms1	FEMALE	S	Neck	45		L20221031171_FOR_Q	FEMALE	Q	Forehead	45		L2024032700198_F1R_3	Forehead	4	3	45
L2023012300184_MA_C_.ms1	MALE	C	Neck	46		L20221031174_NECK_G	FEMALE	G	Neck	46		L2024032700202_F2R_3	Forehead	5	3	46
L2023012300188_FE_BB.ms1	FEMALE	BB	Neck	47		L20221031177_CHEEK_A_	FEMALE	A	Cheek	47		L2024032700206_C2L_3	Cheek	2	3	47
L2023012300192_MA_W.ms1	MALE	W	Neck	48		L20221031180_CHEEK_F	FEMALE	F	Cheek	48		L2024032700210_N1R_3	Neck	4	3	48
L2023012300196_MA_U.ms1	MALE	U	Neck	49		L20221031183_FOR_I	FEMALE	I	Forehead	49		L2024032700214_N1L_3	Neck	1	3	49
L2023012300200_FE_F.ms1	FEMALE	F	Neck	50		L20221031186_CHEEK_O	FEMALE	O	Cheek	50		L2024032700218_F1L_3	Forehead	1	3	50
L2023012300204_MA_DD.ms1	MALE	DD	Neck	51		L20221031189_CHEEK_H	FEMALE	H	Cheek	51		L2024032700222_C3R_3	Cheek	6	3	51
L2023012300208_FE_K.ms1	FEMALE	K	Neck	52		L20221031192_FOR_B_	FEMALE	B	Forehead	52		L2024032700226_C1R_3	Cheek	4	3	52
L2023012300212_MA_M.ms1	MALE	M	Neck	53		L20221031195_FOR_O	FEMALE	O	Forehead	53		L2024032700230_F3L_3	Forehead	3	3	53
L2023012300216_FE_D_.ms1	FEMALE	D	Neck	54		L20221031198_NECK_I	FEMALE	I	Neck	54		L2024032700234_N2R_3	Neck	5	3	54
L2023012300220_FE_O.ms1	FEMALE	O	Neck	55		L20221031201_FOR_BB	FEMALE	BB	Forehead	55		L2024032700244_N3R_4	Neck	6	4	55
L2023012300224_MA_J.ms1	MALE	J	Neck	56		L20221031204_NECK_H	FEMALE	H	Neck	56		L2024032700248_F2L_4	Forehead	2	4	56
L2023012300228_MA_R.ms1	MALE	R	Neck	57		L20221031207_NECK_N	FEMALE	N	Neck	57		L2024032700252_C2R_4	Cheek	5	4	57
L2023012300232_FE_X.ms1	FEMALE	X	Neck	58		L20221031210_FOR_I	FEMALE	I	Forehead	58		L2024032700256_N3L_4	Neck	3	4	58
L2023012300236_MA_Z.ms1	MALE	Z	Neck	59		L20221031213_NECK_Y	FEMALE	Y	Neck	59		L2024032700260_C1L_4	Cheek	1	4	59
L2023012300240_FE_H.ms1	FEMALE	H	Neck	60		L20221031216_CHEEK_B_	FEMALE	B	Cheek	60		L2024032700264_F3R_4	Forehead	6	4	60
L2023012300244_MA_L.ms1	MALE	L	Cheek	61		L20221031219_CHEEK_I	FEMALE	I	Cheek	61		L2024032700268_C3L_4	Cheek	3	4	61
L2023012300248_FE_I.ms1	FEMALE	I	Cheek	62		L20221031222_NECK_B_	FEMALE	B	Neck	62		L2024032700272_N2L_4	Neck	2	4	62
L2023012300252_MA_AA.ms1	MALE	AA	Cheek	63		L20221031225_CHEEK_X	FEMALE	X	Cheek	63		L2024032700276_F1R_4	Forehead	4	4	63
L2023012300256_FE_A_.ms1	FEMALE	A	Cheek	64		L20221031228_CHEEK_B_	FEMALE	B	Forehead	64		L2024032700280_F2R_4	Forehead	5	4	64
L2023012300260_FE_Q.ms1	FEMALE	Q	Cheek	65		L20221031231_FOR_K	FEMALE	K	Cheek	65		L2024032700284_C2L_4	Cheek	2	4	65
L2023012300264_MA_V.ms1	MALE	V	Cheek	66		L20221031234_CHEEK_Y	FEMALE	Y	Cheek	66		L2024032700288_N1R_4	Neck	4	4	66
L2023012300268_FE_Y.ms1	FEMALE	Y	Cheek	67		L20221031237_CHEEK_BB	FEMALE	BB	Cheek	67		L2024032700292_N1L_4	Neck	1	4	67
L2023012300272_MA_T.ms1	MALE	T	Cheek	68		L20221031240_NECK_A_	FEMALE	A	Neck	68		L2024032700296_F1L_4	Forehead	1	4	68
L2023012300276_MA_E.ms1	MALE	E	Cheek	69		L20221031243_FOR_G	FEMALE	G	Forehead	69		L2024032700300_C3R_4	Cheek	6	4	69
L2023012300280_FE_G.ms1	FEMALE	G	Cheek	70		L20221031246_FOR_F	FEMALE	F	Forehead	70		L2024032700304_C1R_4	Cheek	4	4	70
L2023012300284_FE_N.ms1	FEMALE	N	Cheek	71		L20221031249_FOR_B_	FEMALE	B	Forehead	71		L2024032700308_F3L_4	Forehead	3	4	71
L2023012300288_MA_P.ms1	MALE	P	Cheek	72		L20221031252_CHEEK_I	FEMALE	I	Cheek	72		L2024032700312_N2R_4	Neck	5	4	72
L2023012300292_FE_S.ms1	FEMALE	S	Cheek	73		L20221031255_FOR_A_	FEMALE	A	Forehead	73		L2024032700322_N3R_5	Neck	6	5	73
L2023012300296_MA_CC.ms1	MALE	CC	Cheek	74		L20221031258_CHEEK_N	FEMALE	N	Cheek	74		L2024032700326_F2L_5	Forehead	2	5	74
L2023012300300_FE_B_.ms1	FEMALE	B	Cheek	75		L20221031261_NECK_X	FEMALE	X	Neck	75		L2024032700330_C2R_5	Cheek	5	5	75
L2023012300304_MA_W.ms1	MALE	W	Cheek	76		L20221031264_NECK_D	FEMALE	D	Neck	76		L2024032700334_N3L_5	Neck	3	5	76
L2023012300308_MA_C_.ms1	MALE	C	Cheek	77		L20221031267_FOR_F	FEMALE	F	Forehead	77		L2024032700338_C1L_5	Cheek	1	5	77
L2023012300312_FE_F.ms1	FEMALE	F	Cheek	78		L20221031270_CHEEK_X	FEMALE	X	Cheek	78		L2024032700342_F3R_5	Forehead	6	5	78
L2023012300316_MA_R.ms1	MALE	R	Cheek	79		L20221031273_NECK_K	FEMALE	K	Neck	79		L2024032700346_C3L_5	Cheek	3	5	79
L2023012300320_FE_BB.ms1	FEMALE	BB	Cheek	80		L20221031276_FOR_H	FEMALE	H	Forehead	80		L2024032700350_N2L_5	Neck	2	5	80
L2023012300324_FE_D_.ms1	FEMALE	D	Cheek	81		L20221031004_NECK_S	FEMALE	S	Neck	81		L2024032700354_F1R_5	Forehead	4	5	81
L2023012300328_MA_M.ms1	MALE	M	Cheek	82		L20221031008_CHEEK_Y	FEMALE	Y	Cheek	82		L2024032700358_F2R_5	Forehead	5	5	82
L2023012300332_FE_O.ms1	FEMALE	O	Cheek	83		L20221031012_NECK_Q	FEMALE	Q	Neck	83		L2024032700362_C2L_5	Cheek	2	5	83
L2023012300336_MA_AA.ms1	MALE	AA	Cheek	84		L20221031016_CHEEK_O	FEMALE	O	Cheek	84		L2024032700366_N1R_5	Neck	4	5	84
L2023012300340_FE_K.ms1	FEMALE	K	Cheek	85		L20221031020_CHEEK_H	FEMALE	H	Cheek	85		L2024032700370_N1L_5	Neck	1	5	85
L2023012300344_MA_U.ms1	MALE	U	Cheek	86		L20221031024_NECK_Y	FEMALE	Y	Neck	86		L2024032700374_F1L_5	Forehead	1	5	86
L2023012300348_MA_J.ms1	MALE	J	Cheek	87		L20221031028_FOR_Y	FEMALE	Y	Forehead	87		L2024032700378_C3R_5	Cheek	6	5	87
L2023012300352_FE_X.ms1	FEMALE	X	Cheek	88		L20221031032_NECK_G	FEMALE	G	Neck	88		L2024032700382_C1R_5	Cheek	4	5	88
L2023012300356_FE_H.ms1	FEMALE	H	Cheek	89		L20221031036_CHEEK_G	FEMALE	G	Cheek	89		L2024032700386_F3L_5	Forehead	3	5	89
L2023012300360_MA_Z.ms1	MALE	Z	Cheek	90		L20221031040_NECK_X	FEMALE	X	Neck	90		L2024032700390_N2R_5	Neck	5	5	90
L2023012300364_MA_L.ms1	MALE	L	Cheek	91		L20221101002_NECK_Z	MALE	Z	Neck	91
L2023012300368_FE_A_.ms1	FEMALE	A	Cheek	92		L20221101006_CHEEK_CC	MALE	CC	Cheek	92
L2023012300372_FE_Q.ms1	FEMALE	Q	Cheek	93		L202211010010_NECK_W	MALE	W	Neck	93
L2023012300376_MA_DD.ms1	MALE	DD	Cheek	94		L202211010114_CHEEK_V	MALE	V	Cheek	94
L2023012300380_FE_I.ms1	FEMALE	I	Cheek	95		L202211010018_CHEEK_P	MALE	P	Cheek	95
L2023012300384_MA_E.ms1	MALE	E	Cheek	96		L202211010022_NECK_CC	MALE	CC	Neck	96
L2023012300388_MA_T.ms1	MALE	T	Cheek	97		L202211010026_FOR_CC	MALE	CC	Forehead	97
L2023012300392_FE_G.ms1	FEMALE	G	Cheek	98		L202211010030_NECK_M	MALE	M	Neck	98
L2023012300396_FE_Y.ms1	FEMALE	Y	Cheek	99		L202211010034_CHEEK_M	MALE	M	Cheek	99
L2023012300400_MA_V.ms1	MALE	V	Cheek	100		L202211010038_NECK_AA	MALE	AA	Neck	100
L2023012300404_MA_CC.ms1	MALE	CC	Cheek	101		L202211010045_FOR_CC	MALE	CC	Forehead	101
L2023012300408_FE_B_.ms1	FEMALE	B	Cheek	102		L202211010049_NECK_T	MALE	T	Neck	102
L2023012300412_FE_N.ms1	FEMALE	N	Cheek	103		L202211010053_FOR_Z	MALE	Z	Forehead	103
L2023012300416_MA_P.ms1	MALE	P	Cheek	104		L202211010057_CHEEK_Z	MALE	Z	Cheek	104
L2023012300420_FE_S.ms1	FEMALE	S	Cheek	105		L202211010061_CHEEK_T	MALE	T	Cheek	105
L2023012300424_MA_C_.ms1	MALE	C	Cheek	106		L202211010065_FOR_J	MALE	J	Forehead	106
L2023012300428_FE_BB.ms1	FEMALE	BB	Cheek	107		L202211010069_FOR_M	MALE	M	Forehead	107
L2023012300432_MA_W.ms1	MALE	W	Cheek	108		L202211010073_CHEEK_J	MALE	J	Cheek	108
L2023012300436_MA_U.ms1	MALE	U	Cheek	109		L202211010077_CHEEK_DD	MALE	DD	Cheek	109
L2023012300440_FE_F.ms1	FEMALE	F	Cheek	110		L202211010081_NECK_C_	MALE	C	Neck	110
L2023012300444_MA_DD.ms1	MALE	DD	Cheek	111		L202211010085_NECK_W	MALE	W	Neck	111
L2023012300448_FE_K.ms1	FEMALE	K	Cheek	112		L202211010089_CHEEK_U	MALE	U	Cheek	112
L2023012300452_MA_M.ms1	MALE	M	Cheek	113		L202211010093_NECK_U	MALE	U	Neck	113
L2023012300456_FE_D_.ms1	FEMALE	D	Cheek	114		L202211010097_NECK_E	MALE	E	Neck	114
L2023012300460_FE_O.ms1	FEMALE	O	Cheek	115		L2022110100101_FOR_V	MALE	V	Forehead	115
L2023012300464_MA_J.ms1	MALE	J	Cheek	116		L2022110100105_CHEEK_W	MALE	W	Cheek	116
L2023012300468_MA_R.ms1	MALE	R	Cheek	117		L2022110100109_NECK_J	MALE	J	Neck	117
L2023012300472_FE_X.ms1	FEMALE	X	Cheek	118		L2022110100113_FOR_P	MALE	P	Forehead	118
L2023012300476_MA_Z.ms1	MALE	Z	Cheek	119		L2022110100117_CHEEK_C_	MALE	C	Cheek	119
L2023012300480_FE_H.ms1	FEMALE	H	Cheek	120		L2022110100121_NECK_R	MALE	R	Neck	120
L2023012300484_MA_L.ms1	MALE	L	Forehead	121		L2022110100125_FOR_W	MALE	W	Forehead	121
L2023012300488_FE_I.ms1	FEMALE	I	Forehead	122		L2022110100129_FOR_DD	MALE	DD	Forehead	122
L2023012300492_MA_AA.ms1	MALE	AA	Forehead	123		L2022110100133_CHEEK_M	MALE	M	Cheek	123
L2023012300496_FE_A_.ms1	FEMALE	A	Forehead	124		L2022110100137_NECK_P	MALE	P	Neck	124
L2023012300500_FE_Q.ms1	FEMALE	Q	Forehead	125		L2022110100141_NECK_DD	MALE	DD	Neck	125
L2023012300504_MA_V.ms1	MALE	V	Forehead	126		L2022110100145_CHEEK_W	MALE	W	Cheek	126
L2023012300508_FE_Y.ms1	FEMALE	Y	Forehead	127		L2022110100149_NECK_L	MALE	L	Neck	127
L2023012300512_MA_T.ms1	MALE	T	Forehead	128		L2022110100153_FOR_Z	MALE	Z	Forehead	128
L2023012300516_MA_E.ms1	MALE	E	Forehead	129		L2022110100157_FOR_C_	MALE	C	Forehead	129
L2023012300520_FE_G.ms1	FEMALE	G	Forehead	130		L2022110100161_FOR_AA	MALE	AA	Forehead	130
L2023012300524_FE_N.ms1	FEMALE	N	Forehead	131		L2022110100165_NECK_V	MALE	V	Neck	131
L2023012300528_MA_P.ms1	MALE	P	Forehead	132		L2022110100169_CHEEK_T	MALE	T	Cheek	132
L2023012300532_FE_S.ms1	FEMALE	S	Forehead	133		L2022110100173_NECK_Z	MALE	Z	Neck	133
L2023012300536_MA_CC.ms1	MALE	CC	Forehead	134		L2022110100177_CHEEK_J	MALE	J	Cheek	134
L2023012300540_FE_B_.ms1	FEMALE	B	Forehead	135		L2022110100181_FOR_J	MALE	J	Forehead	135
L2023012300544_MA_W.ms1	MALE	W	Forehead	136		L2022110100185_NECK_DD	MALE	DD	Neck	136
L2023012300548_MA_C_.ms1	MALE	C	Forehead	137		L2022110100189_FOR_U	MALE	U	Forehead	137
L2023012300552_FE_F.ms1	FEMALE	F	Forehead	138		L2022110100193_CHEEK_Z	MALE	Z	Cheek	138
L2023012300556_MA_R.ms1	MALE	R	Forehead	139		L2022110100197_CHEEK_L	MALE	L	Cheek	139
L2023012300560_FE_BB.ms1	FEMALE	BB	Forehead	140		L2022110100201_FOR_T	MALE	T	Forehead	140
L2023012300564_FE_D_.ms1	FEMALE	D	Forehead	141		L2022110100208_NECK_V	MALE	V	Neck	141
L2023012300568_MA_M.ms1	MALE	M	Forehead	142		L2022110100212_FOR_AA	MALE	AA	Forehead	142
L2023012300572_FE_O.ms1	FEMALE	O	Forehead	143		L2022110100216_FOR_U	MALE	U	Forehead	143
L2023012300576_MA_AA.ms1	MALE	AA	Forehead	144		L2022110100220_NECK_L	MALE	L	Neck	144
L2023012300580_FE_K.ms1	FEMALE	K	Forehead	145		L2022110100224_FOR_W	MALE	W	Forehead	145
L2023012300584_MA_U.ms1	MALE	U	Forehead	146		L2022110100228_NECK_M	MALE	M	Neck	146
L2023012300588_MA_J.ms1	MALE	J	Forehead	147		L2022110100232_CHEEK_C_	MALE	C	Cheek	147
L2023012300592_FE_X.ms1	FEMALE	X	Forehead	148		L2022110100236_CHEEK_L	MALE	L	Cheek	148
L2023012300596_FE_H.ms1	FEMALE	H	Forehead	149		L2022110100240_FOR_R	MALE	R	Forehead	149
L2023012300600_MA_Z.ms1	MALE	Z	Forehead	150		L2022110100244_CHEEK_V	MALE	V	Cheek	150
L2023012300604_MA_L.ms1	MALE	L	Forehead	151		L2022110100248_CHEEK_P	MALE	P	Cheek	151
L2023012300608_FE_A_.ms1	FEMALE	A	Forehead	152		L2022110100252_FOR_E	MALE	E	Forehead	152
L2023012300612_FE_Q.ms1	FEMALE	Q	Forehead	153		L2022110100256_FOR_V	MALE	V	Forehead	153
L2023012300616_MA_DD.ms1	MALE	DD	Forehead	154		L2022110100260_NECK_R	MALE	R	Neck	154
L2023012300620_FE_I.ms1	FEMALE	I	Forehead	155		L2022110100264_FOR_DD	MALE	DD	Forehead	155
L2023012300624_MA_E.ms1	MALE	E	Forehead	156		L2022110100268_NECK_P	MALE	P	Neck	156
L2023012300628_MA_T.ms1	MALE	T	Forehead	157		L2022110100272_NECK_U	MALE	U	Neck	157
L2023012300632_FE_G.ms1	FEMALE	G	Forehead	158		L2022110100276_FOR_R	MALE	R	Forehead	158
L2023012300636_FE_Y.ms1	FEMALE	Y	Forehead	159		L2022110100280_NECK_CC	MALE	CC	Neck	159
L2023012300640_MA_V.ms1	MALE	V	Forehead	160		L2022110100284_CHEEK_E	MALE	E	Cheek	160
L2023012300644_MA_CC.ms1	MALE	CC	Forehead	161		L2022110100288_CHEEK_R	MALE	R	Cheek	161
L2023012300648_FE_B_.ms1	FEMALE	B	Forehead	162		L2022110100292_NECK_E	MALE	E	Neck	162
L2023012300652_FE_N.ms1	FEMALE	N	Forehead	163		L2022110100296_CHEEK_AA	MALE	AA	Cheek	163
L2023012300656_MA_P.ms1	MALE	P	Forehead	164		L2022110100300_CHEEK_E	MALE	E	Cheek	164
L2023012300660_FE_S.ms1	FEMALE	S	Forehead	165		L2022110100304_FOR_T	MALE	T	Forehead	165
L2023012300664_MA_C_.ms1	MALE	C	Forehead	166		L2022110100308_CHEEK_CC	MALE	CC	Cheek	166
L2023012300668_FE_BB.ms1	FEMALE	BB	Forehead	167		L2022110100312_CHEEK_DD	MALE	DD	Cheek	167
L2023012300672_MA_W.ms1	MALE	W	Forehead	168		L2022110100316_NECK_C_	MALE	C	Neck	168
L2023012300676_MA_U.ms1	MALE	U	Forehead	169		L2022110100320_FOR_M	MALE	M	Forehead	169
L2023012300680_FE_F.ms1	FEMALE	F	Forehead	170		L2022110100324_FOR_L	MALE	L	Forehead	170
L2023012300684_MA_DD.ms1	MALE	DD	Forehead	171		L2022110100328_FOR_E	MALE	E	Forehead	171
L2023012300688_FE_K.ms1	FEMALE	K	Forehead	172		L2022110100332_CHEEK_R	MALE	R	Cheek	172
L2023012300692_MA_M.ms1	MALE	M	Forehead	173		L2022110100336_FOR_C_	MALE	C	Forehead	173
L2023012300696_FE_D_.ms1	FEMALE	C	Forehead	174		L2022110100340_CHEEK_U	MALE	U	Cheek	174
L2023012300700_FE_O.ms1	FEMALE	O	Forehead	175		L2022110100344_NECK_AA	MALE	AA	Neck	175
L2023012300704_MA_J.ms1	MALE	J	Forehead	176		L2022110100348_NECK_J	MALE	J	Neck	176
L2023012300708_MA_R.ms1	MALE	R	Forehead	177		L2022110100352_FOR_L	MALE	L	Forehead	177
L2023012300712_FE_X.ms1	FEMALE	X	Forehead	178		L2022110100356_CHEEK_AA	MALE	AA	Cheek	178
L2023012300716_MA_Z.ms1	MALE	Z	Forehead	179		L2022110100360_NECK_T	MALE	T	Neck	179
L2023012300720_FE_H.ms1	FEMALE	H	Forehead	180		L2022110100364_FOR_P	MALE	P	Forehead	180
m/z bins
L20230123004_MA_L.ms1
L20230123008_FE_I.ms1
L202301230012_MA_AA.ms1
L202301230016_FE_A_.ms1
L202301230020_FE_Q.ms1
L202301230024_MA_V.ms1
L202301230028_FE_Y.ms1
L202301230032_MA_T.ms1
L202301230036_MA_E.ms1
L202301230040_FE_G.ms1
L202301230044_FE_N.ms1
L202301230048_MA_P.ms1
L202301230052_FE_S.ms1
L202301230056_MA_CC.ms1
L202301230060_FE_B_.ms1
L202301230064_MA_W.ms1
L202301230068_MA_C_.ms1
L202301230072_FE_F.ms1
L202301230076_MA_R.ms1
L202301230080_FE_BB.ms1
L202301230084_FE_D_.ms1
L202301230088_MA_M.ms1
L202301230092_FE_O.ms1
L202301230096_MA_AA.ms1
L2023012300100_FE_K.ms1
L2023012300104_MA_U.ms1
L2023012300108_MA_J.ms1
L2023012300112_FE_X.ms1
L2023012300116_FE_H.ms1
L2023012300120_MA_Z.ms1
L2023012300124_MA_L.ms1
L2023012300128_FE_A_.ms1
L2023012300132_FE_Q.ms1
L2023012300136_MA_DD.ms1
L2023012300140_FE_I.ms1
L2023012300144_MA_E.ms1
L2023012300148_MA_T.ms1
L2023012300152_FE_G.ms1
L2023012300156_FE_Y.ms1
L2023012300160_MA_V.ms1
L2023012300164_MA_CC.ms1
L2023012300168_FE_B_.ms1
L2023012300172_FE_N.ms1
L2023012300176_MA_P.ms1
L2023012300180_FE_S.ms1
L2023012300184_MA_C_.ms1
L2023012300188_FE_BB.ms1
L2023012300192_MA_W.ms1
L2023012300196_MA_U.ms1
L2023012300200_FE_F.ms1
L2023012300204_MA_DD.ms1
L2023012300208_FE_K.ms1
L2023012300212_MA_M.ms1
L2023012300216_FE_D_.ms1
L2023012300220_FE_O.ms1
L2023012300224_MA_J.ms1
L2023012300228_MA_R.ms1
L2023012300232_FE_X.ms1
L2023012300236_MA_Z.ms1
L2023012300240_FE_H.ms1
L2023012300244_MA_L.ms1
L2023012300248_FE_I.ms1
L2023012300252_MA_AA.ms1
L2023012300256_FE_A_.ms1
L2023012300260_FE_Q.ms1
L2023012300264_MA_V.ms1
L2023012300268_FE_Y.ms1
L2023012300272_MA_T.ms1
L2023012300276_MA_E.ms1
L2023012300280_FE_G.ms1
L2023012300284_FE_N.ms1
L2023012300288_MA_P.ms1
L2023012300292_FE_S.ms1
L2023012300296_MA_CC.ms1
L2023012300300_FE_B_.ms1
L2023012300304_MA_W.ms1
L2023012300308_MA_C_.ms1
L2023012300312_FE_F.ms1
L2023012300316_MA_R.ms1
L2023012300320_FE_BB.ms1
L2023012300324_FE_D_.ms1
L2023012300328_MA_M.ms1
L2023012300332_FE_O.ms1
L2023012300336_MA_AA.ms1
L2023012300340_FE_K.ms1
L2023012300344_MA_U.ms1
L2023012300348_MA_J.ms1
L2023012300352_FE_X.ms1
L2023012300356_FE_H.ms1
L2023012300360_MA_Z.ms1
L2023012300364_MA_L.ms1
L2023012300368_FE_A_.ms1
L2023012300372_FE_Q.ms1
L2023012300376_MA_DD.ms1
L2023012300380_FE_I.ms1
L2023012300384_MA_E.ms1
L2023012300388_MA_T.ms1
L2023012300392_FE_G.ms1
L2023012300396_FE_Y.ms1
L2023012300400_MA_V.ms1
L2023012300404_MA_CC.ms1
L2023012300408_FE_B_.ms1
L2023012300412_FE_N.ms1
L2023012300416_MA_P.ms1
L2023012300420_FE_S.ms1
L2023012300424_MA_C_.ms1
L2023012300428_FE_BB.ms1
L2023012300432_MA_W.ms1
L2023012300436_MA_U.ms1
L2023012300440_FE_F.ms1
L2023012300444_MA_DD.ms1
L2023012300448_FE_K.ms1
L2023012300452_MA_M.ms1
L2023012300456_FE_D_.ms1
L2023012300460_FE_O.ms1
L2023012300464_MA_J.ms1
L2023012300468_MA_R.ms1
L2023012300472_FE_X.ms1
L2023012300476_MA_Z.ms1
L2023012300480_FE_H.ms1
L2023012300484_MA_L.ms1
L2023012300488_FE_I.ms1
L2023012300492_MA_AA.ms1
L2023012300496_FE_A_.ms1
L2023012300500_FE_Q.ms1
L2023012300504_MA_V.ms1
L2023012300508_FE_Y.ms1
L2023012300512_MA_T.ms1
L2023012300516_MA_E.ms1
L2023012300520_FE_G.ms1
L2023012300524_FE_N.ms1
L2023012300528_MA_P.ms1
L2023012300532_FE_S.ms1
L2023012300536_MA_CC.ms1
L2023012300540_FE_B_.ms1
L2023012300544_MA_W.ms1
L2023012300548_MA_C_.ms1
L2023012300552_FE_F.ms1
L2023012300556_MA_R.ms1
L2023012300560_FE_BB.ms1
L2023012300564_FE_D_.ms1
L2023012300568_MA_M.ms1
L2023012300572_FE_O.ms1
L2023012300576_MA_AA.ms1
L2023012300580_FE_K.ms1
L2023012300584_MA_U.ms1
L2023012300588_MA_J.ms1
L2023012300592_FE_X.ms1
L2023012300596_FE_H.ms1
L2023012300600_MA_Z.ms1
L2023012300604_MA_L.ms1
L2023012300608_FE_A_.ms1
L2023012300612_FE_Q.ms1
L2023012300616_MA_DD.ms1
L2023012300620_FE_I.ms1
L2023012300624_MA_E.ms1
L2023012300628_MA_T.ms1
L2023012300632_FE_G.ms1
L2023012300636_FE_Y.ms1
L2023012300640_MA_V.ms1
L2023012300644_MA_CC.ms1
L2023012300648_FE_B_.ms1
L2023012300652_FE_N.ms1
L2023012300656_MA_P.ms1
L2023012300660_FE_S.ms1
L2023012300664_MA_C_.ms1
L2023012300668_FE_BB.ms1
L2023012300672_MA_W.ms1
L2023012300676_MA_U.ms1
L2023012300680_FE_F.ms1
L2023012300684_MA_DD.ms1
L2023012300688_FE_K.ms1
L2023012300692_MA_M.ms1
L2023012300696_FE_D_.ms1
L2023012300700_FE_O.ms1
L2023012300704_MA_J.ms1
L2023012300708_MA_R.ms1
L2023012300712_FE_X.ms1
L2023012300716_MA_Z.ms1
L2023012300720_FE_H.ms1
m/z bins
L20230123004_MA_L.ms1
L20230123008_FE_I.ms1
L202301230012_MA_AA.ms1
L202301230016_FE_A_.ms1
L202301230020_FE_Q.ms1
L202301230024_MA_V.ms1
L202301230028_FE_Y.ms1
L202301230032_MA_T.ms1
L202301230036_MA_E.ms1
L202301230040_FE_G.ms1
L202301230044_FE_N.ms1
L202301230048_MA_P.ms1
L202301230052_FE_S.ms1
L202301230056_MA_CC.ms1
L202301230060_FE_B_.ms1
L202301230064_MA_W.ms1
L202301230068_MA_C_.ms1
L202301230072_FE_F.ms1
L202301230076_MA_R.ms1
L202301230080_FE_BB.ms1
L202301230084_FE_D_.ms1
L202301230088_MA_M.ms1
L202301230092_FE_O.ms1
L202301230096_MA_AA.ms1
L2023012300100_FE_K.ms1
L2023012300104_MA_U.ms1
L2023012300108_MA_J.ms1
L2023012300112_FE_X.ms1
L2023012300116_FE_H.ms1
L2023012300120_MA_Z.ms1
L2023012300124_MA_L.ms1
L2023012300128_FE_A_.ms1
L2023012300132_FE_Q.ms1
L2023012300136_MA_DD.ms1
L2023012300140_FE_I.ms1
L2023012300144_MA_E.ms1
L2023012300148_MA_T.ms1
L2023012300152_FE_G.ms1
L2023012300156_FE_Y.ms1
L2023012300160_MA_V.ms1
L2023012300164_MA_CC.ms1
L2023012300168_FE_B_.ms1
L2023012300172_FE_N.ms1
L2023012300176_MA_P.ms1
L2023012300180_FE_S.ms1
L2023012300184_MA_C_.ms1
L2023012300188_FE_BB.ms1
L2023012300192_MA_W.ms1
L2023012300196_MA_U.ms1
L2023012300200_FE_F.ms1
L2023012300204_MA_DD.ms1
L2023012300208_FE_K.ms1
L2023012300212_MA_M.ms1
L2023012300216_FE_D_.ms1
L2023012300220_FE_O.ms1
L2023012300224_MA_J.ms1
L2023012300228_MA_R.ms1
L2023012300232_FE_X.ms1
L2023012300236_MA_Z.ms1
L2023012300240_FE_H.ms1
L2023012300244_MA_L.ms1
L2023012300248_FE_I.ms1
L2023012300252_MA_AA.ms1
L2023012300256_FE_A_.ms1
L2023012300260_FE_Q.ms1
L2023012300264_MA_V.ms1
L2023012300268_FE_Y.ms1
L2023012300272_MA_T.ms1
L2023012300276_MA_E.ms1
L2023012300280_FE_G.ms1
L2023012300284_FE_N.ms1
L2023012300288_MA_P.ms1
L2023012300292_FE_S.ms1
L2023012300296_MA_CC.ms1
L2023012300300_FE_B_.ms1
L2023012300304_MA_W.ms1
L2023012300308_MA_C_.ms1
L2023012300312_FE_F.ms1
L2023012300316_MA_R.ms1
L2023012300320_FE_BB.ms1
L2023012300324_FE_D_.ms1
L2023012300328_MA_M.ms1
L2023012300332_FE_O.ms1
L2023012300336_MA_AA.ms1
L2023012300340_FE_K.ms1
L2023012300344_MA_U.ms1
L2023012300348_MA_J.ms1
L2023012300352_FE_X.ms1
L2023012300356_FE_H.ms1
L2023012300360_MA_Z.ms1
L2023012300364_MA_L.ms1
L2023012300368_FE_A_.ms1
L2023012300372_FE_Q.ms1
L2023012300376_MA_DD.ms1
L2023012300380_FE_I.ms1
L2023012300384_MA_E.ms1
L2023012300388_MA_T.ms1
L2023012300392_FE_G.ms1
L2023012300396_FE_Y.ms1
L2023012300400_MA_V.ms1
L2023012300404_MA_CC.ms1
L2023012300408_FE_B_.ms1
L2023012300412_FE_N.ms1
L2023012300416_MA_P.ms1
L2023012300420_FE_S.ms1
L2023012300424_MA_C_.ms1
L2023012300428_FE_BB.ms1
L2023012300432_MA_W.ms1
L2023012300436_MA_U.ms1
L2023012300440_FE_F.ms1
L2023012300444_MA_DD.ms1
L2023012300448_FE_K.ms1
L2023012300452_MA_M.ms1
L2023012300456_FE_D_.ms1
L2023012300460_FE_O.ms1
L2023012300464_MA_J.ms1
L2023012300468_MA_R.ms1
L2023012300472_FE_X.ms1
L2023012300476_MA_Z.ms1
L2023012300480_FE_H.ms1
L2023012300484_MA_L.ms1
L2023012300488_FE_I.ms1
L2023012300492_MA_AA.ms1
L2023012300496_FE_A_.ms1
L2023012300500_FE_Q.ms1
L2023012300504_MA_V.ms1
L2023012300508_FE_Y.ms1
L2023012300512_MA_T.ms1
L2023012300516_MA_E.ms1
L2023012300520_FE_G.ms1
L2023012300524_FE_N.ms1
L2023012300528_MA_P.ms1
L2023012300532_FE_S.ms1
L2023012300536_MA_CC.ms1
L2023012300540_FE_B_.ms1
L2023012300544_MA_W.ms1
L2023012300548_MA_C_.ms1
L2023012300552_FE_F.ms1
L2023012300556_MA_R.ms1
L2023012300560_FE_BB.ms1
L2023012300564_FE_D_.ms1
L2023012300568_MA_M.ms1
L2023012300572_FE_O.ms1
L2023012300576_MA_AA.ms1
L2023012300580_FE_K.ms1
L2023012300584_MA_U.ms1
L2023012300588_MA_J.ms1
L2023012300592_FE_X.ms1
L2023012300596_FE_H.ms1
L2023012300600_MA_Z.ms1
L2023012300604_MA_L.ms1
L2023012300608_FE_A_.ms1
L2023012300612_FE_Q.ms1
L2023012300616_MA_DD.ms1
L2023012300620_FE_I.ms1
L2023012300624_MA_E.ms1
L2023012300628_MA_T.ms1
L2023012300632_FE_G.ms1
L2023012300636_FE_Y.ms1
L2023012300640_MA_V.ms1
L2023012300644_MA_CC.ms1
L2023012300648_FE_B_.ms1
L2023012300652_FE_N.ms1
L2023012300656_MA_P.ms1
L2023012300660_FE_S.ms1
L2023012300664_MA_C_.ms1
L2023012300668_FE_BB.ms1
L2023012300672_MA_W.ms1
L2023012300676_MA_U.ms1
L2023012300680_FE_F.ms1
L2023012300684_MA_DD.ms1
L2023012300688_FE_K.ms1
L2023012300692_MA_M.ms1
L2023012300696_FE_D_.ms1
L2023012300700_FE_O.ms1
L2023012300704_MA_J.ms1
L2023012300708_MA_R.ms1
L2023012300712_FE_X.ms1
L2023012300716_MA_Z.ms1
L2023012300720_FE_H.ms1
m/z bins
L20230123004_MA_L.ms1
L20230123008_FE_I.ms1
L202301230012_MA_AA.ms1
L202301230016_FE_A_.ms1
L202301230020_FE_Q.ms1
L202301230024_MA_V.ms1
L202301230028_FE_Y.ms1
L202301230032_MA_T.ms1
L202301230036_MA_E.ms1
L202301230040_FE_G.ms1
L202301230044_FE_N.ms1
L202301230048_MA_P.ms1
L202301230052_FE_S.ms1
L202301230056_MA_CC.ms1
L202301230060_FE_B_.ms1
L202301230064_MA_W.ms1
L202301230068_MA_C_.ms1
L202301230072_FE_F.ms1
L202301230076_MA_R.ms1
L202301230080_FE_BB.ms1
L202301230084_FE_D_.ms1
L202301230088_MA_M.ms1
L202301230092_FE_O.ms1
L202301230096_MA_AA.ms1
L2023012300100_FE_K.ms1
L2023012300104_MA_U.ms1
L2023012300108_MA_J.ms1
L2023012300112_FE_X.ms1
L2023012300116_FE_H.ms1
L2023012300120_MA_Z.ms1
L2023012300124_MA_L.ms1
L2023012300128_FE_A_.ms1
L2023012300132_FE_Q.ms1
L2023012300136_MA_DD.ms1
L2023012300140_FE_I.ms1
L2023012300144_MA_E.ms1
L2023012300148_MA_T.ms1
L2023012300152_FE_G.ms1
L2023012300156_FE_Y.ms1
L2023012300160_MA_V.ms1
L2023012300164_MA_CC.ms1
L2023012300168_FE_B_.ms1
L2023012300172_FE_N.ms1
L2023012300176_MA_P.ms1
L2023012300180_FE_S.ms1
L2023012300184_MA_C_.ms1
L2023012300188_FE_BB.ms1
L2023012300192_MA_W.ms1
L2023012300196_MA_U.ms1
L2023012300200_FE_F.ms1
L2023012300204_MA_DD.ms1
L2023012300208_FE_K.ms1
L2023012300212_MA_M.ms1
L2023012300216_FE_D_.ms1
L2023012300220_FE_O.ms1
L2023012300224_MA_J.ms1
L2023012300228_MA_R.ms1
L2023012300232_FE_X.ms1
L2023012300236_MA_Z.ms1
L2023012300240_FE_H.ms1
L2023012300244_MA_L.ms1
L2023012300248_FE_I.ms1
L2023012300252_MA_AA.ms1
L2023012300256_FE_A_.ms1
L2023012300260_FE_Q.ms1
L2023012300264_MA_V.ms1
L2023012300268_FE_Y.ms1
L2023012300272_MA_T.ms1
L2023012300276_MA_E.ms1
L2023012300280_FE_G.ms1
L2023012300284_FE_N.ms1
L2023012300288_MA_P.ms1
L2023012300292_FE_S.ms1
L2023012300296_MA_CC.ms1
L2023012300300_FE_B_.ms1
L2023012300304_MA_W.ms1
L2023012300308_MA_C_.ms1
L2023012300312_FE_F.ms1
L2023012300316_MA_R.ms1
L2023012300320_FE_BB.ms1
L2023012300324_FE_D_.ms1
L2023012300328_MA_M.ms1
L2023012300332_FE_O.ms1
L2023012300336_MA_AA.ms1
L2023012300340_FE_K.ms1
L2023012300344_MA_U.ms1
L2023012300348_MA_J.ms1
L2023012300352_FE_X.ms1
L2023012300356_FE_H.ms1
L2023012300360_MA_Z.ms1
L2023012300364_MA_L.ms1
L2023012300368_FE_A_.ms1
L2023012300372_FE_Q.ms1
L2023012300376_MA_DD.ms1
L2023012300380_FE_I.ms1
L2023012300384_MA_E.ms1
L2023012300388_MA_T.ms1
L2023012300392_FE_G.ms1
L2023012300396_FE_Y.ms1
L2023012300400_MA_V.ms1
L2023012300404_MA_CC.ms1
L2023012300408_FE_B_.ms1
L2023012300412_FE_N.ms1
L2023012300416_MA_P.ms1
L2023012300420_FE_S.ms1
L2023012300424_MA_C_.ms1
L2023012300428_FE_BB.ms1
L2023012300432_MA_W.ms1
L2023012300436_MA_U.ms1
L2023012300440_FE_F.ms1
L2023012300444_MA_DD.ms1
L2023012300448_FE_K.ms1
L2023012300452_MA_M.ms1
L2023012300456_FE_D_.ms1
L2023012300460_FE_O.ms1
L2023012300464_MA_J.ms1
L2023012300468_MA_R.ms1
L2023012300472_FE_X.ms1
L2023012300476_MA_Z.ms1
L2023012300480_FE_H.ms1
L2023012300484_MA_L.ms1
L2023012300488_FE_I.ms1
L2023012300492_MA_AA.ms1
L2023012300496_FE_A_.ms1
L2023012300500_FE_Q.ms1
L2023012300504_MA_V.ms1
L2023012300508_FE_Y.ms1
L2023012300512_MA_T.ms1
L2023012300516_MA_E.ms1
L2023012300520_FE_G.ms1
L2023012300524_FE_N.ms1
L2023012300528_MA_P.ms1
L2023012300532_FE_S.ms1
L2023012300536_MA_CC.ms1
L2023012300540_FE_B_.ms1
L2023012300544_MA_W.ms1
L2023012300548_MA_C_.ms1
L2023012300552_FE_F.ms1
L2023012300556_MA_R.ms1
L2023012300560_FE_BB.ms1
L2023012300564_FE_D_.ms1
L2023012300568_MA_M.ms1
L2023012300572_FE_O.ms1
L2023012300576_MA_AA.ms1
L2023012300580_FE_K.ms1
L2023012300584_MA_U.ms1
L2023012300588_MA_J.ms1
L2023012300592_FE_X.ms1
L2023012300596_FE_H.ms1
L2023012300600_MA_Z.ms1
L2023012300604_MA_L.ms1
L2023012300608_FE_A_.ms1
L2023012300612_FE_Q.ms1
L2023012300616_MA_DD.ms1
L2023012300620_FE_I.ms1
L2023012300624_MA_E.ms1
L2023012300628_MA_T.ms1
L2023012300632_FE_G.ms1
L2023012300636_FE_Y.ms1
L2023012300640_MA_V.ms1
L2023012300644_MA_CC.ms1
L2023012300648_FE_B_.ms1
L2023012300652_FE_N.ms1
L2023012300656_MA_P.ms1
L2023012300660_FE_S.ms1
L2023012300664_MA_C_.ms1
L2023012300668_FE_BB.ms1
L2023012300672_MA_W.ms1
L2023012300676_MA_U.ms1
L2023012300680_FE_F.ms1
L2023012300684_MA_DD.ms1
L2023012300688_FE_K.ms1
L2023012300692_MA_M.ms1
L2023012300696_FE_D_.ms1
L2023012300700_FE_O.ms1
L2023012300704_MA_J.ms1
L2023012300708_MA_R.ms1
L2023012300712_FE_X.ms1
L2023012300716_MA_Z.ms1
L2023012300720_FE_H.ms1
m/z bins
L20230123004_MA_L.ms1
L20230123008_FE_I.ms1
L202301230012_MA_AA.ms1
L202301230016_FE_A_.ms1
L202301230020_FE_Q.ms1
L202301230024_MA_V.ms1
L202301230028_FE_Y.ms1
L202301230032_MA_T.ms1
L202301230036_MA_E.ms1
L202301230040_FE_G.ms1
L202301230044_FE_N.ms1
L202301230048_MA_P.ms1
L202301230052_FE_S.ms1
L202301230056_MA_CC.ms1
L202301230060_FE_B_.ms1
L202301230064_MA_W.ms1
L202301230068_MA_C_.ms1
L202301230072_FE_F.ms1
L202301230076_MA_R.ms1
L202301230080_FE_BB.ms1
L202301230084_FE_D_.ms1
L202301230088_MA_M.ms1
L202301230092_FE_O.ms1
L202301230096_MA_AA.ms1
L2023012300100_FE_K.ms1
L2023012300104_MA_U.ms1
L2023012300108_MA_J.ms1
L2023012300112_FE_X.ms1
L2023012300116_FE_H.ms1
L2023012300120_MA_Z.ms1
L2023012300124_MA_L.ms1
L2023012300128_FE_A_.ms1
L2023012300132_FE_Q.ms1
L2023012300136_MA_DD.ms1
L2023012300140_FE_I.ms1
L2023012300144_MA_E.ms1
L2023012300148_MA_T.ms1
L2023012300152_FE_G.ms1
L2023012300156_FE_Y.ms1
L2023012300160_MA_V.ms1
L2023012300164_MA_CC.ms1
L2023012300168_FE_B_.ms1
L2023012300172_FE_N.ms1
L2023012300176_MA_P.ms1
L2023012300180_FE_S.ms1
L2023012300184_MA_C_.ms1
L2023012300188_FE_BB.ms1
L2023012300192_MA_W.ms1
L2023012300196_MA_U.ms1
L2023012300200_FE_F.ms1
L2023012300204_MA_DD.ms1
L2023012300208_FE_K.ms1
L2023012300212_MA_M.ms1
L2023012300216_FE_D_.ms1
L2023012300220_FE_O.ms1
L2023012300224_MA_J.ms1
L2023012300228_MA_R.ms1
L2023012300232_FE_X.ms1
L2023012300236_MA_Z.ms1
L2023012300240_FE_H.ms1
L2023012300244_MA_L.ms1
L2023012300248_FE_I.ms1
L2023012300252_MA_AA.ms1
L2023012300256_FE_A_.ms1
L2023012300260_FE_Q.ms1
L2023012300264_MA_V.ms1
L2023012300268_FE_Y.ms1
L2023012300272_MA_T.ms1
L2023012300276_MA_E.ms1
L2023012300280_FE_G.ms1
L2023012300284_FE_N.ms1
L2023012300288_MA_P.ms1
L2023012300292_FE_S.ms1
L2023012300296_MA_CC.ms1
L2023012300300_FE_B_.ms1
L2023012300304_MA_W.ms1
L2023012300308_MA_C_.ms1
L2023012300312_FE_F.ms1
L2023012300316_MA_R.ms1
L2023012300320_FE_BB.ms1
L2023012300324_FE_D_.ms1
L2023012300328_MA_M.ms1
L2023012300332_FE_O.ms1
L2023012300336_MA_AA.ms1
L2023012300340_FE_K.ms1
L2023012300344_MA_U.ms1
L2023012300348_MA_J.ms1
L2023012300352_FE_X.ms1
L2023012300356_FE_H.ms1
L2023012300360_MA_Z.ms1
L2023012300364_MA_L.ms1
L2023012300368_FE_A_.ms1
L2023012300372_FE_Q.ms1
L2023012300376_MA_DD.ms1
L2023012300380_FE_I.ms1
L2023012300384_MA_E.ms1
L2023012300388_MA_T.ms1
L2023012300392_FE_G.ms1
L2023012300396_FE_Y.ms1
L2023012300400_MA_V.ms1
L2023012300404_MA_CC.ms1
L2023012300408_FE_B_.ms1
L2023012300412_FE_N.ms1
L2023012300416_MA_P.ms1
L2023012300420_FE_S.ms1
L2023012300424_MA_C_.ms1
L2023012300428_FE_BB.ms1
L2023012300432_MA_W.ms1
L2023012300436_MA_U.ms1
L2023012300440_FE_F.ms1
L2023012300444_MA_DD.ms1
L2023012300448_FE_K.ms1
L2023012300452_MA_M.ms1
L2023012300456_FE_D_.ms1
L2023012300460_FE_O.ms1
L2023012300464_MA_J.ms1
L2023012300468_MA_R.ms1
L2023012300472_FE_X.ms1
L2023012300476_MA_Z.ms1
L2023012300480_FE_H.ms1
L2023012300484_MA_L.ms1
L2023012300488_FE_I.ms1
L2023012300492_MA_AA.ms1
L2023012300496_FE_A_.ms1
L2023012300500_FE_Q.ms1
L2023012300504_MA_V.ms1
L2023012300508_FE_Y.ms1
L2023012300512_MA_T.ms1
L2023012300516_MA_E.ms1
L2023012300520_FE_G.ms1
L2023012300524_FE_N.ms1
L2023012300528_MA_P.ms1
L2023012300532_FE_S.ms1
L2023012300536_MA_CC.ms1
L2023012300540_FE_B_.ms1
L2023012300544_MA_W.ms1
L2023012300548_MA_C_.ms1
L2023012300552_FE_F.ms1
L2023012300556_MA_R.ms1
L2023012300560_FE_BB.ms1
L2023012300564_FE_D_.ms1
L2023012300568_MA_M.ms1
L2023012300572_FE_O.ms1
L2023012300576_MA_AA.ms1
L2023012300580_FE_K.ms1
L2023012300584_MA_U.ms1
L2023012300588_MA_J.ms1
L2023012300592_FE_X.ms1
L2023012300596_FE_H.ms1
L2023012300600_MA_Z.ms1
L2023012300604_MA_L.ms1
L2023012300608_FE_A_.ms1
L2023012300612_FE_Q.ms1
L2023012300616_MA_DD.ms1
L2023012300620_FE_I.ms1
L2023012300624_MA_E.ms1
L2023012300628_MA_T.ms1
L2023012300632_FE_G.ms1
L2023012300636_FE_Y.ms1
L2023012300640_MA_V.ms1
L2023012300644_MA_CC.ms1
L2023012300648_FE_B_.ms1
L2023012300652_FE_N.ms1
L2023012300656_MA_P.ms1
L2023012300660_FE_S.ms1
L2023012300664_MA_C_.ms1
L2023012300668_FE_BB.ms1
L2023012300672_MA_W.ms1
L2023012300676_MA_U.ms1
L2023012300680_FE_F.ms1
L2023012300684_MA_DD.ms1
L2023012300688_FE_K.ms1
L2023012300692_MA_M.ms1
L2023012300696_FE_D_.ms1
L2023012300700_FE_O.ms1
L2023012300704_MA_J.ms1
L2023012300708_MA_R.ms1
L2023012300712_FE_X.ms1
L2023012300716_MA_Z.ms1
L2023012300720_FE_H.ms1
m/z bins
L20230123004_MA_L.ms1
L20230123008_FE_I.ms1
L202301230012_MA_AA.ms1
L202301230016_FE_A_.ms1
L202301230020_FE_Q.ms1
L202301230024_MA_V.ms1
L202301230028_FE_Y.ms1
L202301230032_MA_T.ms1
L202301230036_MA_E.ms1
L202301230040_FE_G.ms1
L202301230044_FE_N.ms1
L202301230048_MA_P.ms1
L202301230052_FE_S.ms1
L202301230056_MA_CC.ms1
L202301230060_FE_B_.ms1
L202301230064_MA_W.ms1
L202301230068_MA_C_.ms1
L202301230072_FE_F.ms1
L202301230076_MA_R.ms1
L202301230080_FE_BB.ms1
L202301230084_FE_D_.ms1
L202301230088_MA_M.ms1
L202301230092_FE_O.ms1
L202301230096_MA_AA.ms1
L2023012300100_FE_K.ms1
L2023012300104_MA_U.ms1
L2023012300108_MA_J.ms1
L2023012300112_FE_X.ms1
L2023012300116_FE_H.ms1
L2023012300120_MA_Z.ms1
L2023012300124_MA_L.ms1
L2023012300128_FE_A_.ms1
L2023012300132_FE_Q.ms1
L2023012300136_MA_DD.ms1
L2023012300140_FE_I.ms1
L2023012300144_MA_E.ms1
L2023012300148_MA_T.ms1
L2023012300152_FE_G.ms1
L2023012300156_FE_Y.ms1
L2023012300160_MA_V.ms1
L2023012300164_MA_CC.ms1
L2023012300168_FE_B_.ms1
L2023012300172_FE_N.ms1
L2023012300176_MA_P.ms1
L2023012300180_FE_S.ms1
L2023012300184_MA_C_.ms1
L2023012300188_FE_BB.ms1
L2023012300192_MA_W.ms1
L2023012300196_MA_U.ms1
L2023012300200_FE_F.ms1
L2023012300204_MA_DD.ms1
L2023012300208_FE_K.ms1
L2023012300212_MA_M.ms1
L2023012300216_FE_D_.ms1
L2023012300220_FE_O.ms1
L2023012300224_MA_J.ms1
L2023012300228_MA_R.ms1
L2023012300232_FE_X.ms1
L2023012300236_MA_Z.ms1
L2023012300240_FE_H.ms1
L2023012300244_MA_L.ms1
L2023012300248_FE_I.ms1
L2023012300252_MA_AA.ms1
L2023012300256_FE_A_.ms1
L2023012300260_FE_Q.ms1
L2023012300264_MA_V.ms1
L2023012300268_FE_Y.ms1
L2023012300272_MA_T.ms1
L2023012300276_MA_E.ms1
L2023012300280_FE_G.ms1
L2023012300284_FE_N.ms1
L2023012300288_MA_P.ms1
L2023012300292_FE_S.ms1
L2023012300296_MA_CC.ms1
L2023012300300_FE_B_.ms1
L2023012300304_MA_W.ms1
L2023012300308_MA_C_.ms1
L2023012300312_FE_F.ms1
L2023012300316_MA_R.ms1
L2023012300320_FE_BB.ms1
L2023012300324_FE_D_.ms1
L2023012300328_MA_M.ms1
L2023012300332_FE_O.ms1
L2023012300336_MA_AA.ms1
L2023012300340_FE_K.ms1
L2023012300344_MA_U.ms1
L2023012300348_MA_J.ms1
L2023012300352_FE_X.ms1
L2023012300356_FE_H.ms1
L2023012300360_MA_Z.ms1
L2023012300364_MA_L.ms1
L2023012300368_FE_A_.ms1
L2023012300372_FE_Q.ms1
L2023012300376_MA_DD.ms1
L2023012300380_FE_I.ms1
L2023012300384_MA_E.ms1
L2023012300388_MA_T.ms1
L2023012300392_FE_G.ms1
L2023012300396_FE_Y.ms1
L2023012300400_MA_V.ms1
L2023012300404_MA_CC.ms1
L2023012300408_FE_B_.ms1
L2023012300412_FE_N.ms1
L2023012300416_MA_P.ms1
L2023012300420_FE_S.ms1
L2023012300424_MA_C_.ms1
L2023012300428_FE_BB.ms1
L2023012300432_MA_W.ms1
L2023012300436_MA_U.ms1
L2023012300440_FE_F.ms1
L2023012300444_MA_DD.ms1
L2023012300448_FE_K.ms1
L2023012300452_MA_M.ms1
L2023012300456_FE_D_.ms1
L2023012300460_FE_O.ms1
L2023012300464_MA_J.ms1
L2023012300468_MA_R.ms1
L2023012300472_FE_X.ms1
L2023012300476_MA_Z.ms1
L2023012300480_FE_H.ms1
L2023012300484_MA_L.ms1
L2023012300488_FE_I.ms1
L2023012300492_MA_AA.ms1
L2023012300496_FE_A_.ms1
L2023012300500_FE_Q.ms1
L2023012300504_MA_V.ms1
L2023012300508_FE_Y.ms1
L2023012300512_MA_T.ms1
L2023012300516_MA_E.ms1
L2023012300520_FE_G.ms1
L2023012300524_FE_N.ms1
L2023012300528_MA_P.ms1
L2023012300532_FE_S.ms1
L2023012300536_MA_CC.ms1
L2023012300540_FE_B_.ms1
L2023012300544_MA_W.ms1
L2023012300548_MA_C_.ms1
L2023012300552_FE_F.ms1
L2023012300556_MA_R.ms1
L2023012300560_FE_BB.ms1
L2023012300564_FE_D_.ms1
L2023012300568_MA_M.ms1
L2023012300572_FE_O.ms1
L2023012300576_MA_AA.ms1
L2023012300580_FE_K.ms1
L2023012300584_MA_U.ms1
L2023012300588_MA_J.ms1
L2023012300592_FE_X.ms1
L2023012300596_FE_H.ms1
L2023012300600_MA_Z.ms1
L2023012300604_MA_L.ms1
L2023012300608_FE_A_.ms1
L2023012300612_FE_Q.ms1
L2023012300616_MA_DD.ms1
L2023012300620_FE_I.ms1
L2023012300624_MA_E.ms1
L2023012300628_MA_T.ms1
L2023012300632_FE_G.ms1
L2023012300636_FE_Y.ms1
L2023012300640_MA_V.ms1
L2023012300644_MA_CC.ms1
L2023012300648_FE_B_.ms1
L2023012300652_FE_N.ms1
L2023012300656_MA_P.ms1
L2023012300660_FE_S.ms1
L2023012300664_MA_C_.ms1
L2023012300668_FE_BB.ms1
L2023012300672_MA_W.ms1
L2023012300676_MA_U.ms1
L2023012300680_FE_F.ms1
L2023012300684_MA_DD.ms1
L2023012300688_FE_K.ms1
L2023012300692_MA_M.ms1
L2023012300696_FE_D_.ms1
L2023012300700_FE_O.ms1
L2023012300704_MA_J.ms1
L2023012300708_MA_R.ms1
L2023012300712_FE_X.ms1
L2023012300716_MA_Z.ms1
L2023012300720_FE_H.ms1
m/z bins
L20230123004_MA_L.ms1
L20230123008_FE_I.ms1
L202301230012_MA_AA.ms1
L202301230016_FE_A_.ms1
L202301230020_FE_Q.ms1
L202301230024_MA_V.ms1
L202301230028_FE_Y.ms1
L202301230032_MA_T.ms1
L202301230036_MA_E.ms1
L202301230040_FE_G.ms1
L202301230044_FE_N.ms1
L202301230048_MA_P.ms1
L202301230052_FE_S.ms1
L202301230056_MA_CC.ms1
L202301230060_FE_B_.ms1
L202301230064_MA_W.ms1
L202301230068_MA_C_.ms1
L202301230072_FE_F.ms1
L202301230076_MA_R.ms1
L202301230080_FE_BB.ms1
L202301230084_FE_D_.ms1
L202301230088_MA_M.ms1
L202301230092_FE_O.ms1
L202301230096_MA_AA.ms1
L2023012300100_FE_K.ms1
L2023012300104_MA_U.ms1
L2023012300108_MA_J.ms1
L2023012300112_FE_X.ms1
L2023012300116_FE_H.ms1
L2023012300120_MA_Z.ms1
L2023012300124_MA_L.ms1
L2023012300128_FE_A_.ms1
L2023012300132_FE_Q.ms1
L2023012300136_MA_DD.ms1
L2023012300140_FE_I.ms1
L2023012300144_MA_E.ms1
L2023012300148_MA_T.ms1
L2023012300152_FE_G.ms1
L2023012300156_FE_Y.ms1
L2023012300160_MA_V.ms1
L2023012300164_MA_CC.ms1
L2023012300168_FE_B_.ms1
L2023012300172_FE_N.ms1
L2023012300176_MA_P.ms1
L2023012300180_FE_S.ms1
L2023012300184_MA_C_.ms1
L2023012300188_FE_BB.ms1
L2023012300192_MA_W.ms1
L2023012300196_MA_U.ms1
L2023012300200_FE_F.ms1
L2023012300204_MA_DD.ms1
L2023012300208_FE_K.ms1
L2023012300212_MA_M.ms1
L2023012300216_FE_D_.ms1
L2023012300220_FE_O.ms1
L2023012300224_MA_J.ms1
L2023012300228_MA_R.ms1
L2023012300232_FE_X.ms1
L2023012300236_MA_Z.ms1
L2023012300240_FE_H.ms1
L2023012300244_MA_L.ms1
L2023012300248_FE_I.ms1
L2023012300252_MA_AA.ms1
L2023012300256_FE_A_.ms1
L2023012300260_FE_Q.ms1
L2023012300264_MA_V.ms1
L2023012300268_FE_Y.ms1
L2023012300272_MA_T.ms1
L2023012300276_MA_E.ms1
L2023012300280_FE_G.ms1
L2023012300284_FE_N.ms1
L2023012300288_MA_P.ms1
L2023012300292_FE_S.ms1
L2023012300296_MA_CC.ms1
L2023012300300_FE_B_.ms1
L2023012300304_MA_W.ms1
L2023012300308_MA_C_.ms1
L2023012300312_FE_F.ms1
L2023012300316_MA_R.ms1
L2023012300320_FE_BB.ms1
L2023012300324_FE_D_.ms1
L2023012300328_MA_M.ms1
L2023012300332_FE_O.ms1
L2023012300336_MA_AA.ms1
L2023012300340_FE_K.ms1
L2023012300344_MA_U.ms1
L2023012300348_MA_J.ms1
L2023012300352_FE_X.ms1
L2023012300356_FE_H.ms1
L2023012300360_MA_Z.ms1
L2023012300364_MA_L.ms1
L2023012300368_FE_A_.ms1
L2023012300372_FE_Q.ms1
L2023012300376_MA_DD.ms1
L2023012300380_FE_I.ms1
L2023012300384_MA_E.ms1
L2023012300388_MA_T.ms1
L2023012300392_FE_G.ms1
L2023012300396_FE_Y.ms1
L2023012300400_MA_V.ms1
L2023012300404_MA_CC.ms1
L2023012300408_FE_B_.ms1
L2023012300412_FE_N.ms1
L2023012300416_MA_P.ms1
L2023012300420_FE_S.ms1
L2023012300424_MA_C_.ms1
L2023012300428_FE_BB.ms1
L2023012300432_MA_W.ms1
L2023012300436_MA_U.ms1
L2023012300440_FE_F.ms1
L2023012300444_MA_DD.ms1
L2023012300448_FE_K.ms1
L2023012300452_MA_M.ms1
L2023012300456_FE_D_.ms1
L2023012300460_FE_O.ms1
L2023012300464_MA_J.ms1
L2023012300468_MA_R.ms1
L2023012300472_FE_X.ms1
L2023012300476_MA_Z.ms1
L2023012300480_FE_H.ms1
L2023012300484_MA_L.ms1
L2023012300488_FE_I.ms1
L2023012300492_MA_AA.ms1
L2023012300496_FE_A_.ms1
L2023012300500_FE_Q.ms1
L2023012300504_MA_V.ms1
L2023012300508_FE_Y.ms1
L2023012300512_MA_T.ms1
L2023012300516_MA_E.ms1
L2023012300520_FE_G.ms1
L2023012300524_FE_N.ms1
L2023012300528_MA_P.ms1
L2023012300532_FE_S.ms1
L2023012300536_MA_CC.ms1
L2023012300540_FE_B_.ms1
L2023012300544_MA_W.ms1
L2023012300548_MA_C_.ms1
L2023012300552_FE_F.ms1
L2023012300556_MA_R.ms1
L2023012300560_FE_BB.ms1
L2023012300564_FE_D_.ms1
L2023012300568_MA_M.ms1
L2023012300572_FE_O.ms1
L2023012300576_MA_AA.ms1
L2023012300580_FE_K.ms1
L2023012300584_MA_U.ms1
L2023012300588_MA_J.ms1
L2023012300592_FE_X.ms1
L2023012300596_FE_H.ms1
L2023012300600_MA_Z.ms1
L2023012300604_MA_L.ms1
L2023012300608_FE_A_.ms1
L2023012300612_FE_Q.ms1
L2023012300616_MA_DD.ms1
L2023012300620_FE_I.ms1
L2023012300624_MA_E.ms1
L2023012300628_MA_T.ms1
L2023012300632_FE_G.ms1
L2023012300636_FE_Y.ms1
L2023012300640_MA_V.ms1
L2023012300644_MA_CC.ms1
L2023012300648_FE_B_.ms1
L2023012300652_FE_N.ms1
L2023012300656_MA_P.ms1
L2023012300660_FE_S.ms1
L2023012300664_MA_C_.ms1
L2023012300668_FE_BB.ms1
L2023012300672_MA_W.ms1
L2023012300676_MA_U.ms1
L2023012300680_FE_F.ms1
L2023012300684_MA_DD.ms1
L2023012300688_FE_K.ms1
L2023012300692_MA_M.ms1
L2023012300696_FE_D_.ms1
L2023012300700_FE_O.ms1
L2023012300704_MA_J.ms1
L2023012300708_MA_R.ms1
L2023012300712_FE_X.ms1
L2023012300716_MA_Z.ms1
L2023012300720_FE_H.ms1
m/z bins
L20230123004_MA_L.ms1
L20230123008_FE_I.ms1
L202301230012_MA_AA.ms1
L202301230016_FE_A_.ms1
L202301230020_FE_Q.ms1
L202301230024_MA_V.ms1
L202301230028_FE_Y.ms1
L202301230032_MA_T.ms1
L202301230036_MA_E.ms1
L202301230040_FE_G.ms1
L202301230044_FE_N.ms1
L202301230048_MA_P.ms1
L202301230052_FE_S.ms1
L202301230056_MA_CC.ms1
L202301230060_FE_B_.ms1
L202301230064_MA_W.ms1
L202301230068_MA_C_.ms1
L202301230072_FE_F.ms1
L202301230076_MA_R.ms1
L202301230080_FE_BB.ms1
L202301230084_FE_D_.ms1
L202301230088_MA_M.ms1
L202301230092_FE_O.ms1
L202301230096_MA_AA.ms1
L2023012300100_FE_K.ms1
L2023012300104_MA_U.ms1
L2023012300108_MA_J.ms1
L2023012300112_FE_X.ms1
L2023012300116_FE_H.ms1
L2023012300120_MA_Z.ms1
L2023012300124_MA_L.ms1
L2023012300128_FE_A_.ms1
L2023012300132_FE_Q.ms1
L2023012300136_MA_DD.ms1
L2023012300140_FE_I.ms1
L2023012300144_MA_E.ms1
L2023012300148_MA_T.ms1
L2023012300152_FE_G.ms1
L2023012300156_FE_Y.ms1
L2023012300160_MA_V.ms1
L2023012300164_MA_CC.ms1
L2023012300168_FE_B_.ms1
L2023012300172_FE_N.ms1
L2023012300176_MA_P.ms1
L2023012300180_FE_S.ms1
L2023012300184_MA_C_.ms1
L2023012300188_FE_BB.ms1
L2023012300192_MA_W.ms1
L2023012300196_MA_U.ms1
L2023012300200_FE_F.ms1
L2023012300204_MA_DD.ms1
L2023012300208_FE_K.ms1
L2023012300212_MA_M.ms1
L2023012300216_FE_D_.ms1
L2023012300220_FE_O.ms1
L2023012300224_MA_J.ms1
L2023012300228_MA_R.ms1
L2023012300232_FE_X.ms1
L2023012300236_MA_Z.ms1
L2023012300240_FE_H.ms1
L2023012300244_MA_L.ms1
L2023012300248_FE_I.ms1
L2023012300252_MA_AA.ms1
L2023012300256_FE_A_.ms1
L2023012300260_FE_Q.ms1
L2023012300264_MA_V.ms1
L2023012300268_FE_Y.ms1
L2023012300272_MA_T.ms1
L2023012300276_MA_E.ms1
L2023012300280_FE_G.ms1
L2023012300284_FE_N.ms1
L2023012300288_MA_P.ms1
L2023012300292_FE_S.ms1
L2023012300296_MA_CC.ms1
L2023012300300_FE_B_.ms1
L2023012300304_MA_W.ms1
L2023012300308_MA_C_.ms1
L2023012300312_FE_F.ms1
L2023012300316_MA_R.ms1
L2023012300320_FE_BB.ms1
L2023012300324_FE_D_.ms1
L2023012300328_MA_M.ms1
L2023012300332_FE_O.ms1
L2023012300336_MA_AA.ms1
L2023012300340_FE_K.ms1
L2023012300344_MA_U.ms1
L2023012300348_MA_J.ms1
L2023012300352_FE_X.ms1
L2023012300356_FE_H.ms1
L2023012300360_MA_Z.ms1
L2023012300364_MA_L.ms1
L2023012300368_FE_A_.ms1
L2023012300372_FE_Q.ms1
L2023012300376_MA_DD.ms1
L2023012300380_FE_I.ms1
L2023012300384_MA_E.ms1
L2023012300388_MA_T.ms1
L2023012300392_FE_G.ms1
L2023012300396_FE_Y.ms1
L2023012300400_MA_V.ms1
L2023012300404_MA_CC.ms1
L2023012300408_FE_B_.ms1
L2023012300412_FE_N.ms1
L2023012300416_MA_P.ms1
L2023012300420_FE_S.ms1
L2023012300424_MA_C_.ms1
L2023012300428_FE_BB.ms1
L2023012300432_MA_W.ms1
L2023012300436_MA_U.ms1
L2023012300440_FE_F.ms1
L2023012300444_MA_DD.ms1
L2023012300448_FE_K.ms1
L2023012300452_MA_M.ms1
L2023012300456_FE_D_.ms1
L2023012300460_FE_O.ms1
L2023012300464_MA_J.ms1
L2023012300468_MA_R.ms1
L2023012300472_FE_X.ms1
L2023012300476_MA_Z.ms1
L2023012300480_FE_H.ms1
L2023012300484_MA_L.ms1
L2023012300488_FE_I.ms1
L2023012300492_MA_AA.ms1
L2023012300496_FE_A_.ms1
L2023012300500_FE_Q.ms1
L2023012300504_MA_V.ms1
L2023012300508_FE_Y.ms1
L2023012300512_MA_T.ms1
L2023012300516_MA_E.ms1
L2023012300520_FE_G.ms1
L2023012300524_FE_N.ms1
L2023012300528_MA_P.ms1
L2023012300532_FE_S.ms1
L2023012300536_MA_CC.ms1
L2023012300540_FE_B_.ms1
L2023012300544_MA_W.ms1
L2023012300548_MA_C_.ms1
L2023012300552_FE_F.ms1
L2023012300556_MA_R.ms1
L2023012300560_FE_BB.ms1
L2023012300564_FE_D_.ms1
L2023012300568_MA_M.ms1
L2023012300572_FE_O.ms1
L2023012300576_MA_AA.ms1
L2023012300580_FE_K.ms1
L2023012300584_MA_U.ms1
L2023012300588_MA_J.ms1
L2023012300592_FE_X.ms1
L2023012300596_FE_H.ms1
L2023012300600_MA_Z.ms1
L2023012300604_MA_L.ms1
L2023012300608_FE_A_.ms1
L2023012300612_FE_Q.ms1
L2023012300616_MA_DD.ms1
L2023012300620_FE_I.ms1
L2023012300624_MA_E.ms1
L2023012300628_MA_T.ms1
L2023012300632_FE_G.ms1
L2023012300636_FE_Y.ms1
L2023012300640_MA_V.ms1
L2023012300644_MA_CC.ms1
L2023012300648_FE_B_.ms1
L2023012300652_FE_N.ms1
L2023012300656_MA_P.ms1
L2023012300660_FE_S.ms1
L2023012300664_MA_C_.ms1
L2023012300668_FE_BB.ms1
L2023012300672_MA_W.ms1
L2023012300676_MA_U.ms1
L2023012300680_FE_F.ms1
L2023012300684_MA_DD.ms1
L2023012300688_FE_K.ms1
L2023012300692_MA_M.ms1
L2023012300696_FE_D_.ms1
L2023012300700_FE_O.ms1
L2023012300704_MA_J.ms1
L2023012300708_MA_R.ms1
L2023012300712_FE_X.ms1
L2023012300716_MA_Z.ms1
L2023012300720_FE_H.ms1
m/z bins
L20230123004_MA_L.ms1
L20230123008_FE_I.ms1
L202301230012_MA_AA.ms1
L202301230016_FE_A_.ms1
L202301230020_FE_Q.ms1
L202301230024_MA_V.ms1
L202301230028_FE_Y.ms1
L202301230032_MA_T.ms1
L202301230036_MA_E.ms1
L202301230040_FE_G.ms1
L202301230044_FE_N.ms1
L202301230048_MA_P.ms1
L202301230052_FE_S.ms1
L202301230056_MA_CC.ms1
L202301230060_FE_B_.ms1
L202301230064_MA_W.ms1
L202301230068_MA_C_.ms1
L202301230072_FE_F.ms1
L202301230076_MA_R.ms1
L202301230080_FE_BB.ms1
L202301230084_FE_D_.ms1
L202301230088_MA_M.ms1
L202301230092_FE_O.ms1
L202301230096_MA_AA.ms1
L2023012300100_FE_K.ms1
L2023012300104_MA_U.ms1
L2023012300108_MA_J.ms1
L2023012300112_FE_X.ms1
L2023012300116_FE_H.ms1
L2023012300120_MA_Z.ms1
L2023012300124_MA_L.ms1
L2023012300128_FE_A_.ms1
L2023012300132_FE_Q.ms1
L2023012300136_MA_DD.ms1
L2023012300140_FE_I.ms1
L2023012300144_MA_E.ms1
L2023012300148_MA_T.ms1
L2023012300152_FE_G.ms1
L2023012300156_FE_Y.ms1
L2023012300160_MA_V.ms1
L2023012300164_MA_CC.ms1
L2023012300168_FE_B_.ms1
L2023012300172_FE_N.ms1
L2023012300176_MA_P.ms1
L2023012300180_FE_S.ms1
L2023012300184_MA_C_.ms1
L2023012300188_FE_BB.ms1
L2023012300192_MA_W.ms1
L2023012300196_MA_U.ms1
L2023012300200_FE_F.ms1
L2023012300204_MA_DD.ms1
L2023012300208_FE_K.ms1
L2023012300212_MA_M.ms1
L2023012300216_FE_D_.ms1
L2023012300220_FE_O.ms1
L2023012300224_MA_J.ms1
L2023012300228_MA_R.ms1
L2023012300232_FE_X.ms1
L2023012300236_MA_Z.ms1
L2023012300240_FE_H.ms1
L2023012300244_MA_L.ms1
L2023012300248_FE_I.ms1
L2023012300252_MA_AA.ms1
L2023012300256_FE_A_.ms1
L2023012300260_FE_Q.ms1
L2023012300264_MA_V.ms1
L2023012300268_FE_Y.ms1
L2023012300272_MA_T.ms1
L2023012300276_MA_E.ms1
L2023012300280_FE_G.ms1
L2023012300284_FE_N.ms1
L2023012300288_MA_P.ms1
L2023012300292_FE_S.ms1
L2023012300296_MA_CC.ms1
L2023012300300_FE_B_.ms1
L2023012300304_MA_W.ms1
L2023012300308_MA_C_.ms1
L2023012300312_FE_F.ms1
L2023012300316_MA_R.ms1
L2023012300320_FE_BB.ms1
L2023012300324_FE_D_.ms1
L2023012300328_MA_M.ms1
L2023012300332_FE_O.ms1
L2023012300336_MA_AA.ms1
L2023012300340_FE_K.ms1
L2023012300344_MA_U.ms1
L2023012300348_MA_J.ms1
L2023012300352_FE_X.ms1
L2023012300356_FE_H.ms1
L2023012300360_MA_Z.ms1
L2023012300364_MA_L.ms1
L2023012300368_FE_A_.ms1
L2023012300372_FE_Q.ms1
L2023012300376_MA_DD.ms1
L2023012300380_FE_I.ms1
L2023012300384_MA_E.ms1
L2023012300388_MA_T.ms1
L2023012300392_FE_G.ms1
L2023012300396_FE_Y.ms1
L2023012300400_MA_V.ms1
L2023012300404_MA_CC.ms1
L2023012300408_FE_B_.ms1
L2023012300412_FE_N.ms1
L2023012300416_MA_P.ms1
L2023012300420_FE_S.ms1
L2023012300424_MA_C_.ms1
L2023012300428_FE_BB.ms1
L2023012300432_MA_W.ms1
L2023012300436_MA_U.ms1
L2023012300440_FE_F.ms1
L2023012300444_MA_DD.ms1
L2023012300448_FE_K.ms1
L2023012300452_MA_M.ms1
L2023012300456_FE_D_.ms1
L2023012300460_FE_O.ms1
L2023012300464_MA_J.ms1
L2023012300468_MA_R.ms1
L2023012300472_FE_X.ms1
L2023012300476_MA_Z.ms1
L2023012300480_FE_H.ms1
L2023012300484_MA_L.ms1
L2023012300488_FE_I.ms1
L2023012300492_MA_AA.ms1
L2023012300496_FE_A_.ms1
L2023012300500_FE_Q.ms1
L2023012300504_MA_V.ms1
L2023012300508_FE_Y.ms1
L2023012300512_MA_T.ms1
L2023012300516_MA_E.ms1
L2023012300520_FE_G.ms1
L2023012300524_FE_N.ms1
L2023012300528_MA_P.ms1
L2023012300532_FE_S.ms1
L2023012300536_MA_CC.ms1
L2023012300540_FE_B_.ms1
L2023012300544_MA_W.ms1
L2023012300548_MA_C_.ms1
L2023012300552_FE_F.ms1
L2023012300556_MA_R.ms1
L2023012300560_FE_BB.ms1
L2023012300564_FE_D_.ms1
L2023012300568_MA_M.ms1
L2023012300572_FE_O.ms1
L2023012300576_MA_AA.ms1
L2023012300580_FE_K.ms1
L2023012300584_MA_U.ms1
L2023012300588_MA_J.ms1
L2023012300592_FE_X.ms1
L2023012300596_FE_H.ms1
L2023012300600_MA_Z.ms1
L2023012300604_MA_L.ms1
L2023012300608_FE_A_.ms1
L2023012300612_FE_Q.ms1
L2023012300616_MA_DD.ms1
L2023012300620_FE_I.ms1
L2023012300624_MA_E.ms1
L2023012300628_MA_T.ms1
L2023012300632_FE_G.ms1
L2023012300636_FE_Y.ms1
L2023012300640_MA_V.ms1
L2023012300644_MA_CC.ms1
L2023012300648_FE_B_.ms1
L2023012300652_FE_N.ms1
L2023012300656_MA_P.ms1
L2023012300660_FE_S.ms1
L2023012300664_MA_C_.ms1
L2023012300668_FE_BB.ms1
L2023012300672_MA_W.ms1
L2023012300676_MA_U.ms1
L2023012300680_FE_F.ms1
L2023012300684_MA_DD.ms1
L2023012300688_FE_K.ms1
L2023012300692_MA_M.ms1
L2023012300696_FE_D_.ms1
L2023012300700_FE_O.ms1
L2023012300704_MA_J.ms1
L2023012300708_MA_R.ms1
L2023012300712_FE_X.ms1
L2023012300716_MA_Z.ms1
L2023012300720_FE_H.ms1
m/z bins
L20230123004_MA_L.ms1
L20230123008_FE_I.ms1
L202301230012_MA_AA.ms1
L202301230016_FE_A_.ms1
L202301230020_FE_Q.ms1
L202301230024_MA_V.ms1
L202301230028_FE_Y.ms1
L202301230032_MA_T.ms1
L202301230036_MA_E.ms1
L202301230040_FE_G.ms1
L202301230044_FE_N.ms1
L202301230048_MA_P.ms1
L202301230052_FE_S.ms1
L202301230056_MA_CC.ms1
L202301230060_FE_B_.ms1
L202301230064_MA_W.ms1
L202301230068_MA_C_.ms1
L202301230072_FE_F.ms1
L202301230076_MA_R.ms1
L202301230080_FE_BB.ms1
L202301230084_FE_D_.ms1
L202301230088_MA_M.ms1
L202301230092_FE_O.ms1
L202301230096_MA_AA.ms1
L2023012300100_FE_K.ms1
L2023012300104_MA_U.ms1
L2023012300108_MA_J.ms1
L2023012300112_FE_X.ms1
L2023012300116_FE_H.ms1
L2023012300120_MA_Z.ms1
L2023012300124_MA_L.ms1
L2023012300128_FE_A_.ms1
L2023012300132_FE_Q.ms1
L2023012300136_MA_DD.ms1
L2023012300140_FE_I.ms1
L2023012300144_MA_E.ms1
L2023012300148_MA_T.ms1
L2023012300152_FE_G.ms1
L2023012300156_FE_Y.ms1
L2023012300160_MA_V.ms1
L2023012300164_MA_CC.ms1
L2023012300168_FE_B_.ms1
L2023012300172_FE_N.ms1
L2023012300176_MA_P.ms1
L2023012300180_FE_S.ms1
L2023012300184_MA_C_.ms1
L2023012300188_FE_BB.ms1
L2023012300192_MA_W.ms1
L2023012300196_MA_U.ms1
L2023012300200_FE_F.ms1
L2023012300204_MA_DD.ms1
L2023012300208_FE_K.ms1
L2023012300212_MA_M.ms1
L2023012300216_FE_D_.ms1
L2023012300220_FE_O.ms1
L2023012300224_MA_J.ms1
L2023012300228_MA_R.ms1
L2023012300232_FE_X.ms1
L2023012300236_MA_Z.ms1
L2023012300240_FE_H.ms1
L2023012300244_MA_L.ms1
L2023012300248_FE_I.ms1
L2023012300252_MA_AA.ms1
L2023012300256_FE_A_.ms1
L2023012300260_FE_Q.ms1
L2023012300264_MA_V.ms1
L2023012300268_FE_Y.ms1
L2023012300272_MA_T.ms1
L2023012300276_MA_E.ms1
L2023012300280_FE_G.ms1
L2023012300284_FE_N.ms1
L2023012300288_MA_P.ms1
L2023012300292_FE_S.ms1
L2023012300296_MA_CC.ms1
L2023012300300_FE_B_.ms1
L2023012300304_MA_W.ms1
L2023012300308_MA_C_.ms1
L2023012300312_FE_F.ms1
L2023012300316_MA_R.ms1
L2023012300320_FE_BB.ms1
L2023012300324_FE_D_.ms1
L2023012300328_MA_M.ms1
L2023012300332_FE_O.ms1
L2023012300336_MA_AA.ms1
L2023012300340_FE_K.ms1
L2023012300344_MA_U.ms1
L2023012300348_MA_J.ms1
L2023012300352_FE_X.ms1
L2023012300356_FE_H.ms1
L2023012300360_MA_Z.ms1
L2023012300364_MA_L.ms1
L2023012300368_FE_A_.ms1
L2023012300372_FE_Q.ms1
L2023012300376_MA_DD.ms1
L2023012300380_FE_I.ms1
L2023012300384_MA_E.ms1
L2023012300388_MA_T.ms1
L2023012300392_FE_G.ms1
L2023012300396_FE_Y.ms1
L2023012300400_MA_V.ms1
L2023012300404_MA_CC.ms1
L2023012300408_FE_B_.ms1
L2023012300412_FE_N.ms1
L2023012300416_MA_P.ms1
L2023012300420_FE_S.ms1
L2023012300424_MA_C_.ms1
L2023012300428_FE_BB.ms1
L2023012300432_MA_W.ms1
L2023012300436_MA_U.ms1
L2023012300440_FE_F.ms1
L2023012300444_MA_DD.ms1
L2023012300448_FE_K.ms1
L2023012300452_MA_M.ms1
L2023012300456_FE_D_.ms1
L2023012300460_FE_O.ms1
L2023012300464_MA_J.ms1
L2023012300468_MA_R.ms1
L2023012300472_FE_X.ms1
L2023012300476_MA_Z.ms1
L2023012300480_FE_H.ms1
L2023012300484_MA_L.ms1
L2023012300488_FE_I.ms1
L2023012300492_MA_AA.ms1
L2023012300496_FE_A_.ms1
L2023012300500_FE_Q.ms1
L2023012300504_MA_V.ms1
L2023012300508_FE_Y.ms1
L2023012300512_MA_T.ms1
L2023012300516_MA_E.ms1
L2023012300520_FE_G.ms1
L2023012300524_FE_N.ms1
L2023012300528_MA_P.ms1
L2023012300532_FE_S.ms1
L2023012300536_MA_CC.ms1
L2023012300540_FE_B_.ms1
L2023012300544_MA_W.ms1
L2023012300548_MA_C_.ms1
L2023012300552_FE_F.ms1
L2023012300556_MA_R.ms1
L2023012300560_FE_BB.ms1
L2023012300564_FE_D_.ms1
L2023012300568_MA_M.ms1
L2023012300572_FE_O.ms1
L2023012300576_MA_AA.ms1
L2023012300580_FE_K.ms1
L2023012300584_MA_U.ms1
L2023012300588_MA_J.ms1
L2023012300592_FE_X.ms1
L2023012300596_FE_H.ms1
L2023012300600_MA_Z.ms1
L2023012300604_MA_L.ms1
L2023012300608_FE_A_.ms1
L2023012300612_FE_Q.ms1
L2023012300616_MA_DD.ms1
L2023012300620_FE_I.ms1
L2023012300624_MA_E.ms1
L2023012300628_MA_T.ms1
L2023012300632_FE_G.ms1
L2023012300636_FE_Y.ms1
L2023012300640_MA_V.ms1
L2023012300644_MA_CC.ms1
L2023012300648_FE_B_.ms1
L2023012300652_FE_N.ms1
L2023012300656_MA_P.ms1
L2023012300660_FE_S.ms1
L2023012300664_MA_C_.ms1
L2023012300668_FE_BB.ms1
L2023012300672_MA_W.ms1
L2023012300676_MA_U.ms1
L2023012300680_FE_F.ms1
L2023012300684_MA_DD.ms1
L2023012300688_FE_K.ms1
L2023012300692_MA_M.ms1
L2023012300696_FE_D_.ms1
L2023012300700_FE_O.ms1
L2023012300704_MA_J.ms1
L2023012300708_MA_R.ms1
L2023012300712_FE_X.ms1
L2023012300716_MA_Z.ms1
L2023012300720_FE_H.ms1
m/z bins
L20230123004_MA_L.ms1
L20230123008_FE_I.ms1
L202301230012_MA_AA.ms1
L202301230016_FE_A_.ms1
L202301230020_FE_Q.ms1
L202301230024_MA_V.ms1
L202301230028_FE_Y.ms1
L202301230032_MA_T.ms1
L202301230036_MA_E.ms1
L202301230040_FE_G.ms1
L202301230044_FE_N.ms1
L202301230048_MA_P.ms1
L202301230052_FE_S.ms1
L202301230056_MA_CC.ms1
L202301230060_FE_B_.ms1
L202301230064_MA_W.ms1
L202301230068_MA_C_.ms1
L202301230072_FE_F.ms1
L202301230076_MA_R.ms1
L202301230080_FE_BB.ms1
L202301230084_FE_D_.ms1
L202301230088_MA_M.ms1
L202301230092_FE_O.ms1
L202301230096_MA_AA.ms1
L2023012300100_FE_K.ms1
L2023012300104_MA_U.ms1
L2023012300108_MA_J.ms1
L2023012300112_FE_X.ms1
L2023012300116_FE_H.ms1
L2023012300120_MA_Z.ms1
L2023012300124_MA_L.ms1
L2023012300128_FE_A_.ms1
L2023012300132_FE_Q.ms1
L2023012300136_MA_DD.ms1
L2023012300140_FE_I.ms1
L2023012300144_MA_E.ms1
L2023012300148_MA_T.ms1
L2023012300152_FE_G.ms1
L2023012300156_FE_Y.ms1
L2023012300160_MA_V.ms1
L2023012300164_MA_CC.ms1
L2023012300168_FE_B_.ms1
L2023012300172_FE_N.ms1
L2023012300176_MA_P.ms1
L2023012300180_FE_S.ms1
L2023012300184_MA_C_.ms1
L2023012300188_FE_BB.ms1
L2023012300192_MA_W.ms1
L2023012300196_MA_U.ms1
L2023012300200_FE_F.ms1
L2023012300204_MA_DD.ms1
L2023012300208_FE_K.ms1
L2023012300212_MA_M.ms1
L2023012300216_FE_D_.ms1
L2023012300220_FE_O.ms1
L2023012300224_MA_J.ms1
L2023012300228_MA_R.ms1
L2023012300232_FE_X.ms1
L2023012300236_MA_Z.ms1
L2023012300240_FE_H.ms1
L2023012300244_MA_L.ms1
L2023012300248_FE_I.ms1
L2023012300252_MA_AA.ms1
L2023012300256_FE_A_.ms1
L2023012300260_FE_Q.ms1
L2023012300264_MA_V.ms1
L2023012300268_FE_Y.ms1
L2023012300272_MA_T.ms1
L2023012300276_MA_E.ms1
L2023012300280_FE_G.ms1
L2023012300284_FE_N.ms1
L2023012300288_MA_P.ms1
L2023012300292_FE_S.ms1
L2023012300296_MA_CC.ms1
L2023012300300_FE_B_.ms1
L2023012300304_MA_W.ms1
L2023012300308_MA_C_.ms1
L2023012300312_FE_F.ms1
L2023012300316_MA_R.ms1
L2023012300320_FE_BB.ms1
L2023012300324_FE_D_.ms1
L2023012300328_MA_M.ms1
L2023012300332_FE_O.ms1
L2023012300336_MA_AA.ms1
L2023012300340_FE_K.ms1
L2023012300344_MA_U.ms1
L2023012300348_MA_J.ms1
L2023012300352_FE_X.ms1
L2023012300356_FE_H.ms1
L2023012300360_MA_Z.ms1
L2023012300364_MA_L.ms1
L2023012300368_FE_A_.ms1
L2023012300372_FE_Q.ms1
L2023012300376_MA_DD.ms1
L2023012300380_FE_I.ms1
L2023012300384_MA_E.ms1
L2023012300388_MA_T.ms1
L2023012300392_FE_G.ms1
L2023012300396_FE_Y.ms1
L2023012300400_MA_V.ms1
L2023012300404_MA_CC.ms1
L2023012300408_FE_B_.ms1
L2023012300412_FE_N.ms1
L2023012300416_MA_P.ms1
L2023012300420_FE_S.ms1
L2023012300424_MA_C_.ms1
L2023012300428_FE_BB.ms1
L2023012300432_MA_W.ms1
L2023012300436_MA_U.ms1
L2023012300440_FE_F.ms1
L2023012300444_MA_DD.ms1
L2023012300448_FE_K.ms1
L2023012300452_MA_M.ms1
L2023012300456_FE_D_.ms1
L2023012300460_FE_O.ms1
L2023012300464_MA_J.ms1
L2023012300468_MA_R.ms1
L2023012300472_FE_X.ms1
L2023012300476_MA_Z.ms1
L2023012300480_FE_H.ms1
L2023012300484_MA_L.ms1
L2023012300488_FE_I.ms1
L2023012300492_MA_AA.ms1
L2023012300496_FE_A_.ms1
L2023012300500_FE_Q.ms1
L2023012300504_MA_V.ms1
L2023012300508_FE_Y.ms1
L2023012300512_MA_T.ms1
L2023012300516_MA_E.ms1
L2023012300520_FE_G.ms1
L2023012300524_FE_N.ms1
L2023012300528_MA_P.ms1
L2023012300532_FE_S.ms1
L2023012300536_MA_CC.ms1
L2023012300540_FE_B_.ms1
L2023012300544_MA_W.ms1
L2023012300548_MA_C_.ms1
L2023012300552_FE_F.ms1
L2023012300556_MA_R.ms1
L2023012300560_FE_BB.ms1
L2023012300564_FE_D_.ms1
L2023012300568_MA_M.ms1
L2023012300572_FE_O.ms1
L2023012300576_MA_AA.ms1
L2023012300580_FE_K.ms1
L2023012300584_MA_U.ms1
L2023012300588_MA_J.ms1
L2023012300592_FE_X.ms1
L2023012300596_FE_H.ms1
L2023012300600_MA_Z.ms1
L2023012300604_MA_L.ms1
L2023012300608_FE_A_.ms1
L2023012300612_FE_Q.ms1
L2023012300616_MA_DD.ms1
L2023012300620_FE_I.ms1
L2023012300624_MA_E.ms1
L2023012300628_MA_T.ms1
L2023012300632_FE_G.ms1
L2023012300636_FE_Y.ms1
L2023012300640_MA_V.ms1
L2023012300644_MA_CC.ms1
L2023012300648_FE_B_.ms1
L2023012300652_FE_N.ms1
L2023012300656_MA_P.ms1
L2023012300660_FE_S.ms1
L2023012300664_MA_C_.ms1
L2023012300668_FE_BB.ms1
L2023012300672_MA_W.ms1
L2023012300676_MA_U.ms1
L2023012300680_FE_F.ms1
L2023012300684_MA_DD.ms1
L2023012300688_FE_K.ms1
L2023012300692_MA_M.ms1
L2023012300696_FE_D_.ms1
L2023012300700_FE_O.ms1
L2023012300704_MA_J.ms1
L2023012300708_MA_R.ms1
L2023012300712_FE_X.ms1
L2023012300716_MA_Z.ms1
L2023012300720_FE_H.ms1
m/z bins
L20230123004_MA_L.ms1
L20230123008_FE_I.ms1
L202301230012_MA_AA.ms1
L202301230016_FE_A_.ms1
L202301230020_FE_Q.ms1
L202301230024_MA_V.ms1
L202301230028_FE_Y.ms1
[truncated: 9,585 more rows]

## Sheet: all samples (180) - MvF
m/z bins	L20230123004_MA_L.ms1	L20230123008_FE_I.ms1	L202301230012_MA_AA.ms1	L202301230016_FE_A_.ms1	L202301230020_FE_Q.ms1	L202301230024_MA_V.ms1	L202301230028_FE_Y.ms1	L202301230032_MA_T.ms1	L202301230036_MA_E.ms1	L202301230040_FE_G.ms1	L202301230044_FE_N.ms1	L202301230048_MA_P.ms1	L202301230052_FE_S.ms1	L202301230056_MA_CC.ms1	L202301230060_FE_B_.ms1	L202301230064_MA_W.ms1	L202301230068_MA_C_.ms1	L202301230072_FE_F.ms1	L202301230076_MA_R.ms1	L202301230080_FE_BB.ms1	L202301230084_FE_D_.ms1	L202301230088_MA_M.ms1	L202301230092_FE_O.ms1	L202301230096_MA_AA.ms1	L2023012300100_FE_K.ms1	L2023012300104_MA_U.ms1	L2023012300108_MA_J.ms1	L2023012300112_FE_X.ms1	L2023012300116_FE_H.ms1	L2023012300120_MA_Z.ms1	L2023012300124_MA_L.ms1	L2023012300128_FE_A_.ms1	L2023012300132_FE_Q.ms1	L2023012300136_MA_DD.ms1	L2023012300140_FE_I.ms1	L2023012300144_MA_E.ms1	L2023012300148_MA_T.ms1	L2023012300152_FE_G.ms1	L2023012300156_FE_Y.ms1	L2023012300160_MA_V.ms1	L2023012300164_MA_CC.ms1	L2023012300168_FE_B_.ms1	L2023012300172_FE_N.ms1	L2023012300176_MA_P.ms1	L2023012300180_FE_S.ms1	L2023012300184_MA_C_.ms1	L2023012300188_FE_BB.ms1	L2023012300192_MA_W.ms1	L2023012300196_MA_U.ms1
253.1	-13.0792	-12.9581	-13.6381	-14.1714	-14.2231	-15.1859	-14.5761	-15.1579	-15.0416	-15.4912	-15.2005	-14.9366	-15.919	-15.172	-15.6609	-15.4307	-15.1771	-15.2039	-15.3346	-14.8895	-14.7755	-15.5232	-15.5323	-15.5278	-15.6029	-15.2191	-16.2238	-15.7099	-15.2614	-15.6376	-14.3495	-16.1053	-14.8759	-14.7149	-14.5222	-15.1638	-13.6935	-18.2085	-14.0517	-15.1951	-14.3318	-14.1382	-14.882	-14.1252	-15.5144	-15.266	-14.1356	-14.2237	-14.8379
353.19	-13.9447	-14.0286	-14.1831	-14.5025	-14.4757	-15.161	-14.8442	-14.898	-15.0242	-15.3057	-15.2615	-14.9492	-15.4346	-15.0634	-15.4021	-14.9622	-14.8105	-14.9973	-15.4124	-15.0042	-14.9605	-15.8023	-15.2865	-15.6553	-15.3599	-15.4849	-15.5361	-15.4577	-15.5456	-16.0524	-14.6723	-15.7461	-15.2121	-14.9859	-14.5592	-14.9455	-14.1464	-17.5161	-14.5717	-14.9899	-14.7288	-14.9251	-14.8013	-14.8968	-15.8057	-14.7902	-14.5741	-14.5608	-15.4676
302.18	-17.3201	-17.2219	-15.8374	-16.8739	-15.8026	-17.1026	-14.0847	-15.0026	-14.9837	-15.0118	-15.061	-15.4799	-15.3118	-16.0495	-15.9619	-14.6068	-13.8304	-14.3924	-15.5642	-15.0229	-13.1011	-15.041	-14.5136	-14.6697	-14.1495	-12.9812	-13.9128	-13.9273	-13.5015	-13.7246	-14.3898	-17.093	-15.055	-14.8421	-14.4359	-15.6201	-14.3591	-16.5726	-13.926	-14.8635	-14.084	-15.3274	-15.2462	-13.8327	-15.6921	-15.3998	-14.6264	-14.0669	-15.1319
343.21	-14.311	-14.4873	-14.6447	-14.8514	-14.7989	-15.311	-14.766	-15.1227	-15.1128	-15.3115	-15.1312	-15.1698	-15.3814	-14.9517	-15.6631	-15.0505	-14.8834	-15.3254	-15.3783	-15.1309	-14.9502	-15.5513	-15.5039	-15.6126	-15.7416	-15.2802	-15.6946	-15.9778	-15.9773	-16.084	-14.6856	-16.3635	-15.3146	-15.4775	-14.6124	-15.8486	-14.3396	-18.4585	-14.6821	-14.941	-14.5463	-15.073	-14.6537	-14.8162	-16.1967	-15.7949	-14.424	-14.5312	-15.1191
425.22	-14.1348	-15.4094	-14.581	-15.5687	-15.5799	-15.1306	-14.2348	-16.3288	-16.9179	-31.0002	-16.706	-15.1296	-15.2446	-13.8785	-31.0002	-14.3931	-13.6614	-13.224	-13.9643	-13.8293	-12.7876	-13.5895	-13.514	-13.6495	-13.1598	-13.1246	-14.1157	-12.5276	-12.5831	-13.0068	-14.6045	-18.2435	-14.8397	-15.1927	-15.5226	-16.1284	-14.0875	-19.1356	-14.5493	-15.7906	-14.6559	-14.8593	-15.7152	-14.6979	-15.4669	-16.5391	-15.3472	-14.8519	-14.8082
741.6	-17.5275	-15.8553	-16.1006	-15.9229	-15.7639	-16.5454	-15.4128	-15.0864	-14.9327	-15.8523	-15.4488	-14.506	-15.5465	-15.0661	-14.1755	-14.6116	-14.6815	-16.3877	-14.7575	-14.7193	-15.193	-14.8223	-15.7048	-14.4454	-14.6302	-15.2414	-14.902	-13.8444	-14.332	-14.0777	-15.4318	-15.1546	-15.9472	-15.1752	-14.9962	-15.026	-15.1983	-17.2985	-14.9254	-14.6725	-15.4538	-15.1982	-14.9065	-14.3793	-15.3116	-15.9211	-15.0299	-14.9218	-14.5428
493.35	-14.7019	-14.2022	-15.4508	-15.9882	-15.7822	-15.9211	-15.8173	-15.0373	-15.6923	-16.834	-15.7223	-15.7884	-16.6522	-15.5045	-16.369	-15.4856	-16.2165	-17.3745	-15.4935	-14.3704	-14.9297	-15.1475	-13.946	-14.5968	-14.4703	-13.6572	-14.4976	-13.8165	-14.4434	-14.9015	-15.5752	-16.019	-15.5151	-15.7298	-15.0958	-15.9839	-15.5853	-17.0701	-15.2144	-14.8416	-15.4139	-15.1317	-14.8905	-15.6651	-15.8024	-15.0696	-14.4407	-14.8341	-14.4998
730.56	-11.0006	-17.1695	-30.2696	-30.2696	-14.2382	-11.3369	-14.2588	-30.2696	-13.7598	-30.2696	-14.2624	-11.4746	-10.432	-30.2696	-30.2696	-14.7859	-11.0204	-12.5514	-9.58652	-10.1798	-16.8031	-10.2931	-9.51876	-11.9655	-8.92406	-12.0341	-9.45262	-10.3825	-10.1237	-11.8315	-13.3251	-18.196	-14.9755	-15.8359	-15.0817	-16.2989	-16.1973	-18.7024	-16.9602	-15.0756	-13.8913	-13.7848	-16.1558	-14.7863	-14.9094	-15.8304	-16.7489	-15.9136	-16.8152
596.38	-13.6335	-14.9866	-12.6732	-14.0479	-30.5281	-13.2184	-30.5281	-14.3335	-30.5281	-15.8172	-13.2986	-13.82	-13.6165	-12.7561	-30.5281	-14.716	-30.5281	-14.521	-15.4142	-12.8213	-12.3809	-12.9879	-12.3524	-11.2275	-10.9849	-10.5496	-11.7377	-11.3954	-11.7409	-11.5609	-15.2076	-19.8768	-15.0501	-15.0846	-15.5369	-15.9423	-15.752	-33.6416	-14.7466	-15.2692	-14.9035	-14.7919	-14.2606	-14.4101	-15.6807	-14.2294	-14.3577	-14.1778	-17.1083
462.28	-16.9837	-17.9401	-18.0945	-15.6662	-15.3563	-16.1795	-15.7542	-15.3051	-14.6045	-15.4368	-15.2318	-15.1954	-15.9341	-15.1101	-15.0766	-14.6279	-14.1204	-15.0648	-14.9914	-13.8848	-14.5984	-14.7224	-14.95	-15.6103	-14.5463	-14.366	-14.2865	-13.9578	-14.7259	-14.101	-14.7192	-16.4575	-15.5071	-14.932	-14.8289	-15.8785	-14.3145	-21.4482	-14.4282	-14.8124	-14.4842	-15.062	-14.5947	-15.3026	-15.8112	-14.9509	-13.7836	-14.2456	-15.1256
782.57	-16.9612	-17.4649	-32.9408	-32.9408	-16.8046	-16.2699	-15.7466	-15.518	-15.1684	-14.917	-14.3066	-13.7354	-15.7263	-13.9903	-14.417	-13.1084	-14.3417	-14.2993	-13.83	-12.5667	-13.654	-13.4876	-12.6905	-12.7023	-13.9461	-13.6017	-12.8511	-12.2794	-12.7384	-12.8663	-16.0191	-15.8108	-16.3118	-15.1545	-15.227	-16.1909	-15.1854	-18.0691	-15.4234	-15.12	-15.0438	-15.5647	-15.2987	-15.2502	-15.5712	-15.2959	-14.7446	-15.0047	-15.6389
689.64	-15.4992	-15.8211	-15.9132	-15.6452	-15.5873	-15.0066	-16.163	-15.2204	-15.2727	-15.6972	-16.4248	-15.6088	-15.184	-15.6961	-15.3777	-15.7801	-16.5493	-16.2334	-15.512	-15.7724	-16.8132	-15.2826	-15.5389	-15.3519	-15.6341	-16.7444	-15.2837	-14.7422	-15.0457	-15.062	-15.522	-15.9269	-15.2876	-15.4546	-15.9332	-15.826	-15.2335	-14.8673	-15.1421	-15.5739	-15.4298	-15.6005	-15.567	-15.3686	-15.5037	-16.8699	-15.4736	-15.4529	-15.129
352.24	-14.3262	-14.9024	-14.5648	-14.9392	-14.8902	-16.2216	-14.461	-14.4095	-14.3256	-15.232	-15.1215	-14.7473	-15.9795	-14.9585	-15.3136	-15.3295	-15.4022	-15.4116	-15.7942	-15.0132	-13.3576	-15.7618	-15.0468	-15.6794	-15.8536	-14.8035	-14.2482	-15.133	-14.8978	-15.5203	-16.8247	-15.4212	-16.0646	-15.0646	-14.6017	-16.5909	-14.5851	-17.0768	-13.4045	-15.7459	-14.8091	-15.3019	-14.4986	-14.4089	-14.8433	-14.9388	-13.5097	-14.0759	-16.4233
376.22	-17.2375	-15.8727	-14.8061	-32.0787	-15.8859	-16.0626	-13.8575	-15.0837	-14.8901	-14.8936	-14.917	-15.451	-15.548	-15.9127	-15.4488	-14.7376	-13.7537	-14.0869	-14.8083	-14.112	-12.6681	-14.239	-13.2467	-13.96	-13.563	-13.6814	-13.8232	-14.045	-13.5285	-13.7821	-14.8695	-17.1377	-14.8975	-14.8629	-15.5488	-15.2659	-13.9925	-17.1961	-14.3577	-15.4411	-13.9176	-14.7131	-15.2316	-14.3464	-15.0568	-15.5101	-14.8248	-14.7567	-15.6273
283.23	-16.2909	-30.7605	-30.7605	-16.7344	-15.1521	-30.7605	-14.1331	-12.7582	-14.1225	-14.3227	-13.3781	-13.7764	-14.6711	-13.1167	-14.6926	-13.5628	-12.4741	-12.0952	-12.7376	-12.2997	-12.3333	-13.1082	-12.8524	-12.8428	-12.4221	-12.614	-12.5589	-13.3638	-12.2548	-12.1688	-14.4731	-17.3498	-14.753	-15.3009	-14.6855	-14.9488	-14.3035	-16.3657	-14.3163	-14.933	-13.8653	-15.061	-15.3009	-14.1429	-15.9691	-15.7338	-14.9067	-14.1902	-15.6167
501.43	-16.0497	-14.7232	-15.5195	-15.4455	-14.9856	-15.2105	-14.847	-14.6566	-14.7506	-14.8965	-14.6585	-14.7184	-15.0006	-14.7406	-14.8859	-14.8546	-14.7732	-15.285	-15.2354	-15.2582	-15.266	-15.8756	-15.7364	-15.7089	-14.5559	-15.2457	-15.9634	-15.7191	-15.9295	-15.6811	-15.446	-15.9432	-15.0175	-15.3275	-12.4916	-15.5966	-14.833	-16.8759	-15.2631	-15.5231	-14.9538	-15.2691	-14.4498	-14.8206	-14.7983	-15.0967	-14.64	-14.6515	-14.7723
377.2	-13.7245	-13.8458	-14.3081	-14.7674	-14.2729	-15.0686	-14.4793	-16.1883	-16.719	-16.0759	-15.8907	-15.5681	-16.6463	-15.2399	-16.1633	-15.4413	-15.0952	-14.6605	-15.6876	-15.2262	-14.9612	-15.0709	-14.6393	-15.4204	-14.3525	-14.6151	-15.3251	-15.1688	-14.3989	-14.3828	-14.3779	-16.9498	-15.114	-15.0403	-15.3249	-15.1071	-13.9592	-18.0809	-14.088	-15.4596	-14.1909	-15.1946	-14.661	-13.7496	-17.2596	-16.1853	-14.8869	-14.0735	-15.1177
314.16	-13.7571	-14.3241	-14.2993	-15.707	-14.5302	-16.0631	-17.0425	-15.8954	-14.8704	-16.7409	-15.4636	-17.6364	-16.8822	-15.3545	-18.4791	-17.2339	-16.1032	-15.2178	-16.5136	-15.0355	-14.0268	-15.421	-14.4927	-14.4918	-13.8068	-13.3887	-14.7997	-14.1754	-14.4858	-14.5613	-14.7118	-18.308	-15.5515	-15.165	-14.9789	-16.6915	-13.6359	-17.9527	-14.386	-15.3697	-14.2555	-14.2409	-14.1597	-13.9204	-16.0957	-15.1369	-13.8684	-13.6793	-15.4058
464.28	-14.1326	-14.0523	-14.1552	-14.4816	-14.4734	-15.1601	-14.6245	-15.3532	-15.2012	-15.3813	-14.964	-14.8871	-15.1858	-14.7694	-15.0824	-14.6116	-14.4618	-14.5879	-14.9033	-14.8993	-14.42	-15.5431	-15.5484	-15.6792	-15.5918	-15.7826	-16.8635	-16.408	-17.0865	-17.2439	-14.1737	-17.3285	-14.8884	-14.7814	-15.7748	-15.6358	-14.0085	-18.6109	-13.3984	-15.8738	-14.3377	-14.7799	-14.5547	-14.3027	-15.5405	-15.6609	-14.4385	-13.9195	-15.4782
372.24	-15.6682	-15.2656	-30.4606	-30.4606	-30.4606	-15.0267	-13.6481	-16.007	-14.953	-13.6013	-13.8093	-14.1075	-13.9632	-13.9899	-13.6849	-13.2465	-12.8751	-12.0682	-13.4611	-13.3463	-11.9632	-13.6201	-12.5741	-12.4477	-12.3222	-12.7554	-12.5576	-12.3083	-11.9531	-12.3427	-15.2452	-17.3297	-15.407	-15.249	-15.099	-15.4444	-14.42	-17.7469	-14.1427	-15.4829	-14.0692	-14.552	-15.1448	-13.9727	-15.2502	-15.4739	-14.7555	-14.5904	-15.1234
594.36	-32.9443	-15.8287	-16.2765	-18.0608	-16.3563	-16.3146	-15.2365	-15.2836	-15.4311	-14.9275	-14.3781	-14.6784	-16.0256	-13.8384	-15.6168	-14.0516	-14.1095	-14.5011	-14.5903	-13.7313	-13.7346	-15.3509	-14.6355	-14.0651	-14.0596	-14.3077	-14.0263	-13.2652	-13.6571	-13.7095	-15.0115	-16.4847	-15.7549	-15.33	-14.6873	-15.9593	-14.6238	-21.1114	-15.0686	-15.0206	-14.943	-14.8942	-15.1202	-15.1307	-16.0008	-15.1153	-14.0988	-14.5298	-15.7289
485.43	-15.9179	-15.5419	-15.1643	-15.34	-15.1433	-15.0439	-14.8335	-14.4877	-14.6154	-15.0373	-14.7566	-14.5775	-15.1165	-14.9152	-15.1258	-14.8777	-14.8185	-15.2122	-15.4748	-15.045	-15.4674	-15.8257	-15.8851	-16.1465	-15.3562	-15.9496	-15.8322	-15.1097	-15.7867	-15.5813	-15.138	-15.5145	-15.0964	-15.1694	-14.4347	-15.702	-14.8745	-16.4785	-14.7663	-15.4421	-14.8254	-15.0467	-15.2693	-16.0715	-15.7305	-15.7281	-14.5584	-14.6971	-15.4912
549.45	-14.6474	-15.2435	-14.5902	-15.0367	-15.2606	-15.1681	-15.9085	-15.0775	-15.1873	-15.2512	-15.0188	-15.3514	-15.3702	-15.359	-15.2386	-14.8662	-15.2908	-16.1334	-15.075	-14.5609	-15.1422	-15.4722	-14.8146	-14.4647	-14.7414	-14.8794	-14.9091	-14.4738	-14.6539	-14.5224	-15.5133	-15.4785	-15.0811	-14.8366	-14.8238	-15.485	-16.1377	-15.6521	-14.6038	-15.2578	-14.877	-14.9136	-15.0886	-14.9068	-15.1255	-15.2874	-15.1013	-14.6833	-14.8943
545.53	-15.4379	-18.1151	-15.2738	-18.6783	-17.1381	-18.1284	-16.7335	-16.7136	-18.2825	-16.3576	-17.1494	-15.5448	-19.0575	-17.0707	-15.4152	-17.7758	-17.1463	-19.0109	-17.0809	-14.859	-16.3597	-14.0772	-14.7669	-13.1027	-14.0894	-14.425	-13.4891	-15.7998	-13.1162	-14.241	-14.9897	-32.8046	-13.8038	-16.5188	-15.0445	-18.8546	-17.5562	-14.46	-14.8362	-14.8031	-15.8729	-13.795	-13.7644	-12.942	-14.0096	-15.982	-14.0546	-15.2504	-16.021
463.14	-14.3036	-17.7642	-29.0827	-14.3895	-29.0827	-29.0827	-11.6721	-14.2227	-29.0827	-13.6196	-11.9742	-13.1053	-29.0827	-13.6573	-13.958	-12.5813	-11.7726	-12.3801	-10.93	-12.3009	-12.1741	-14.0704	-11.7202	-11.8481	-10.7014	-10.8586	-9.52005	-9.26069	-9.70318	-10.1128	-16.6489	-14.0883	-15.2113	-13.6498	-15.4062	-14.9013	-14.7142	-19.377	-15.258	-16.3318	-15.2023	-15.4565	-14.8741	-14.4707	-15.2853	-15.2666	-14.7949	-13.9824	-15.5558
362.24	-15.6535	-16.3509	-15.5755	-15.9469	-15.4169	-15.6396	-14.2815	-14.4623	-14.9034	-15.1704	-14.8832	-14.9492	-15.0123	-15.3455	-16.1533	-14.5451	-14.6633	-15.1896	-15.1401	-15.0227	-14.032	-15.1547	-14.3233	-15.4944	-14.6894	-14.2548	-15.1171	-14.584	-14.2418	-13.9687	-14.3875	-16.4104	-14.3406	-14.986	-15.1291	-14.8264	-13.826	-17.5655	-14.2702	-15.2607	-14.2453	-14.5288	-14.6791	-14.2907	-15.5545	-17.0598	-14.38	-14.2228	-14.6138
639.5	-17.1824	-18.1305	-17.9577	-16.724	-16.1396	-15.5797	-16.0365	-15.1025	-15.1684	-15.7122	-15.0796	-14.7693	-15.5753	-15.4288	-15.6199	-14.6112	-15.3615	-15.5726	-15.3299	-14.2422	-14.5793	-15.2076	-14.8216	-14.5555	-14.9139	-14.8284	-14.3299	-13.8993	-14.6038	-14.1644	-15.3111	-16.4136	-15.981	-15.4594	-14.6759	-15.4763	-14.9711	-20.1084	-14.8755	-14.9033	-15.0677	-15.2502	-15.3161	-15.3248	-15.412	-14.8399	-14.6513	-14.7008	-15.4662
272.23	-15.0818	-16.4741	-15.3177	-15.5347	-15.058	-14.9293	-15.6499	-14.8617	-15.3037	-14.9553	-15.2069	-14.9662	-15.3268	-14.6397	-15.1243	-15.4227	-14.9116	-15.652	-15.5141	-14.5341	-14.7029	-15.1796	-15.151	-14.8412	-14.9308	-14.8793	-15.1563	-14.7777	-15.2724	-15.389	-14.8385	-17.0223	-14.8478	-15.0162	-14.7807	-15.4965	-14.5454	-16.1717	-14.2572	-14.7678	-14.7882	-14.6368	-14.487	-15.0991	-15.0708	-15.1788	-14.5607	-15.2107	-15.0339
280.09	-17.1299	-20.8265	-16.6561	-17.3363	-15.736	-15.848	-15.4717	-14.947	-14.5748	-16.3741	-15.6783	-15.1044	-16.7366	-15.2956	-14.6076	-14.3912	-14.8414	-17.8636	-15.2829	-13.4479	-14.7	-14.64	-14.6983	-14.165	-13.5436	-13.5004	-13.7782	-13.3451	-13.3943	-13.6228	-15.0444	-15.9159	-15.749	-15.558	-15.0878	-15.8145	-14.7253	-17.7626	-14.4162	-14.8461	-14.6991	-15.1384	-14.5482	-15.1303	-15.766	-15.0265	-14.2958	-14.9306	-15.6005
296.22	-16.6348	-15.1538	-17.3156	-14.7509	-14.9712	-15.0745	-14.2644	-14.0318	-14.2171	-14.9494	-14.4264	-14.4223	-14.9969	-14.8021	-15.9797	-13.7426	-14.2637	-14.2003	-14.8027	-15.2737	-14.858	-15.2721	-14.892	-15.7367	-14.6363	-14.8304	-15.6345	-14.657	-15.0763	-14.9638	-14.8712	-14.2277	-15.3088	-14.7401	-14.1926	-14.5801	-14.0855	-15.6984	-14.5134	-14.3675	-14.2098	-15.8297	-15.2293	-14.2728	-15.4537	-16.0853	-15.1321	-14.7628	-14.7312
699.52	-18.344	-20.5573	-16.6546	-17.7449	-15.6788	-15.781	-15.6435	-16.1285	-15.2545	-15.6158	-14.7131	-14.56	-15.2753	-14.7898	-15.2204	-14.1348	-15.2514	-14.8871	-14.209	-14.1256	-14.3842	-14.3573	-15.2707	-14.2968	-14.7176	-15.4962	-14.3752	-14.3688	-14.5788	-13.4995	-15.2066	-16.0163	-15.5439	-15.9533	-14.5546	-16.196	-15.1304	-18.6647	-15.3425	-14.8774	-14.795	-14.9341	-15.2493	-14.3071	-15.5146	-16.5059	-14.3824	-14.6088	-15.4594
455.4	-15.266	-15.3917	-15.2303	-15.009	-14.8214	-14.9352	-14.7934	-14.7422	-14.7944	-14.89	-14.8895	-14.7301	-14.8486	-14.8686	-14.9927	-14.9692	-14.9521	-15.3157	-15.1785	-15.1556	-15.0554	-15.597	-15.3264	-16.4364	-15.7068	-16.415	-15.7351	-15.3711	-15.7524	-15.9488	-14.8004	-15.3372	-14.9844	-14.6962	-14.6597	-15.1873	-14.9736	-16.0017	-14.8564	-15.2959	-15.0314	-15.3332	-15.4593	-15.5769	-15.3633	-15.162	-14.9094	-15.0121	-15.2269
389.37	-15.4061	-15.2629	-15.1377	-15.3725	-15.005	-15.1342	-15.1021	-14.6172	-14.8474	-15.066	-15.0523	-14.8652	-15.1137	-15.0775	-15.1478	-15.036	-15.094	-15.6622	-15.3756	-14.7802	-15.1429	-15.5071	-15.1232	-15.112	-14.8493	-15.2889	-15.2109	-14.6235	-15.096	-15.3994	-15.3028	-15.5427	-15.0971	-14.9333	-14.6065	-15.5128	-14.8697	-17.2364	-14.6943	-15.0144	-14.8716	-14.9444	-14.9003	-14.8405	-15.4398	-14.9922	-14.4739	-14.6238	-14.8651
571.36	-16.0505	-15.6796	-15.2471	-15.4161	-15.1898	-15.8125	-15.37	-15.701	-15.6631	-16.1143	-15.2935	-15.2791	-15.5913	-15.2389	-15.4357	-15.4102	-15.1366	-15.2014	-15.6508	-15.081	-15.0515	-16.1134	-15.7745	-15.4358	-16.399	-15.6011	-16.4687	-15.9142	-17.0031	-16.9991	-14.7135	-16.7388	-15.2405	-15.2461	-33.5716	-15.8912	-13.7111	-20.0581	-14.0543	-14.7641	-14.2656	-15.7238	-14.5965	-14.2462	-16.9387	-15.01	-13.539	-13.7853	-14.6326
501.46	-15.2152	-15.527	-14.9427	-15.6817	-15.316	-14.8456	-15.3762	-14.6102	-15.131	-14.8804	-15.8547	-15.9232	-15.4511	-15.6837	-14.9345	-15.0386	-16.8113	-17.1522	-15.3172	-15.4267	-15.9118	-15.2328	-15.7968	-15.2951	-15.4627	-16.0732	-15.0576	-14.8864	-15.5101	-15.6073	-15.9607	-15.4036	-15.2909	-14.8611	-15.2618	-16.6234	-16.039	-14.7026	-15.1244	-15.0849	-15.763	-15.4099	-15.2803	-15.6522	-15.4369	-15.9976	-15.0765	-14.9221	-14.7361
735.7	-18.1056	-16.3831	-15.7225	-16.2327	-15.3992	-15.4932	-15.32	-14.6376	-14.7283	-15.1393	-14.834	-14.8541	-15.2903	-15.0896	-15.3675	-14.8087	-15.0976	-15.4017	-15.1208	-14.7993	-15.7566	-15.4464	-15.7747	-15.6711	-15.4945	-15.4315	-15.0561	-14.7589	-15.04	-14.7803	-14.9301	-15.7712	-15.2371	-14.9933	-15.1781	-15.5903	-15.4615	-16.2261	-15.3093	-15.132	-14.9513	-14.9013	-14.9711	-16.3006	-14.661	-15.8695	-15.0168	-14.9152	-15.9511
419.28	-14.8584	-14.4711	-14.458	-14.5503	-14.305	-15.0216	-14.3317	-14.8687	-14.983	-15.0341	-14.979	-14.6732	-15.0177	-14.6166	-15.1663	-14.7582	-14.6071	-14.6893	-15.3607	-15.2687	-14.455	-15.7594	-15.5903	-16.3935	-16.3297	-16.0522	-17.3325	-17.2919	-16.5157	-15.1345	-14.0554	-16.8371	-14.3718	-15.1949	-16.0413	-15.0183	-13.6862	-18.0615	-14.0861	-15.4538	-13.8924	-14.7073	-14.948	-14.3215	-15.8015	-16.0458	-15.1566	-14.4435	-15.0454
533.41	-15.2257	-14.7023	-15.1909	-15.391	-15.2009	-14.9166	-16.4351	-15.0963	-15.3297	-14.9946	-16.3678	-15.9227	-14.9198	-15.7221	-15.1127	-15.2024	-16.3626	-17.0225	-14.3541	-15.2246	-19.5265	-14.2469	-14.7199	-14.3786	-14.6542	-14.7067	-14.4889	-14.0904	-14.6131	-14.5653	-16.0816	-15.0075	-15.0856	-14.877	-16.3789	-15.7387	-15.751	-15.0202	-15.2471	-15.3377	-15.3756	-15.3555	-14.9342	-15.841	-14.8598	-16.0824	-15.0845	-14.8852	-14.9533
578.4	-16.6538	-16.2449	-16.6208	-33.1269	-15.8596	-16.0793	-15.1636	-14.3488	-14.2977	-15.2899	-15.0438	-14.2969	-16.2983	-14.5	-15.3224	-14.1041	-14.7646	-16.1708	-14.854	-13.77	-14.7089	-14.7049	-14.77	-14.8585	-13.7775	-13.4913	-13.8011	-13.7717	-14.2379	-14.0673	-15.5494	-16.0552	-16.0697	-15.8252	-14.8218	-15.6292	-14.9087	-18.6144	-14.9006	-15.22	-15.0179	-15.7043	-14.7727	-14.8179	-15.4394	-15.417	-14.7361	-14.6267	-15.9838
852.73	-17.0445	-32.1985	-15.5803	-17.5742	-15.2396	-13.4092	-32.1985	-14.9489	-14.7642	-14.3115	-14.6023	-15.2763	-14.6588	-13.6243	-14.0453	-19.2019	-14.8261	-15.5046	-15.0056	-14.5262	-14.8893	-13.1455	-13.2929	-12.2996	-14.4303	-14.5766	-13.3453	-13.0247	-13.5289	-14.1507	-15.8069	-17.9353	-16.0156	-16.0609	-15.97	-15.9863	-14.7971	-16.2633	-14.8532	-15.0564	-16.5716	-15.036	-14.9754	-15.4818	-15.6821	-16.1551	-14.9233	-15.8833	-14.5301
700.5	-15.1281	-15.3197	-15.6064	-16.7041	-16.3984	-16.4334	-15.8371	-15.3195	-15.7921	-16.3973	-15.9216	-15.2418	-16.3576	-14.5353	-17.1588	-17.4615	-14.6894	-15.0395	-15.829	-14.4047	-14.9115	-14.8491	-15.2784	-14.7211	-15.5493	-15.4691	-15.7803	-15.3235	-15.0624	-15.6292	-14.332	-18.0688	-15.2224	-15.5107	-14.4921	-16.3166	-14.1141	-33.3663	-13.8954	-14.598	-14.1918	-16.7037	-14.3765	-14.1754	-14.9209	-14.2309	-14.0243	-13.6389	-15.0695
454.39	-15.1602	-14.9977	-14.8618	-14.997	-14.8492	-14.8833	-14.7787	-14.6946	-14.8186	-14.7568	-14.968	-14.8111	-14.6721	-14.8202	-14.9955	-14.6066	-14.8342	-14.9938	-14.6301	-14.951	-15.1368	-15.1483	-15.1082	-15.1426	-15.2384	-14.9504	-15.2039	-15.379	-15.3556	-15.9257	-14.922	-15.1592	-15.0405	-14.726	-14.6907	-15.1401	-14.9082	-15.5929	-14.6398	-14.88	-14.7996	-14.9817	-14.8623	-14.6204	-15.1227	-16.536	-14.2962	-14.686	-14.4353
536.5	-15.9328	-15.5374	-15.9591	-15.1165	-15.0628	-14.8958	-14.8617	-14.7642	-14.7091	-14.8696	-15.1021	-15.0267	-14.6695	-15.1089	-15.3746	-15.5727	-15.0722	-16.1575	-15.8625	-15.8107	-17.6961	-15.2091	-15.7991	-15.224	-16.5016	-16.4181	-15.7285	-15.7248	-15.8433	-14.9969	-14.1569	-15.4598	-13.6283	-13.3484	-16.3918	-14.959	-15.0474	-12.5169	-17.3846	-14.027	-16.4732	-15.438	-14.9016	-14.2555	-12.8776	-16.226	-16.5244	-14.8423	-15.8924
655.49	-17.8482	-16.9245	-17.5427	-18.2079	-16.1069	-15.3849	-15.0308	-14.64	-14.9392	-15.0461	-15.0363	-14.577	-14.9283	-15.2185	-15.1673	-14.5098	-14.8522	-15.3038	-14.5832	-14.2363	-14.9011	-15.8747	-14.9947	-14.5176	-14.0313	-15.2112	-14.8741	-13.6222	-14.2537	-14.3323	-15.7037	-15.7124	-15.5014	-14.7088	-14.7358	-15.6728	-16.6646	-16.0916	-14.6676	-14.7385	-15.1708	-15.0669	-14.9902	-15.3112	-15.4562	-15.2602	-14.6407	-14.5156	-14.7898
821.7	-16.4969	-16.4627	-16.0721	-32.7756	-15.4179	-15.8579	-16.2764	-14.5611	-14.1611	-15.7836	-15.8852	-15.8564	-18.4267	-14.5286	-14.8527	-13.7974	-17.0486	-14.3797	-15.6176	-13.8661	-16.1579	-13.6992	-15.0745	-13.3566	-14.039	-15.227	-12.9311	-13.0879	-13.6867	-15.3142	-15.5257	-17.9302	-17.1054	-15.0075	-14.453	-16.015	-15.1858	-19.9453	-14.447	-15.3653	-14.6297	-14.1943	-14.6348	-15.6456	-16.4453	-17.3944	-14.5789	-14.7897	-14.6934
661.61	-15.894	-15.7408	-15.2696	-15.4452	-15.2486	-14.7794	-15.9854	-15.4571	-15.6301	-15.1144	-15.951	-15.9428	-15.0662	-15.6544	-15.3876	-15.5185	-16.5816	-16.5392	-15.0167	-15.4237	-15.9221	-14.7783	-15.4528	-14.6642	-16.2187	-16.8684	-15.2807	-15.1607	-15.3905	-15.3033	-16.1649	-15.6218	-15.9141	-15.2829	-15.5215	-16.7921	-16.1187	-15.0226	-15.5169	-15.0417	-15.6855	-15.7035	-15.2659	-15.4596	-15.0039	-16.9533	-15.4775	-15.1677	-15.5675
274.26	-16.5331	-21.0524	-15.582	-15.3567	-15.0796	-12.3107	-16.3001	-15.8402	-14.8679	-12.6354	-31.9989	-15.5993	-13.3425	-15.0111	-13.0549	-31.9989	-31.9989	-14.3476	-14.1844	-14.45	-19.039	-12.4554	-16.0764	-13.2022	-14.2174	-14.5167	-14.0744	-12.4399	-13.7038	-15.1307	-13.9851	-13.8276	-13.0417	-12.754	-31.7456	-31.7456	-14.5163	-10.5961	-31.7456	-12.2797	-15.6582	-12.9804	-16.2275	-17.9862	-12.2291	-31.7456	-14.9788	-15.4979	-12.8533
308.23	-12.8977	-12.5937	-12.9063	-13.4558	-13.261	-13.9067	-12.5544	-13.0098	-13.3037	-13.8049	-13.9272	-14.4395	-15.0198	-16.9095	-15.4132	-16.6782	-16.5187	-15.5607	-17.5126	-15.5742	-16.5983	-16.76	-16.1544	-17.9435	-15.4043	-16.7546	-15.8316	-17.114	-15.8854	-14.8239	-14.7516	-16.3828	-15.0601	-16.0439	-15.0534	-15.8593	-14.9485	-17.7252	-14.194	-15.7225	-14.128	-14.8412	-15.3042	-14.2371	-15.8202	-16.0296	-14.1121	-14.2953	-14.2866
310.22	-31.5044	-31.5044	-17.2981	-13.8773	-31.5044	-14.3163	-13.0795	-13.8575	-13.7391	-13.7194	-13.438	-12.9905	-12.4726	-13.4842	-14.3798	-13.4469	-12.0631	-12.9294	-13.5193	-13.6624	-12.4892	-12.9977	-12.7789	-13.8536	-13.2826	-11.9181	-13.4725	-13.3554	-12.6298	-13.0463	-13.7196	-16.352	-14.8309	-13.4048	-15.2589	-15.6762	-13.7275	-17.6684	-15.2223	-16.0165	-15.1664	-13.9229	-15.8398	-14.8615	-14.849	-17.4096	-15.3027	-15.0912	-14.978
368.28	-15.3024	-16.4535	-14.2797	-15.7182	-15.4623	-15.2692	-15.5554	-16.1468	-15.356	-15.3623	-14.8379	-15.8104	-15.2962	-15.4563	-16.7115	-15.1493	-15.1326	-18.2847	-15.3428	-14.6143	-14.7104	-14.8153	-15.1656	-14.1057	-14.368	-15.1072	-14.5808	-14.5413	-14.5126	-15.8375	-15.2888	-16.2393	-15.3758	-15.084	-14.7012	-15.8497	-14.7845	-17.9464	-14.6325	-14.3642	-14.8869	-15.0806	-13.7644	-14.1449	-16.4829	-15.8356	-14.0178	-14.379	-15.6167
284.21	-15.356	-16.2631	-16.6019	-16.6339	-16.4392	-30.7441	-13.8716	-14.8432	-14.5645	-15.4365	-14.06	-13.7105	-15.8162	-15.4012	-15.0198	-14.5447	-13.7674	-14.0442	-15.0255	-14.5718	-13.59	-14.0055	-13.3861	-14.5275	-14.6142	-13.1104	-14.2684	-13.0486	-12.9121	-12.5025	-15.022	-17.9931	-14.4005	-14.3703	-14.6512	-14.9593	-14.6654	-17.8092	-14.6806	-15.1981	-13.9349	-14.6682	-14.758	-14.0339	-15.2147	-15.3053	-14.4547	-14.3973	-15.7674
509.38	-15.4415	-14.8904	-15.7121	-15.5651	-15.2665	-15.6747	-16.0273	-14.7879	-15.064	-15.614	-15.4079	-15.1457	-15.8893	-15.5445	-15.4814	-15.0118	-14.8691	-15.8161	-14.9097	-14.4948	-15.1674	-15.0008	-15.7456	-15.2097	-14.6359	-14.6795	-14.5611	-14.351	-14.9525	-14.8498	-15.5056	-15.4455	-15.1901	-15.2323	-15.0917	-15.9747	-15.4822	-16.5196	-14.7308	-15.0128	-14.5518	-15.3908	-14.8944	-15.2572	-15.3254	-15.4419	-14.6635	-14.607	-14.7786
498.48	-14.9229	-15.0491	-14.7986	-14.8834	-14.7903	-14.8238	-14.7459	-14.4803	-14.5856	-14.8999	-14.9122	-14.7628	-14.9551	-14.7578	-15.0354	-14.9921	-14.8867	-15.286	-15.3628	-15.058	-15.2465	-15.4741	-15.248	-15.4138	-15.3509	-15.7382	-15.592	-15.2502	-15.6162	-15.897	-14.8779	-15.244	-14.9285	-14.6873	-14.6206	-15.402	-14.8717	-15.8698	-14.7517	-14.9837	-15.0176	-14.8744	-15.1985	-15.3965	-14.9829	-15.461	-14.6418	-14.8387	-14.9007
414.39	-14.96	-15.1235	-14.8301	-14.9452	-14.8324	-14.7969	-14.5989	-14.6181	-14.5726	-14.8504	-14.7318	-14.8032	-15.0074	-14.816	-15.1896	-14.8767	-14.8398	-15.2567	-15.1963	-14.978	-15.2993	-15.6677	-15.2639	-15.1057	-15.5153	-15.4304	-15.5586	-15.3566	-15.2799	-15.566	-15.2103	-15.5512	-14.7604	-14.8079	-14.6479	-15.5455	-14.6288	-16.1815	-14.4973	-15.0173	-14.8707	-14.8283	-14.5382	-15.0213	-15.2197	-15.1258	-14.5888	-14.6578	-15.0356
276.2	-16.2011	-15.7789	-14.8925	-17.5188	-16.3171	-15.9411	-13.4662	-14.9355	-14.4155	-15.0999	-13.8431	-14.3279	-15.862	-14.5537	-16.4049	-14.9604	-15.7277	-14.3038	-15.1992	-14.351	-14.2242	-15.0441	-14.7461	-15.0223	-14.7307	-14.3696	-13.6599	-14.5076	-14.847	-13.5537	-14.3036	-16.8562	-15.0638	-15.0099	-14.7963	-15.152	-15.1367	-16.9594	-14.3225	-14.9234	-14.5666	-15.0439	-14.7667	-13.5036	-15.8291	-14.6142	-15.6604	-14.2803	-14.939
662.53	-31.106	-31.106	-16.446	-15.3356	-31.106	-31.106	-15.1974	-13.0511	-14.168	-15.1186	-14.0262	-13.1385	-14.4138	-13.6652	-14.6804	-12.1333	-12.4574	-13.7663	-13.2546	-11.2116	-11.6905	-12.7393	-11.8168	-11.6598	-10.7136	-11.0848	-10.7308	-11.0057	-11.0085	-10.3244	-14.8084	-16.1177	-15.3181	-15.4142	-14.7849	-15.2168	-15.0884	-19.6563	-14.8469	-14.7542	-15.1393	-15.1388	-14.9733	-14.85	-15.7216	-15.4004	-14.5042	-14.6306	-15.2928
380.32	-15.3044	-15.5081	-15.3263	-15.4001	-15.3769	-15.1046	-14.893	-14.9937	-15.0075	-15.4053	-15.071	-15.0211	-15.157	-15.3889	-15.1959	-15.2146	-15.0785	-15.7423	-15.278	-14.901	-15.3791	-15.2547	-15.4458	-15.0883	-14.9615	-15.3521	-15.1186	-14.8332	-15.136	-15.5343	-15.6035	-15.903	-15.1798	-15.2416	-14.5118	-15.6739	-14.9126	-17.1765	-14.6601	-14.9798	-14.889	-14.7897	-15.207	-15.1884	-15.8135	-15.2159	-14.602	-14.6176	-15.2713
550.51	-15.9479	-15.7093	-15.4337	-15.7404	-15.0815	-15.204	-15.1536	-14.6437	-14.6196	-14.9401	-14.8627	-14.7761	-15.2068	-14.8916	-15.2375	-15.041	-15.2201	-15.4734	-15.4123	-15.2737	-15.7389	-15.6218	-16.0395	-15.736	-15.4975	-16.2886	-15.6747	-15.4935	-15.1803	-15.1925	-15.2461	-15.7225	-15.1121	-15.1449	-14.6659	-15.8589	-14.661	-16.4354	-15.2362	-14.7832	-15.4981	-15.0847	-15.194	-14.7647	-15.1187	-15.5985	-14.5757	-14.9653	-15.4221
417.37	-14.9867	-15.1249	-14.924	-15.1012	-15.0079	-15.0352	-15.1053	-14.8486	-14.8589	-14.9429	-15.281	-15.0075	-15.0616	-15.0453	-15.0751	-14.7772	-14.9681	-16.1124	-15.2827	-15.1579	-15.6819	-15.5091	-15.5846	-14.9793	-15.3774	-15.4102	-15.5131	-14.7511	-15.2025	-15.4976	-15.496	-15.347	-15.2108	-14.7926	-14.5625	-15.4386	-15.0456	-16.8887	-15.0118	-15.1126	-15.0116	-14.24	-15.13	-14.7753	-15.7196	-15.5471	-14.8004	-14.7331	-15.1514
685.54	-16.4137	-16.1613	-16.4508	-16.2767	-15.4064	-14.4628	-14.8623	-14.5241	-14.7825	-14.6478	-14.798	-14.8044	-15.4642	-14.9629	-15.01	-14.5183	-14.6099	-15.2413	-15.321	-14.7648	-14.9473	-16.1305	-15.3073	-15.582	-15.6858	-15.7504	-15.7101	-14.4318	-15.2513	-15.802	-15.0224	-15.9191	-15.5944	-15.1236	-14.5888	-15.8878	-14.8963	-14.7828	-14.7866	-13.4622	-15.1143	-15.0004	-15.8835	-14.7231	-16.075	-15.3068	-14.9947	-14.2764	-15.4138
269.15	-14.3194	-16.8477	-31.1361	-15.9719	-14.417	-15.6288	-13.3269	-15.0263	-15.0691	-14.6129	-14.7261	-15.2934	-17.2599	-14.8415	-15.6682	-15.7677	-13.8452	-16.2525	-13.84	-14.7443	-13.7855	-13.4699	-17.0548	-13.8994	-12.7934	-13.6978	-13.4466	-13.0144	-13.4422	-13.6045	-14.6206	-17.8464	-15.1078	-15.3833	-16.1585	-15.7003	-14.0522	-17.6551	-15.1386	-14.3006	-14.1686	-14.3035	-16.0033	-13.8488	-14.8463	-15.6676	-13.5464	-13.9505	-15.0597
371.35	-16.9508	-32.7061	-18.0605	-15.6606	-14.776	-13.7267	-14.6543	-14.1627	-14.6982	-13.3349	-15.0055	-15.1032	-13.8485	-15.201	-13.8151	-14.805	-15.3585	-15.0399	-15.8195	-16.1523	-19.621	-13.5008	-17.6491	-14.7604	-32.7061	-16.9274	-13.9084	-14.8041	-13.694	-16.0644	-13.3865	-11.9573	-12.0807	-11.0412	-18.0231	-13.645	-15.4213	-10.1082	-30.8693	-12.9298	-30.8693	-12.547	-15.9337	-12.1046	-10.8359	-30.8693	-30.8693	-14.5974	-12.3186
373.24	-14.7718	-14.4529	-14.2947	-14.4584	-14.2002	-14.8038	-14.3602	-14.9137	-14.9163	-14.9386	-14.5574	-14.7295	-15.0438	-14.698	-15.1422	-14.6946	-14.717	-14.7246	-15.2201	-15.1486	-14.6422	-16.3507	-15.9988	-16.2149	-16.5765	-15.6642	-16.5736	-16.6497	-17.0727	-16.9432	-14.2228	-16.7136	-15.4891	-15.5861	-14.349	-15.0454	-13.8824	-18.8651	-14.5126	-15.6313	-14.5004	-15.329	-14.497	-14.2597	-16.0833	-15.8839	-14.2717	-14.6505	-14.6275
609.49	-33.2068	-17.1704	-17.0559	-17.0582	-17.0522	-13.2217	-15.121	-14.441	-14.3277	-15.0833	-15.3129	-13.6121	-15.3305	-14.5408	-14.6691	-13.7431	-14.2359	-16.2663	-14.4873	-13.6705	-13.8372	-14.9412	-14.3799	-13.9909	-14.3782	-14.6047	-13.5698	-13.3657	-13.6939	-14.3084	-16.0571	-15.5676	-16.2254	-15.4329	-15.0439	-15.8227	-15.7626	-15.1394	-15.2772	-13.665	-15.9027	-15.1411	-15.5756	-14.8599	-15.785	-15.468	-14.4885	-14.8167	-15.1318
261.19	-15.4544	-15.5789	-15.1451	-16.356	-15.7532	-15.1785	-14.2174	-14.8141	-14.2441	-15.2697	-14.8867	-14.5103	-16.3632	-15.2525	-15.8428	-15.0843	-14.5868	-14.4318	-15.4931	-14.761	-14.0495	-14.8826	-14.9474	-15.4572	-14.4523	-14.3132	-15.0736	-14.4152	-13.9952	-14.2379	-14.2578	-15.7415	-14.9066	-14.4043	-15.1329	-15.1667	-14.3377	-16.8053	-14.0021	-14.8	-14.0878	-14.5264	-15.3034	-13.9213	-15.3496	-15.6188	-14.8386	-14.3663	-15.5544
476.35	-15.0484	-14.8724	-14.7919	-15.0185	-14.6488	-15.0934	-14.6262	-14.792	-14.8129	-14.9522	-14.6681	-14.7413	-15.0432	-14.7469	-15.0379	-14.6881	-14.6513	-14.7841	-15.0568	-15.023	-14.6908	-15.4281	-15.4417	-15.3782	-15.208	-15.4209	-15.8651	-16.0871	-16.0312	-16.2689	-14.115	-15.3573	-14.6025	-15.3916	-14.4176	-15.3254	-14.0183	-16.5392	-14.344	-14.5963	-14.3738	-14.313	-14.4384	-14.0863	-16.4572	-14.4465	-15.0298	-14.4735	-14.497
742.62	-15.6797	-14.9839	-14.6602	-16.7776	-15.1712	-14.8636	-16.1699	-17.6354	-16.9156	-15.3723	-14.9959	-14.7547	-16.2777	-14.8968	-15.0078	-16.7484	-15.0002	-16.1331	-15.3726	-14.9055	-15.5084	-14.8108	-14.1322	-13.6176	-15.1263	-14.3483	-15.0841	-14.7727	-14.7549	-15.417	-14.9055	-18.3382	-13.5932	-14.4812	-14.6624	-14.8297	-14.3168	-15.1612	-14.2387	-15.8024	-15.7223	-13.3139	-13.8828	-13.9354	-13.3288	-15.6431	-14.1407	-14.8111	-15.5229
484.5	-18.1072	-22.1184	-17.5871	-17.3423	-16.6317	-16.3503	-16.4165	-16.1804	-15.6691	-14.8021	-16.018	-15.2645	-14.7779	-15.3524	-14.6293	-16.0591	-16.8755	-16.0135	-15.5394	-16.9705	-16.4936	-14.4453	-16.0526	-15.783	-14.4769	-15.0642	-15.2211	-14.7946	-14.6491	-15.3575	-16.1714	-14.8889	-14.9686	-14.2116	-18.4962	-16.5955	-16.2186	-13.7629	-17.7275	-14.6566	-16.5389	-14.3369	-16.7539	-15.4836	-13.9472	-18.4932	-16.9879	-20.11	-14.4143
265.18	-11.7783	-12.1554	-11.9539	-15.4082	-31.6264	-13.8003	-13.9363	-31.6264	-14.972	-31.6264	-12.7726	-13.1114	-14.6707	-31.6264	-15.0238	-15.1854	-14.3943	-31.6264	-12.6551	-10.9545	-10.7373	-12.6159	-11.1789	-11.0654	-10.4234	-10.4362	-10.72	-10.6641	-10.403	-11.0002	-14.8145	-20.4345	-15.1038	-16.0943	-15.1129	-15.6466	-14.1475	-19.7903	-14.2688	-15.8113	-14.5749	-14.8947	-14.4939	-14.8509	-16.0956	-15.4727	-14.5346	-14.2752	-15.7156
362.36	-13.7528	-16.7875	-13.9415	-13.6924	-15.184	-15.7269	-15.8741	-16.7269	-17.9967	-13.999	-32.463	-13.3447	-13.8156	-32.463	-13.8222	-17.3649	-13.4371	-12.7017	-16.1694	-17.3504	-16.1416	-13.3935	-13.2427	-16.541	-32.463	-14.9636	-12.2463	-32.463	-12.7761	-12.7434	-12.7838	-12.7491	-12.0564	-10.5344	-16.1447	-13.838	-32.056	-11.8208	-32.056	-14.4877	-32.056	-12.7202	-14.4312	-15.5138	-12.362	-17.9322	-32.056	-12.9051	-13.5026
378.23	-15.512	-14.9711	-17.1257	-15.5998	-15.2958	-15.1964	-14.142	-16.1276	-16.4067	-14.803	-14.7709	-15.1942	-16.0069	-15.7491	-15.8708	-14.4505	-14.3594	-14.4096	-15.0609	-14.1693	-13.7415	-15.0535	-14.3515	-15.097	-13.9528	-14.349	-14.9483	-14.8048	-14.0075	-14.1133	-14.5527	-16.3489	-14.7331	-15.1645	-15.2858	-15.2983	-14.1654	-16.519	-13.9739	-15.4681	-14.4098	-14.4939	-14.7633	-14.0094	-15.5649	-15.379	-14.4057	-14.5504	-15.1385
967.87	-25.8607	-25.8607	-25.8607	-25.8607	-25.8607	-25.8607	-25.8607	-9.44842	-25.8607	-25.8607	-8.78793	-25.8607	-6.91714	-25.8607	-11.0443	-8.76191	-25.8607	-7.37426	-7.49767	-8.76974	-9.12028	-6.86943	-8.13586	-7.78071	-8.75053	-7.2079	-7.09135	-8.4101	-7.06541	-6.14697	-14.8033	-14.0804	-14.3231	-14.4891	-15.0936	-14.9701	-15.37	-14.7724	-18.2828	-14.3176	-15.3738	-16.8197	-15.9888	-15.7587	-15.073	-16.6936	-16.3267	-14.9876	-13.7815
686.41	-14.8905	-14.6139	-14.4539	-14.5769	-14.5899	-15.0174	-14.8546	-15.148	-15.2247	-15.4276	-14.9729	-14.7702	-15.2249	-14.5703	-14.9645	-14.7814	-14.513	-14.8202	-14.8304	-14.5795	-14.3838	-15.611	-15.3564	-15.6627	-15.792	-15.9729	-17.2661	-16.28	-16.2371	-16.8443	-14.9762	-16.4109	-15.3028	-15.2664	-15.4625	-15.424	-14.1798	-17.0388	-14.6587	-15.5492	-14.551	-14.5353	-15.0722	-14.0859	-15.2233	-15.4941	-13.64	-15.1405	-15.8509
443.39	-15.786	-15.5308	-15.0411	-15.4995	-14.8596	-15.0904	-14.6634	-14.5312	-14.5888	-14.9431	-14.6765	-14.6882	-15.308	-14.6845	-15.1086	-14.8013	-14.9354	-15.0259	-15.3407	-14.9118	-15.2156	-16.3184	-15.5555	-15.5445	-15.8808	-15.2991	-15.7253	-15.5339	-15.917	-15.6426	-15.1045	-15.5853	-15.1639	-15.118	-14.2014	-15.2126	-14.0661	-20.1089	-14.5498	-14.3806	-14.64	-14.3775	-15.3643	-14.5727	-15.318	-15.6472	-14.3763	-14.1496	-16.0986
364.26	-14.3289	-14.1253	-14.2572	-14.5404	-14.3327	-15.0134	-14.2239	-14.5107	-14.7882	-14.7223	-14.7839	-14.4688	-14.578	-14.7094	-15.5245	-14.7304	-14.3129	-14.5598	-15.0866	-14.833	-14.7568	-16.1926	-15.2652	-16.7644	-16.1333	-16.3765	-16.9017	-17.4765	-16.0846	-16.0755	-14.4019	-17.6917	-14.5958	-15.1238	-14.3767	-15.2369	-13.5055	-17.4771	-14.0524	-15.3685	-13.4436	-16.1828	-15.7243	-13.4494	-16.4433	-15.7897	-15.101	-13.5703	-15.6615
299.06	-29.8571	-17.9697	-15.5601	-13.9616	-29.8571	-29.8571	-13.3201	-13.0927	-15.1895	-29.8571	-12.9117	-14.5866	-13.3566	-14.0608	-13.9079	-11.7933	-13.3763	-12.651	-12.6691	-11.0946	-11.4734	-12.1182	-12.4072	-10.7722	-11.5501	-11.5161	-10.5778	-10.5577	-11.4871	-11.0037	-15.8331	-14.0732	-15.8287	-14.5531	-15.0004	-13.6512	-15.8941	-21.1093	-14.9602	-15.2278	-14.5247	-14.9576	-14.0927	-14.8447	-15.6142	-15.7702	-14.2572	-13.8008	-16.7142
723.7	-16.5813	-16.788	-15.7585	-15.8214	-15.4245	-15.2324	-15.1926	-15.0455	-14.9805	-15.0204	-15.2016	-15.2648	-15.1458	-15.1676	-15.3836	-15.4048	-15.2752	-15.832	-15.4952	-15.5331	-15.539	-15.4947	-16.0452	-15.4261	-15.8839	-15.7637	-15.6193	-15.4706	-15.7485	-16.1822	-14.8093	-16.3062	-14.7816	-14.7441	-15.5203	-16.4758	-15.9594	-15.3064	-15.4975	-15.0892	-15.181	-16.664	-15.4835	-16.626	-14.8277	-15.9376	-16.2134	-15.2488	-15.0393
351.36	-15.4048	-15.3105	-14.9682	-15.1489	-14.7557	-15.0876	-14.6323	-14.5742	-14.5699	-14.8833	-14.765	-14.8213	-14.7876	-14.8025	-14.8675	-14.8872	-14.8001	-15.4283	-15.195	-14.9237	-14.8702	-15.4977	-15.4613	-15.1714	-15.2624	-15.0789	-15.4306	-15.0406	-15.5458	-15.7209	-14.5653	-15.2262	-14.8162	-14.7191	-14.5503	-15.0532	-14.8245	-16.1317	-14.6441	-14.8355	-15.0023	-14.8713	-14.5949	-15.2129	-15.766	-15.1589	-14.783	-14.6922	-14.8074
1047.97	-30.4364	-30.4364	-30.4364	-15.6342	-30.4364	-11.3866	-14.9494	-14.0157	-13.005	-12.2158	-13.1836	-14.1741	-11.4404	-14.4535	-11.4818	-12.3744	-30.4364	-12.3723	-12.6217	-15.6405	-30.4364	-14.5058	-14.0177	-11.9522	-13.4313	-12.9166	-11.8143	-12.0895	-13.1663	-11.5734	-12.3597	-13.2207	-12.2784	-13.6918	-16.8019	-12.9929	-15.9419	-12.7367	-16.3592	-12.472	-31.3412	-13.2593	-14.4989	-13.6474	-12.0379	-31.3412	-31.3412	-15.3331	-12.606
853.73	-16.0173	-14.3234	-15.1032	-14.2671	-31.4013	-14.057	-14.2918	-14.579	-13.3307	-13.1123	-13.6831	-31.4013	-15.4393	-15.2549	-14.4312	-13.7085	-13.401	-14.0004	-13.263	-12.409	-13.8987	-12.5195	-13.6148	-12.6966	-12.4092	-31.4013	-12.969	-12.0655	-13.3794	-12.4351	-14.6567	-15.4235	-16.2726	-16.5149	-15.5502	-16.3752	-17.2823	-15.1095	-14.95	-14.9792	-15.1515	-14.9864	-15.1373	-15.4931	-15.3103	-18.0062	-15.7571	-15.3045	-14.0358
497.45	-15.3091	-15.1233	-14.8132	-15.1192	-15.0602	-14.9582	-14.8096	-14.6685	-14.7244	-14.9214	-14.8892	-14.9248	-14.851	-14.8949	-15.1273	-15.0082	-15.1071	-15.6584	-15.3339	-15.1162	-15.1471	-15.3109	-15.3763	-15.2555	-15.0769	-15.3943	-15.2708	-15.0133	-15.2507	-15.3277	-14.9701	-15.2417	-15.0276	-14.6731	-14.612	-15.5669	-15.0068	-15.6772	-14.8996	-14.7684	-14.8713	-14.8655	-14.7934	-14.7249	-14.8382	-15.536	-14.6925	-14.8084	-15.2211
810.64	-17.5181	-16.5349	-33.1341	-16.4868	-16.357	-16.1132	-15.0481	-14.7449	-15.3907	-14.8308	-15.8603	-14.6315	-15.8237	-14.7899	-14.4098	-14.064	-14.2981	-15.9271	-13.8337	-13.3417	-13.8497	-15.3512	-13.8768	-14.2341	-16.6924	-14.7232	-14.1761	-13.8566	-14.5327	-13.5842	-16.0556	-16.538	-15.165	-15.9086	-15.2028	-15.8657	-15.6835	-17.5324	-15.746	-16.0717	-15.2978	-15.2615	-15.3928	-15.2039	-15.4586	-16.9321	-14.9519	-15.0005	-15.4771
426.25	-12.0908	-12.2824	-12.199	-13.6272	-13.2761	-15.5729	-14.4033	-15.5184	-14.8064	-29.9492	-29.9492	-14.2123	-15.4243	-13.1022	-29.9492	-14.9766	-13.6533	-13.1494	-14.7835	-13.3018	-12.2074	-13.7212	-13.2339	-13.7252	-12.4757	-11.8593	-12.7059	-11.912	-12.6426	-11.9507	-15.2029	-19.5402	-14.2419	-14.0712	-15.4363	-14.954	-14.0449	-16.4897	-13.9367	-18.3216	-13.3183	-14.8511	-15.2086	-13.3444	-15.5486	-16.1495	-13.7358	-13.3921	-14.5425
576.41	-14.3608	-14.4731	-14.3154	-14.9305	-14.9178	-14.6495	-14.7937	-15.0645	-15.8922	-15.0104	-15.0844	-15.2766	-14.9766	-14.398	-14.9746	-14.8447	-14.4712	-14.8267	-14.7761	-14.4322	-14.3604	-15.4082	-14.9866	-15.1125	-15.3788	-15.3821	-15.3643	-15.4658	-15.9099	-15.9364	-14.184	-15.8857	-15.9738	-14.3741	-14.5906	-14.6235	-14.1821	-18.1447	-14.4153	-14.5528	-14.1615	-14.2311	-15.6126	-13.8408	-15.1768	-14.7479	-13.8156	-15.0208	-15.504
453.46	-16.2358	-16.4817	-15.5213	-15.6373	-15.8336	-14.9894	-15.7828	-15.212	-14.91	-14.7169	-15.4065	-15.2793	-14.6866	-15.4601	-15.0973	-16.3169	-16.108	-15.4636	-15.1665	-15.5036	-15.8313	-15.1247	-15.2682	-15.4375	-14.7297	-14.8025	-15.0924	-14.9264	-14.5586	-15.9036	-16.2259	-15.7853	-14.5306	-14.6727	-16.3023	-15.9775	-15.5111	-14.2206	-15.7152	-14.9363	-15.5375	-14.7653	-15.381	-15.6344	-14.5685	-16.4973	-15.4485	-16.4242	-14.7327
726.51	-17.2189	-20.8964	-18.4021	-16.3992	-17.4041	-15.3579	-15.3413	-15.5923	-14.5782	-16.1036	-16.1277	-15.1755	-15.6426	-14.4916	-14.7768	-13.9559	-14.0927	-15.2559	-14.2838	-13.6376	-13.9867	-15.1272	-14.3548	-14.2537	-13.8694	-14.8527	-14.0714	-13.4917	-14.952	-14.1442	-15.5396	-15.6788	-15.6624	-14.9395	-14.9291	-15.6979	-15.03	-18.437	-15.0419	-15.1094	-14.5185	-15.94	-14.9268	-14.7071	-16.2933	-14.7999	-14.1684	-14.5378	-15.126
592.36	-14.6063	-14.2286	-14.2791	-14.2855	-14.0678	-14.6955	-14.2772	-14.7165	-14.8342	-14.9082	-14.6171	-14.5623	-14.7196	-14.3815	-14.788	-14.3862	-14.2278	-14.3614	-14.7853	-14.6292	-14.2042	-15.4008	-15.3226	-18.4466	-16.7835	-17.9518	-19.0509	-16.7123	-17.2382	-16.8584	-14.9471	-15.6814	-14.9528	-15.1495	-14.6121	-15.1102	-14.523	-18.032	-15.0774	-15.3016	-14.5032	-15.4385	-16.4531	-14.8692	-15.5367	-14.9076	-14.5337	-15.2831	-15.5941
333.24	-14.9895	-15.0385	-14.803	-14.8771	-14.8462	-14.9398	-14.8835	-14.5326	-14.5896	-14.9408	-14.6184	-14.7371	-15.299	-14.9256	-15.1476	-14.9745	-14.6388	-15.3253	-15.2337	-14.7672	-15.1586	-15.3031	-15.1758	-15.0359	-15.3097	-14.9866	-15.171	-15.0582	-15.0785	-15.2282	-14.6772	-15.0527	-14.92	-15.0516	-14.3507	-15.9059	-14.5671	-16.6821	-14.3644	-15.0519	-14.9615	-14.7554	-14.8557	-14.8647	-15.2268	-14.568	-14.3603	-14.723	-15.2469
338.23	-14.4335	-14.329	-14.0718	-14.6192	-14.5912	-14.7763	-14.4604	-14.5917	-14.4755	-15.1992	-15.0637	-15.1283	-15.899	-14.9711	-15.5244	-15.455	-15.2888	-15.5486	-15.6498	-14.8849	-14.9943	-15.3809	-14.6153	-15.2975	-15.3108	-15.0784	-15.6896	-15.2887	-14.3508	-14.8008	-14.7985	-16.6578	-14.6378	-14.5617	-14.6822	-14.8317	-13.9361	-17.6009	-14.1261	-14.9929	-13.9606	-14.9799	-14.9681	-14.0721	-15.9691	-14.7747	-14.1502	-14.3916	-15.5479
410.4	-14.8988	-14.875	-14.7382	-14.8316	-14.8024	-14.8382	-14.6939	-14.5167	-14.6979	-14.9831	-14.9054	-14.7721	-14.8492	-14.8877	-15.0479	-14.8012	-15.0162	-15.1958	-15.0499	-15.0712	-15.3885	-15.3125	-15.6406	-15.4413	-15.2235	-15.6733	-15.4182	-14.9283	-15.5645	-15.9455	-14.743	-15.5618	-14.7272	-14.7485	-14.3567	-15.4752	-14.5848	-15.4416	-14.5482	-15.1654	-14.8889	-14.9584	-15.0636	-15.2006	-15.0202	-15.4073	-14.4362	-15.0292	-15.2384
740.53	-17.1972	-17.4973	-16.1397	-17.2087	-16.446	-16.6155	-15.7631	-15.6942	-15.7926	-16.0057	-16.0192	-14.6818	-15.4517	-15.3467	-15.1226	-14.3468	-14.7933	-16.6703	-14.6743	-14.2017	-14.9602	-15.6196	-14.5881	-14.5405	-14.7935	-15.2479	-14.372	-14.187	-13.9371	-14.9492	-15.9169	-16.6317	-15.9014	-14.8742	-14.9504	-16.0526	-15.2331	-16.5587	-14.4297	-14.9936	-15.1593	-15.0811	-14.8543	-15.7007	-16.1364	-15.0787	-15.0633	-14.2441	-14.5311
567.49	-15.9834	-17.2411	-15.3869	-15.2851	-15.5177	-14.7927	-15.3959	-15.1775	-15.4411	-14.8598	-15.3471	-15.1637	-14.7152	-15.7397	-15.1326	-15.2766	-15.7187	-15.9345	-15.5202	-15.5608	-16.2585	-14.7146	-15.6703	-15.0651	-15.4596	-15.7124	-15.1936	-14.7058	-14.6915	-15.0209	-15.8519	-15.2341	-15.1891	-15.3714	-15.2983	-15.7939	-15.4381	-14.1834	-15.1124	-14.8592	-15.0621	-14.9834	-14.9554	-15.6295	-14.8805	-16.5447	-15.184	-15.3801	-14.9303
746.56	-31.8884	-18.796	-15.7444	-31.8884	-15.7844	-15.0026	-15.0941	-14.2843	-13.8269	-15.1561	-14.2882	-14.6385	-17.5888	-14.2859	-15.7282	-14.1333	-16.4792	-14.2184	-13.9161	-12.3788	-13.8151	-12.3803	-12.5205	-11.7519	-11.6072	-12.5172	-12.2175	-11.8033	-12.1121	-12.2313	-15.6214	-16.5059	-15.0543	-15.448	-14.9748	-15.4856	-14.8731	-16.9308	-14.9367	-15.2942	-15.0016	-14.6464	-14.7296	-15.0588	-15.651	-16.0623	-14.6177	-14.6181	-15.2493
324.29	-15.3913	-15.4521	-15.3301	-15.2964	-15.2757	-15.4774	-14.845	-14.7728	-14.6579	-15.165	-14.9721	-14.9716	-15.1582	-14.7792	-14.9004	-15.182	-15.2299	-15.2683	-15.3177	-14.8701	-14.8883	-15.1085	-15.2428	-14.8625	-14.9897	-15.1359	-15.0098	-14.5666	-14.8324	-15.2501	-15.1096	-15.7308	-15.0167	-14.865	-14.4759	-15.4462	-14.7348	-16.6635	-14.7409	-15.0545	-15.0676	-14.9018	-14.4833	-15.1147	-15.2782	-15.4726	-14.5769	-14.7854	-14.9314
882.77	-13.0703	-29.4633	-13.2976	-29.4633	-12.182	-14.2625	-13.1312	-11.9127	-14.6141	-14.7707	-14.3325	-29.4633	-12.2775	-13.7151	-11.6592	-14.6964	-13.9887	-11.7484	-10.7535	-29.4633	-13.681	-12.032	-10.8681	-10.945	-13.41	-29.4633	-11.7665	-11.7191	-29.4633	-11.0333	-12.7164	-12.4647	-15.365	-13.6112	-16.2101	-30.81	-15.6518	-11.8417	-15.6819	-13.4208	-16.8455	-13.1871	-12.6122	-14.4149	-11.834	-30.81	-30.81	-13.9671	-11.6946
767.62	-32.5159	-19.994	-32.5159	-15.367	-15.8907	-14.6023	-15.944	-13.7385	-14.5517	-14.535	-16.0812	-13.8238	-14.636	-14.7487	-13.7523	-13.7668	-15.1959	-14.6354	-14.0406	-12.9357	-13.5327	-13.5962	-14.327	-13.4026	-13.6332	-14.201	-12.447	-12.2128	-13.4249	-12.9271	-15.8783	-15.9906	-15.6145	-15.3506	-15.8929	-17.0422	-15.623	-17.4325	-15.6837	-15.3456	-14.9915	-15.1178	-15.2866	-15.1037	-15.5942	-15.475	-14.8381	-14.8272	-15.2896
450.28	-15.5642	-16.3699	-15.372	-15.6234	-15.5314	-16.1428	-15.0292	-14.7393	-14.8896	-16.3268	-15.3505	-14.4828	-15.9613	-14.8495	-15.5071	-14.6258	-14.5815	-17.3392	-14.9447	-14.2908	-14.2408	-15.364	-14.6446	-14.7182	-14.1976	-13.9279	-14.2994	-13.7718	-14.0488	-14.1034	-14.4761	-16.3592	-14.6076	-15.8465	-14.5123	-15.3695	-14.0782	-19.0133	-14.6383	-15.2567	-14.5168	-15.0603	-14.7403	-14.4039	-15.3738	-15.1177	-14.2701	-14.1539	-15.2753
992.92	-32.6694	-32.6694	-17.5765	-15.5053	-14.9207	-13.67	-14.8074	-15.1963	-13.8092	-14.0639	-13.5337	-15.5859	-14.0419	-14.7715	-13.5789	-14.2326	-17.0855	-13.8355	-13.0583	-17.7243	-16.0327	-14.483	-14.1929	-12.9963	-15.1157	-13.498	-13.0256	-14.5441	-15.1378	-14.4165	-9.65941	-12.3535	-10.2842	-13.1452	-29.8257	-10.6969	-14.8763	-11.5258	-12.7631	-10.3318	-12.692	-10.5998	-12.8505	-29.8257	-12.2398	-15.2465	-29.8257	-29.8257	-10.3273
623.61	-16.7295	-16.5706	-16.193	-15.9146	-15.4469	-15.6182	-14.9892	-15.0944	-15.1753	-15.2877	-15.3308	-15.3197	-15.458	-15.4725	-15.4918	-15.3976	-15.7417	-16.1573	-16.2753	-16.1361	-16.0843	-16.1699	-16.6765	-16.565	-17.0576	-16.2655	-16.7172	-16.31	-16.064	-16.9749	-15.1031	-15.6976	-14.0015	-14.2014	-15.7334	-15.1584	-15.3252	-14.0082	-17.4643	-14.3162	-17.2063	-15.034	-15.2524	-16.3389	-13.6762	-16.6827	-15.433	-15.0063	-14.9252
1071.4	-15.6438	-17.6126	-16.1645	-15.1103	-15.0509	-16.477	-14.573	-14.5275	-14.9757	-15.4848	-14.8363	-15.7085	-15.3758	-15.108	-16.2462	-15.2498	-14.8718	-14.6848	-15.2152	-14.3495	-13.4791	-15.1317	-14.3124	-15.0946	-14.0921	-13.9769	-14.5338	-14.0257	-13.6551	-13.5547	-14.4732	-16.3931	-14.6534	-14.801	-14.7917	-15.0221	-13.9133	-17.1915	-14.1961	-14.8553	-14.0716	-14.9507	-15.0153	-13.8418	-15.0843	-15.4313	-14.5602	-14.2447	-15.2965
408.23	-15.0963	-15.043	-14.84	-15.097	-14.86	-16.1225	-15.1867	-14.7033	-15.0815	-16.5516	-14.5972	-14.7401	-15.7801	-14.7709	-15.7018	-14.5529	-15.1667	-15.4659	-15.0087	-14.5586	-14.4928	-15.8552	-15.3519	-14.7842	-15.1117	-14.6707	-14.7713	-14.1748	-14.6054	-15.0843	-14.6987	-17.2652	-15.2086	-14.7474	-14.1123	-14.8701	-14.0023	-20.0473	-14.1224	-14.4196	-14.0482	-15.337	-15.4562	-14.667	-14.8619	-15.8218	-14.0764	-14.5265	-15.1719
441.35	-15.6276	-15.6291	-15.1655	-15.5168	-15.2066	-15.3442	-15.2151	-14.9342	-15.0785	-15.6743	-15.2036	-15.2605	-15.3817	-15.2896	-15.3932	-15.13	-15.0981	-15.6953	-15.2294	-15.1483	-15.4091	-15.5307	-15.7248	-15.5562	-15.4161	-15.3479	-15.5316	-15.0423	-15.687	-15.4672	-14.6439	-14.7693	-15.4859	-14.7341	-13.901	-15.0365	-14.4073	-15.8603	-14.0312	-14.4707	-14.2097	-14.3356	-14.4322	-14.4228	-15.3586	-34.5219	-14.0319	-14.3675	-14.7878
406.2	-13.7515	-13.701	-13.7997	-14.0962	-14.0701	-14.669	-14.4784	-14.7638	-14.9802	-15.0643	-14.833	-14.9119	-14.913	-14.6343	-15.1909	-14.6448	-14.5663	-14.7654	-14.9376	-14.7929	-14.4599	-15.2809	-15.4325	-15.9415	-15.7552	-15.5037	-16.2154	-16.6149	-16.5007	-16.9569	-14.541	-16.2236	-15.1666	-15.6199	-14.7055	-15.4294	-13.8917	-17.427	-14.0178	-15.3893	-14.7529	-14.69	-15.0188	-14.5381	-15.1568	-14.965	-14.7792	-14.4047	-15.1536
434.26	-14.934	-14.996	-14.3434	-14.619	-14.1316	-14.7978	-14.3302	-14.9497	-15.3748	-14.9005	-14.7855	-14.6977	-14.7411	-14.895	-15.0731	-14.2273	-14.2324	-14.0776	-15.1023	-14.8827	-14.0988	-15.0873	-14.7612	-16.6904	-14.8257	-15.4877	-15.5996	-15.4958	-15.1819	-15.1649	-14.305	-16.7092	-14.6937	-15.1037	-14.8541	-15.2864	-13.7239	-17.1463	-14.5599	-15.4694	-14.3081	-15.2161	-14.8905	-13.5144	-15.7974	-15.3109	-14.1943	-14.4335	-14.9208
347.2	-13.9025	-13.8569	-14.2448	-14.258	-14.9983	-15.2655	-15.0115	-14.892	-15.8707	-15.6984	-15.1897	-15.0998	-15.3211	-15.0451	-17.6518	-14.8276	-15.4446	-15.7775	-15.1225	-15.5813	-13.5197	-14.2516	-14.7553	-15.3124	-14.5194	-15.4034	-14.6968	-14.3628	-13.3935	-14.9219	-14.3763	-17.5145	-14.3558	-14.873	-15.1109	-14.9134	-13.7694	-16.6754	-14.3272	-15.3919	-14.4377	-14.3707	-14.7177	-13.7431	-15.5794	-15.7713	-14.2139	-14.0232	-14.8344
314.15	-13.5256	-13.6652	-13.5348	-13.9684	-14.0611	-14.7023	-14.0754	-14.5872	-14.6623	-14.6139	-14.7081	-14.397	-14.7947	-14.4924	-15.26	-14.7968	-14.4396	-14.5073	-15.1235	-15.3123	-14.8459	-15.5631	-15.7171	-16.4801	-16.4097	-16.2396	-16.4857	-16.9388	-16.109	-16.0967	-14.0215	-15.5742	-14.5652	-14.7876	-14.6383	-14.7443	-14.379	-16.6487	-13.9431	-14.4126	-14.643	-15.3166	-15.8967	-15.2005	-15.1756	-15.6059	-15.2271	-15.5543	-14.4221
466.29	-30.7845	-15.8506	-16.4632	-16.577	-30.7845	-14.5338	-13.2929	-30.7845	-13.463	-14.5147	-13.437	-13.3025	-13.41	-13.2845	-13.1936	-12.899	-13.4161	-12.3614	-13.0305	-12.8658	-11.6441	-12.8214	-12.6018	-12.6832	-12.3666	-11.941	-12.8678	-12.6643	-12.0235	-12.1012	-14.9128	-17.1993	-14.7435	-14.7542	-14.6916	-15.0736	-14.4553	-17.2934	-14.5318	-15.2954	-14.4734	-14.9496	-14.7623	-13.8596	-14.8921	-15.5997	-14.5107	-14.2192	-15.784
671.52	-17.8247	-15.8882	-15.7572	-15.6472	-14.9517	-15.2794	-14.5994	-14.519	-14.5553	-15.0262	-14.5585	-14.5212	-14.9204	-14.6636	-14.9274	-14.7555	-14.7579	-14.9442	-15.3333	-14.9091	-14.9605	-15.6083	-15.8022	-15.4693	-15.4058	-15.47	-15.4974	-15.1228	-15.5108	-15.7137	-14.3925	-15.8215	-15.2066	-14.9499	-14.8908	-15.6652	-14.7568	-17.6863	-14.565	-14.96	-15.296	-14.9997	-15.1829	-14.8154	-15.7172	-15.8006	-14.3855	-14.4297	-15.0728
663.5	-31.3264	-31.3264	-31.3264	-31.3264	-31.3264	-16.5963	-15.5205	-13.0933	-13.7427	-13.0673	-14.7082	-12.1121	-13.6484	-12.5236	-13.4958	-11.9975	-13.2313	-13.6202	-12.78	-12.2911	-12.6925	-13.8644	-12.4119	-11.6653	-12.1694	-12.1673	-11.5995	-11.2384	-11.5794	-11.2314	-15.5795	-15.7898	-15.7988	-14.897	-15.1518	-16.1904	-15.582	-34.92	-15.0223	-15.4774	-15.2399	-15.1268	-14.9035	-15.0515	-16.121	-15.2288	-15.059	-14.8618	-14.8336
486.45	-15.2221	-15.1536	-14.8842	-15.0877	-14.8437	-14.9962	-14.762	-14.7505	-14.7576	-14.8833	-14.8583	-14.8541	-15.0195	-14.9533	-15.1966	-15.0926	-14.9715	-15.3385	-15.3089	-15.1957	-15.2797	-15.6073	-15.7288	-15.4639	-15.6122	-15.46	-15.9258	-15.3769	-15.6752	-15.7262	-14.5134	-15.3837	-14.7855	-14.6666	-14.6051	-15.3344	-14.8027	-16.7334	-14.7418	-15.0733	-14.6772	-14.6536	-14.5135	-14.8623	-14.6961	-15.2974	-14.8215	-14.7712	-15.5578
922.88	-13.7355	-15.4693	-13.4506	-14.5474	-32.4396	-12.7726	-15.3061	-16.1617	-13.5681	-15.8928	-13.7457	-15.2531	-14.0647	-14.8233	-12.6637	-13.5316	-32.4396	-13.9794	-15.3862	-15.0891	-15.573	-15.3894	-12.9202	-11.849	-14.4013	-14.2484	-14.0959	-16.6131	-14.3639	-14.1229	-13.8767	-14.0563	-14.7855	-13.9365	-31.2292	-14.8163	-31.2292	-15.2743	-12.464	-12.3396	-14.5033	-12.7972	-12.6369	-13.4641	-11.4258	-15.4179	-16.2553	-13.562	-14.3433
445.4	-15.0538	-15.141	-14.8728	-14.9406	-15.0485	-14.6597	-15.1568	-14.6469	-14.6628	-14.9465	-15.7116	-14.9632	-14.735	-15.1443	-15.0249	-14.8521	-14.9463	-15.476	-15.0676	-14.6247	-16.0863	-14.9637	-15.1738	-15.1	-15.3486	-15.0968	-15.1422	-14.819	-14.761	-14.9819	-15.2766	-15.4506	-15.29	-14.7613	-14.8052	-15.5852	-15.0216	-16.3812	-14.8255	-14.9329	-14.7998	-14.6784	-14.8513	-14.6679	-15.197	-15.396	-14.6595	-14.523	-14.7049
690.44	-14.8001	-14.6028	-14.7739	-14.6634	-14.5398	-15.123	-14.7164	-15.4572	-15.2607	-15.531	-14.9753	-14.9012	-15.0939	-14.74	-15.164	-14.7001	-14.6675	-14.708	-15.2529	-14.9765	-14.5583	-15.6834	-15.9326	-16.1013	-16.2326	-16.129	-17.3588	-17.1487	-17.149	-18.1288	-13.7337	-16.1928	-14.2406	-14.3236	-14.7228	-14.7317	-13.6569	-16.8331	-14.7858	-14.562	-14.1274	-13.753	-14.5725	-13.9979	-16.4165	-32.7119	-14.2705	-14.3608	-14.4066
645.65	-14.7651	-14.9654	-14.9456	-15.0666	-15.1821	-14.5972	-15.6872	-14.9291	-14.994	-14.9684	-15.4055	-15.285	-14.7072	-15.1356	-14.6627	-14.9585	-16.2235	-16.2122	-14.8674	-14.9764	-16.206	-14.7045	-15.2291	-14.6222	-15.5282	-16.807	-15.3225	-14.7722	-15.0657	-15.1963	-15.4409	-15.0645	-15.1421	-14.4522	-15.3034	-16.6311	-17.083	-14.5591	-15.502	-15.0638	-14.7952	-14.8799	-15.0801	-14.9982	-14.5658	-15.8313	-15.8146	-14.838	-14.9214
415.21	-14.6871	-14.7763	-15.0465	-15.5024	-16.016	-15.1408	-15.7033	-14.5708	-14.3728	-15.609	-15.3308	-15.2845	-15.7725	-15.6142	-16.0673	-15.2937	-15.6109	-14.8733	-15.0036	-14.1589	-14.5589	-14.3643	-15.1526	-14.4482	-15.4397	-14.1502	-14.0577	-13.858	-14.0691	-13.9911	-14.7541	-15.5532	-15.0622	-14.8237	-14.7869	-14.8582	-14.4561	-15.8487	-14.4203	-14.9046	-14.4796	-15.305	-14.6484	-14.7404	-14.9699	-15.4622	-14.638	-14.7332	-15.0906
324.26	-15.1793	-15.7687	-14.5977	-14.909	-14.4645	-14.6138	-14.7393	-14.2665	-14.5088	-14.6927	-14.6652	-14.6794	-14.7938	-14.6855	-14.7312	-14.9784	-14.5864	-15.1941	-14.6996	-14.5614	-15.4254	-15.8673	-15.556	-15.7673	-14.9305	-15.7105	-15.2327	-15.0467	-15.8577	-15.8703	-15.3223	-15.845	-14.6455	-15.19	-14.3883	-15.7839	-14.8508	-17.1006	-14.2135	-15.5083	-14.7335	-14.4955	-14.6446	-14.6161	-15.3832	-15.4089	-14.6364	-14.7843	-14.3657
386.2	-30.922	-30.922	-15.5527	-14.7274	-16.3588	-15.4803	-14.25	-14.2374	-16.9231	-14.0608	-15.551	-15.0172	-14.7591	-14.727	-14.3711	-15.0257	-12.9323	-13.5413	-13.3457	-12.9774	-12.0794	-13.3876	-12.5725	-13.4153	-12.6734	-12.084	-12.7651	-12.2774	-11.709	-12.0396	-14.4921	-16.5651	-14.8232	-14.6716	-15.0292	-15.5634	-14.321	-16.5438	-13.5541	-15.3494	-13.8988	-14.7738	-15.0841	-13.7788	-15.0804	-15.9213	-14.5508	-14.1193	-14.9418
784.63	-16.9695	-18.0263	-16.6397	-16.6722	-15.3327	-15.5101	-18.3363	-16.8387	-16.9301	-14.9443	-14.736	-14.2369	-15.4733	-14.6646	-14.0618	-14.8525	-14.7503	-16.0207	-14.1922	-13.6201	-14.778	-14.7013	-14.2091	-13.6795	-15.3007	-14.7968	-14.5518	-13.4941	-13.6063	-13.7208	-13.9118	-15.3183	-13.432	-14.4675	-14.5172	-15.7788	-14.5194	-33.0052	-13.0812	-14.0949	-13.0613	-13.2644	-13.908	-13.3099	-14.5033	-13.9859	-13.5173	-14.2682	-13.8213
342.23	-12.0315	-11.8832	-28.6067	-28.6067	-12.1292	-12.1809	-12.7869	-28.6067	-13.3452	-14.6379	-13.8823	-13.1868	-14.151	-28.6067	-14.643	-28.6067	-11.9828	-14.5856	-12.2149	-12.4441	-11.2881	-12.5589	-11.8996	-11.3708	-11.1044	-10.8046	-11.8703	-10.7103	-10.0716	-10.7755	-15.2214	-17.3947	-15.1942	-14.9002	-15.296	-15.8662	-14.8074	-17.4204	-13.8938	-16.0266	-14.1255	-14.7056	-15.1545	-13.7167	-15.5699	-15.5691	-15.3081	-13.8143	-14.8786
337.17	-15.5966	-15.546	-14.8242	-16.2094	-15.4042	-16.3702	-14.8558	-15.3898	-15.4198	-16.4082	-15.4193	-15.5115	-15.7432	-15.3199	-15.7104	-14.8963	-14.7261	-14.0151	-14.9051	-14.6063	-13.5714	-14.4235	-14.5365	-14.6134	-14.4177	-13.6383	-14.2684	-14.0004	-13.5852	-13.7038	-14.592	-16.2587	-14.8903	-14.9567	-14.6799	-15.0723	-13.5374	-17.3043	-13.7988	-14.9481	-13.8452	-14.5355	-14.8248	-13.7915	-15.9823	-14.8987	-14.1074	-14.2858	-15.186
355.21	-13.9126	-14.0263	-14.246	-14.5121	-14.4714	-14.9667	-14.7725	-15.2572	-14.9655	-15.3681	-15.1502	-14.7917	-15.7657	-14.9718	-15.6314	-15.1171	-14.8013	-15.0336	-15.2026	-15.0227	-14.687	-15.2511	-15.2846	-15.3362	-15.3562	-15.6221	-16.1725	-15.3874	-15.8269	-16.6693	-14.8192	-16.0056	-15.517	-16.457	-14.3772	-15.142	-14.0962	-17.975	-14.4802	-15.2088	-14.2368	-15.3081	-14.6447	-14.5716	-16.1585	-14.4606	-14.0209	-14.4593	-15.8817
470.49	-33.7715	-17.6393	-17.5054	-16.1893	-15.7254	-14.8325	-15.8844	-15.2785	-15.4787	-14.0022	-15.6145	-15.0654	-14.0069	-15.3042	-14.3351	-15.7504	-16.256	-14.815	-14.7638	-14.8506	-16.9653	-14.3079	-14.806	-15.3823	-13.8336	-14.4078	-14.6598	-14.9409	-13.6973	-14.7559	-15.9881	-15.5488	-14.5431	-15.1623	-19.0793	-16.0335	-15.6812	-13.845	-17.378	-14.9582	-17.0076	-14.6243	-16.2317	-15.3733	-14.4392	-18.9213	-16.715	-17.0558	-14.8424
1034.96	-31.8363	-31.8363	-15.9421	-14.8124	-31.8363	-12.9212	-14.5182	-14.6533	-12.8477	-13.4188	-12.7277	-13.9083	-12.4806	-15.8127	-12.3239	-14.3594	-31.8363	-13.4088	-12.1611	-15.6327	-18.5615	-15.1631	-13.9153	-12.275	-16.6736	-12.8232	-12.5919	-14.5151	-14.9701	-12.1913	-10.6141	-12.9822	-11.5679	-15.5731	-30.4265	-11.2712	-13.1616	-11.7051	-30.4265	-10.6882	-30.4265	-11.9834	-13.2278	-30.4265	-10.4856	-30.4265	-15.3347	-11.78	-11.8547
723.59	-32.3492	-14.8616	-32.3492	-17.3379	-16.3638	-14.4407	-15.969	-14.2679	-14.8431	-13.7394	-14.2144	-13.1849	-13.5223	-13.8896	-13.6208	-13.3352	-13.6729	-14.6449	-13.9365	-13.4105	-13.7401	-13.5991	-13.3965	-13.9594	-13.0882	-13.8246	-13.2371	-12.7559	-12.9367	-13.4183	-15.4887	-15.2459	-15.682	-15.7587	-14.8516	-16.3594	-15.6724	-16.5458	-14.9266	-14.9044	-15.035	-15.8875	-14.7264	-15.4223	-14.9221	-15.6424	-14.7351	-14.5749	-14.4359
324.18	-14.3109	-14.4717	-14.3897	-14.9262	-14.3378	-15.4375	-14.6253	-15.1977	-15.1727	-15.7862	-14.9151	-14.7498	-15.9761	-15.0502	-15.5176	-14.6956	-14.9794	-14.5678	-14.6751	-14.7144	-13.8895	-15.4796	-15.6733	-15.7326	-14.7096	-15.0356	-16.0443	-15.139	-14.6646	-14.963	-14.7714	-16.973	-15.1034	-15.3631	-14.7599	-15.0145	-14.1731	-18.5044	-13.7606	-14.8081	-14.0796	-14.7323	-15.2994	-14.8835	-15.5117	-14.9397	-14.3523	-14.876	-14.7659
1070.4	-16.1731	-33.3425	-15.2898	-16.5162	-14.5913	-16.216	-13.7605	-14.1909	-14.2188	-14.8967	-14.5422	-14.9509	-15.1915	-14.4671	-15.1278	-14.387	-14.0518	-14.2669	-14.3817	-14.3313	-13.104	-14.2996	-13.7752	-14.2411	-13.3427	-13.3456	-13.7211	-13.749	-13.355	-13.5687	-14.4421	-16.5759	-14.8207	-15.0233	-14.6627	-14.9816	-13.9486	-17.3154	-14.0558	-14.9558	-14.3543	-14.8738	-14.842	-13.7932	-15.2895	-15.0296	-14.4254	-14.6273	-15.438
377.23	-13.8179	-13.6288	-14.0256	-14.2852	-14.2116	-14.8955	-14.3167	-14.848	-14.9231	-15.5501	-14.9432	-14.8917	-15.2105	-14.7361	-15.2394	-14.6496	-14.369	-14.5556	-15.1208	-14.8953	-14.5934	-15.3022	-15.4802	-15.6656	-15.6866	-15.8852	-16.6863	-16.2552	-16.1642	-15.9712	-14.7152	-16.6825	-14.9265	-14.3634	-14.3602	-14.9831	-13.9914	-16.2866	-13.9602	-15.0175	-14.2662	-14.4892	-17.2445	-14.2397	-16.0171	-15.1005	-14.5784	-14.1505	-15.573
496.25	-30.8423	-19.49	-13.4793	-15.5705	-12.9568	-14.7918	-15.6299	-15.231	-14.83	-15.3294	-14.945	-14.3789	-14.6545	-14.3636	-16.5199	-12.9218	-12.9684	-12.8248	-13.7754	-12.3972	-12.2404	-13.3799	-13.7223	-14.7535	-14.5802	-15.0515	-14.0116	-13.4555	-15.6999	-13.9345	-14.5568	-16.0482	-15.4083	-15.9717	-15.4207	-15.2384	-14.1111	-18.0549	-13.7965	-15.2164	-14.652	-15.8438	-15.6433	-14.1637	-16.4358	-15.5308	-14.7695	-13.78	-15.212
930.84	-16.1272	-16.1961	-15.6078	-14.5201	-15.8376	-14.842	-16.6294	-16.5035	-16.5627	-14.65	-15.2371	-17.5555	-14.4711	-15.2441	-14.7604	-16.6219	-17.7357	-17.447	-13.9123	-18.1106	-18.6189	-15.7421	-15.8114	-14.8068	-17.0438	-17.0895	-15.1603	-17.5947	-14.7678	-17.7986	-13.2431	-11.9506	-12.2992	-11.2587	-31.787	-13.1632	-14.2699	-10.6354	-31.787	-12.1341	-13.5825	-15.5987	-12.0465	-14.2207	-12.3279	-31.787	-16.8128	-15.1551	-12.2601
594.16	-18.1348	-18.0849	-15.7749	-18.3946	-14.5104	-18.4318	-17.3649	-17.1445	-15.5312	-16.3879	-17.4073	-16.8999	-13.2676	-15.899	-17.504	-14.5932	-15.0613	-16.3587	-17.7465	-13.7897	-18.0412	-13.7069	-14.2639	-13.6931	-13.8383	-15.9734	-14.4658	-14.2498	-11.8449	-16.9372	-15.0429	-18.7078	-12.8792	-15.6337	-16.9212	-17.0234	-16.4404	-15.8258	-16.0631	-17.0389	-14.8521	-15.6493	-15.365	-16.9968	-12.2352	-14.8582	-14.552	-14.2045	-14.8673
399.31	-14.8026	-15.0972	-14.8425	-15.4015	-14.7039	-14.8198	-15.0274	-14.6192	-14.661	-14.7887	-14.6633	-14.6457	-15.1753	-14.8227	-15.14	-14.7717	-14.7648	-15.4351	-15.0293	-14.695	-15.0851	-15.4793	-15.3011	-15.2603	-15.1098	-15.3238	-15.2325	-14.7901	-15.2215	-15.3409	-14.7188	-15.6336	-14.6922	-15.3478	-14.4904	-15.3684	-14.3224	-16.4391	-14.3311	-14.5346	-14.5812	-15.0614	-14.6395	-14.675	-15.4743	-14.9345	-14.1726	-14.4539	-14.9406
521.42	-15.7148	-16.5498	-15.0534	-16.2963	-14.9431	-15.2413	-15.4218	-15.4838	-15.9376	-15.0121	-15.0179	-14.9805	-15.4644	-14.4984	-14.834	-15.4092	-16.4086	-15.7454	-15.557	-14.132	-14.5103	-14.6301	-14.3795	-13.8288	-14.2368	-15.0075	-13.8486	-13.6827	-14.5885	-15.0386	-14.7542	-16.7099	-14.3576	-15.0296	-14.589	-16.6049	-14.4049	-17.8195	-14.0529	-14.2806	-13.9824	-14.4339	-14.0475	-14.7234	-15.7957	-15.84	-13.94	-13.9837	-15.2983
600.33	-14.6255	-14.5184	-14.5611	-14.5724	-14.489	-15.1452	-14.6862	-14.9687	-15.1839	-15.3584	-14.9513	-14.7151	-14.9731	-14.6953	-15.0277	-14.623	-14.6767	-14.6466	-15.2185	-14.7724	-14.4703	-15.6529	-15.3384	-15.8349	-15.8562	-15.8412	-16.5065	-16.2431	-17.3557	-16.2916	-14.7885	-16.9018	-15.011	-15.3967	-14.5387	-15.2938	-14.1432	-18.3916	-13.9178	-14.3334	-14.5306	-16.9161	-15.1563	-14.6637	-15.0978	-14.9948	-13.9487	-14.595	-15.4698
307.15	-14.003	-14.159	-14.2042	-14.6535	-14.5651	-15.14	-14.8172	-14.9257	-14.8002	-15.6057	-15.0679	-14.9934	-15.5261	-14.9337	-15.3021	-14.9811	-14.6045	-15.048	-15.0912	-14.8375	-14.6313	-15.5388	-15.1663	-15.3721	-15.06	-15.1422	-15.4287	-14.9228	-14.8693	-15.8459	-14.6198	-15.3855	-15.4464	-15.3974	-14.2983	-15.3169	-14.2186	-17.5389	-14.377	-14.7391	-14.3983	-14.4826	-14.5666	-14.7033	-15.6719	-14.7062	-13.9453	-14.5257	-15.0051
368.25	-12.1723	-12.7895	-13.4283	-29.5325	-15.3578	-13.6601	-13.3215	-13.9228	-13.516	-13.4763	-29.5325	-29.5325	-29.5325	-13.7746	-13.0507	-12.7062	-14.1593	-12.7603	-13.6825	-12.8725	-11.83	-12.9558	-12.9734	-12.5336	-11.659	-11.9112	-12.2084	-11.4993	-11.2271	-10.9782	-14.7785	-17.5283	-15.6575	-15.4844	-15.3942	-15.8124	-14.01	-18.4853	-13.5436	-15.4678	-13.7339	-15.3691	-14.7785	-13.6477	-15.3731	-15.9124	-14.0854	-14.3131	-14.6929
529.35	-15.4922	-16.4352	-14.9915	-14.956	-14.7628	-15.188	-14.6867	-15.013	-15.1577	-15.4408	-14.8573	-14.9635	-15.9146	-14.763	-15.2556	-14.8997	-14.494	-14.9876	-15.168	-14.7567	-14.6155	-15.346	-15.7344	-15.5799	-15.1658	-15.4492	-15.5285	-15.4602	-15.4892	-15.9636	-15.6605	-16.117	-15.9449	-14.8757	-17.3392	-16.3484	-14.4144	-18.1164	-13.9467	-15.2683	-14.4005	-14.9017	-15.2128	-14.8754	-15.1566	-14.7361	-13.8983	-14.0646	-15.8431
343.22	-13.7099	-14.673	-14.2667	-14.087	-14.6263	-31.7395	-13.8231	-16.2833	-15.2278	-14.7836	-15.4816	-14.3945	-15.1159	-14.4617	-15.4382	-14.5861	-15.3694	-14.702	-14.7766	-14.538	-13.8826	-14.4613	-14.0171	-14.4103	-13.681	-12.6376	-14.6222	-14.1864	-13.382	-12.8532	-14.7721	-18.0318	-14.753	-14.9045	-14.9022	-15.3868	-14.206	-17.0778	-14.4483	-15.3756	-14.1845	-14.9066	-14.8879	-13.5363	-15.8041	-14.9017	-14.3809	-14.4773	-14.7786
546.29	-14.1418	-14.0668	-14.2048	-14.3975	-14.216	-15.0148	-14.6272	-15.2397	-15.1419	-15.2568	-14.9714	-14.8225	-15.0209	-14.6212	-15.0862	-14.619	-14.4346	-14.702	-15.0628	-14.7695	-14.3474	-15.5806	-15.3298	-15.8316	-15.6768	-15.9945	-16.7425	-16.8959	-17.0644	-17.0673	-14.5322	-17.9993	-14.7803	-15.0927	-15.2229	-15.2413	-13.7863	-19.699	-14.2836	-15.1739	-13.9572	-14.3286	-14.5067	-15.177	-14.9682	-15.3069	-14.1123	-14.6799	-14.9504
533.31	-14.7092	-14.6664	-14.5024	-14.6471	-14.3527	-15.082	-14.7712	-15.1273	-15.3887	-15.4243	-14.9068	-14.886	-14.981	-14.6868	-15.116	-14.7069	-14.5452	-14.6453	-14.9602	-14.8248	-14.5094	-15.5364	-15.4426	-15.8913	-15.8773	-16.1052	-16.9966	-16.7214	-16.5972	-16.8304	-14.5276	-16.0404	-15.4982	-16.2209	-14.4998	-15.7925	-13.9918	-19.0091	-14.5415	-14.9514	-14.6401	-15.0113	-15.3275	-14.087	-16.3384	-14.0087	-14.6283	-14.3205	-15.273
617.58	-15.4145	-15.0059	-15.0126	-15.0611	-15.128	-14.7485	-15.1145	-14.8455	-14.6744	-14.9291	-15.2205	-15.054	-14.8886	-15.1615	-14.964	-15.1394	-15.4175	-16.208	-15.2358	-14.9905	-15.5077	-14.7022	-15.2306	-14.6902	-15.3486	-15.1737	-15.0153	-14.4515	-14.9305	-14.9646	-15.2479	-15.0292	-15.1684	-14.7771	-15.1218	-15.5027	-15.8008	-15.1176	-14.9302	-14.7111	-15.0042	-15.7394	-15.161	-14.9211	-15.0332	-15.7482	-14.8582	-14.5948	-14.9142
330.15	-13.5562	-13.6398	-13.6077	-14.0167	-14.0298	-14.7416	-14.1736	-14.4631	-14.9015	-14.9083	-14.8835	-14.5926	-15.2332	-14.6291	-15.5384	-14.5424	-14.3911	-14.5995	-15.3585	-14.7458	-14.5631	-15.6165	-15.448	-15.6231	-15.4159	-15.0828	-17.2594	-15.7768	-16.0431	-16.5025	-14.8727	-16.8711	-14.9261	-14.9431	-14.3016	-15.3921	-13.7257	-17.2504	-14.2347	-14.6586	-14.1231	-14.5817	-14.5417	-13.7645	-15.1726	-15.41	-14.1009	-14.3146	-14.7593
541.35	-16.1948	-15.3047	-14.8137	-15.2605	-14.7837	-15.5665	-14.789	-14.6058	-14.8459	-15.9723	-14.5783	-14.9732	-15.3465	-14.7786	-15.0681	-14.738	-14.6817	-15.4546	-15.4279	-14.0231	-14.518	-15.2276	-14.8488	-15.1332	-15.0916	-15.1336	-14.7251	-14.4004	-14.5949	-15.2163	-14.5675	-15.2025	-15.8513	-15.6011	-14.4906	-15.0098	-14.5583	-19.2506	-14.1263	-14.382	-14.6924	-14.8278	-14.3625	-14.5649	-15.7299	-15.0973	-13.8782	-14.4334	-14.9405
1067.4	-16.7606	-17.2168	-16.7734	-16.6132	-15.8648	-16.9849	-14.9129	-14.0402	-14.7474	-14.8415	-14.7582	-15.819	-16.13	-15.2472	-15.8123	-15.0345	-14.6367	-14.5849	-15.0443	-14.6657	-13.9074	-14.784	-14.6212	-14.45	-13.8911	-14.255	-14.2366	-14.1978	-13.73	-14.1786	-14.4702	-16.472	-14.9411	-14.713	-14.515	-15.0871	-13.9965	-17.3873	-14.0531	-14.8594	-14.1854	-14.7083	-15.0514	-14.0224	-15.4445	-15.0457	-14.2417	-14.4159	-15.1917
405.08	-11.4005	-25.6098	-25.6098	-25.6098	-25.6098	-25.6098	-25.6098	-25.6098	-25.6098	-25.6098	-25.6098	-11.2144	-25.6098	-11.2962	-11.5135	-9.56105	-9.29812	-8.2731	-9.56729	-9.02022	-7.67803	-7.69465	-7.82491	-7.86177	-7.82821	-7.84125	-7.86475	-7.50666	-7.49733	-7.59163	-15.5717	-18.4005	-15.5433	-16.219	-15.8965	-15.8488	-14.6981	-17.0935	-13.9041	-14.6148	-13.827	-14.4434	-14.4846	-13.5987	-14.8746	-14.8077	-14.1195	-14.029	-14.9785
307.16	-14.7943	-15.2601	-14.8555	-15.3804	-14.691	-17.6801	-14.8925	-15.5379	-16.23	-17.2574	-15.4388	-15.0644	-17.2141	-15.2545	-15.7098	-14.787	-14.4272	-13.8748	-16.0511	-14.4842	-13.386	-14.4879	-14.4142	-14.7922	-13.8236	-14.0882	-13.8933	-13.5433	-13.8397	-13.5602	-14.0466	-16.3117	-14.5461	-14.4672	-15.4393	-14.921	-13.9384	-18.4217	-13.9698	-14.9993	-14.2149	-14.4329	-14.9001	-13.7185	-15.3257	-15.6287	-14.6122	-13.766	-14.9218
351.22	-15.1572	-15.1541	-15.8868	-14.9451	-15.056	-14.9443	-14.0204	-15.1875	-15.3568	-15.8123	-14.6475	-14.6967	-15.2765	-14.3369	-31.9194	-15.1369	-13.9351	-13.8911	-14.568	-14.2947	-13.4904	-14.1737	-13.8973	-13.9571	-13.6887	-13.2961	-13.3416	-13.734	-13.5529	-13.3114	-14.4729	-18.0594	-15.0576	-15.021	-14.7029	-14.8382	-13.8633	-17.0511	-14.3397	-15.069	-14.0989	-14.3626	-14.7267	-13.9681	-15.2243	-15.5518	-14.5969	-14.0598	-15.3013
734.59	-17.5072	-16.9058	-16.6041	-18.4026	-15.5672	-14.9434	-15.5711	-14.911	-14.2782	-15.8519	-15.0919	-14.5648	-15.4044	-17.6945	-15.3623	-13.7643	-14.7202	-16.0717	-14.9391	-13.7305	-14.8772	-14.855	-14.503	-14.2956	-14.0528	-14.1328	-13.8685	-13.7967	-14.2385	-13.7133	-15.7363	-15.366	-15.2391	-15.4775	-15.063	-15.3154	-15.0036	-19.1627	-15.0259	-14.8951	-14.4421	-15.5686	-14.8513	-14.8226	-15.2778	-15.198	-14.1811	-14.4402	-14.6177
338.27	-14.9116	-14.9435	-14.5915	-14.95	-14.8494	-14.4919	-14.9581	-14.4234	-14.7036	-14.8519	-14.876	-14.5972	-14.885	-14.9067	-14.92	-14.8754	-14.7902	-15.225	-14.8082	-14.5428	-14.8582	-15.0896	-14.7631	-14.4165	-14.7842	-14.8881	-15.0047	-14.6538	-14.7659	-14.82	-15.2155	-15.0482	-14.6579	-15.1589	-14.238	-15.169	-14.5806	-15.1196	-14.5347	-14.6355	-14.535	-14.5896	-14.5972	-14.6986	-14.6726	-14.9941	-14.2116	-14.4081	-15.2103
475.15	-16.0606	-16.5488	-15.8866	-16.3823	-15.7207	-16.5236	-15.8532	-14.6949	-14.7016	-14.6506	-15.1524	-14.7183	-15.2251	-14.6539	-15.7046	-15.2223	-14.3865	-15.4654	-16.3487	-14.9952	-14.8038	-15.5708	-15.4623	-14.745	-14.4297	-13.2971	-14.6244	-16.6582	-13.7436	-14.7087	-13.644	-16.3891	-14.7622	-14.4762	-14.7486	-14.3013	-13.4735	-16.2761	-14.0499	-14.1041	-13.9507	-13.6917	-17.4688	-15.6555	-14.3506	-14.2131	-14.2267	-14.2453	-17.3364
344.25	-13.3657	-13.7688	-12.775	-29.3502	-12.6235	-14.1025	-12.5634	-12.5448	-13.2298	-15.2698	-13.9802	-12.8357	-13.961	-13.7231	-29.3502	-14.8707	-14.1022	-29.3502	-13.6863	-12.3093	-13.7277	-14.9749	-13.1065	-15.0562	-12.7485	-14.7887	-11.6274	-12.4947	-12.2944	-11.719	-15.3222	-16.6707	-15.3102	-15.4939	-16.4257	-14.7387	-15.0073	-18.1124	-14.3378	-15.1991	-14.1422	-14.9327	-14.9192	-13.3852	-15.3208	-16.3187	-14.1718	-14.0475	-14.6222
582.58	-15.0654	-14.9839	-14.8249	-14.72	-14.5831	-14.7758	-14.7878	-14.6807	-14.6953	-14.8003	-14.9394	-14.8147	-14.8054	-14.9557	-14.9178	-14.9662	-15.2098	-15.4773	-15.4089	-15.3642	-15.3879	-15.2985	-15.5274	-15.5111	-15.3324	-15.6024	-15.901	-15.1513	-15.5644	-15.773	-14.9322	-15.4185	-14.9198	-14.5553	-14.836	-15.2912	-15.067	-15.7527	-14.7022	-14.9671	-15.0674	-14.8084	-15.7037	-15.0934	-14.7774	-15.8693	-15.0091	-14.9577	-14.8772
438.24	-15.0812	-14.862	-14.5147	-14.8711	-14.68	-15.1703	-14.5839	-14.7206	-15.1577	-15.143	-14.8791	-14.6907	-15.08	-14.545	-15.1979	-14.5021	-14.5642	-15.0935	-14.7254	-14.5304	-14.5294	-15.4271	-15.039	-15.1244	-15.2167	-15.2441	-15.2113	-15.1898	-15.5715	-15.266	-15.0002	-15.5894	-15.1466	-14.7771	-14.5715	-15.8424	-14.2241	-18.1598	-14.4291	-14.4047	-14.6195	-14.6949	-14.827	-14.6268	-15.8943	-15.2234	-14.082	-14.4017	-15.078
607.39	-14.5152	-14.7308	-14.2629	-15.3828	-17.2214	-14.6493	-17.0789	-16.8	-15.3575	-15.1923	-16.8718	-16.9879	-16.8046	-15.9088	-14.9367	-15.3198	-15.121	-18.4393	-14.5811	-14.1553	-14.288	-14.5723	-14.1694	-13.8251	-13.5154	-14.5103	-14.3834	-13.5422	-13.8901	-13.9152	-15.3045	-15.9608	-15.6428	-14.7829	-14.5942	-15.9091	-14.9049	-16.3317	-14.9845	-15.0726	-14.624	-15.5138	-14.8317	-15.6693	-15.327	-15.4045	-14.5335	-14.4084	-14.9642
1046.96	-32.2422	-32.2422	-15.4958	-17.1589	-14.6042	-12.9266	-14.8471	-14.4712	-13.8166	-13.7577	-13.8862	-15.3168	-12.6371	-15.5815	-12.6902	-13.5498	-16.2617	-13.3769	-12.6427	-32.2422	-18.2324	-14.5543	-13.2772	-12.3152	-16.2882	-13.4801	-13.1811	-14.0329	-13.51	-12.5383	-12.3712	-12.9533	-11.639	-13.1358	-17.0314	-12.6469	-14.429	-12.354	-16.9628	-13.0071	-17.019	-13.2229	-14.1413	-13.6236	-11.8126	-31.8688	-31.8688	-17.1438	-12.4858
571.4	-16.2745	-15.8761	-15.8659	-15.58	-14.7196	-15.0496	-14.6203	-14.7218	-15.435	-15.1954	-14.4242	-14.6143	-15.5972	-14.7547	-15.119	-14.6578	-14.5228	-15.9782	-15.9127	-14.6619	-14.6855	-14.947	-14.7336	-14.7684	-15.0199	-14.9808	-14.8264	-14.2449	-14.9794	-14.1444	-15.4622	-16.3893	-15.4502	-14.9288	-14.5971	-15.2162	-14.1904	-16.8202	-14.2093	-14.6104	-14.4319	-15.3202	-15.006	-14.6891	-15.1925	-13.7304	-14.2047	-14.7996	-15.5439
403.28	-14.341	-14.2271	-14.3095	-14.6903	-14.3044	-15.1346	-14.4322	-14.5942	-14.7147	-14.779	-14.5564	-14.6333	-15.2163	-14.5406	-15.022	-14.7827	-14.557	-14.8262	-15.0444	-15.1301	-14.5946	-15.7907	-15.4795	-15.8988	-15.8369	-15.4579	-16.4745	-16.549	-15.981	-16.2218	-14.3234	-17.1898	-14.3947	-15.2733	-14.8337	-15.9138	-13.72	-17.0876	-14.3356	-15.1371	-14.2571	-15.8809	-14.3905	-14.9905	-15.8771	-15.8185	-14.5811	-14.4407	-15.2663
502.26	-14.288	-14.3456	-14.1773	-14.5604	-14.2607	-15.0226	-14.6549	-15.085	-15.3087	-15.2585	-15.0523	-14.7034	-15.2402	-14.6684	-15.1353	-14.5334	-14.5041	-14.5377	-14.9229	-14.7405	-14.4737	-15.3719	-15.3047	-15.7845	-15.8676	-15.9582	-17.1883	-16.5291	-16.5523	-17.0221	-14.1378	-16.4756	-15.5176	-15.3633	-14.0884	-16.4635	-13.4324	-18.9264	-14.6264	-14.952	-14.1957	-15.7818	-14.9362	-14.3859	-17.6665	-14.6425	-14.043	-14.1534	-15.686
525.43	-17.2131	-17.5931	-16.003	-16.0718	-15.2516	-15.3289	-14.973	-14.9326	-14.7355	-14.8014	-14.6825	-14.8889	-14.9255	-14.8765	-15.0308	-14.5796	-14.6669	-15.257	-14.8759	-14.4236	-15.1852	-16.0986	-16.3282	-15.1249	-14.8855	-16.0698	-15.213	-14.6855	-15.2644	-15.7161	-14.739	-15.5583	-14.8797	-16.1555	-14.9153	-16.3248	-15.0697	-20.4208	-14.6262	-15.3208	-14.6071	-14.9626	-15.1119	-14.8827	-15.7247	-18.6345	-14.1439	-14.2534	-15.2241
295.23	-15.5967	-14.5679	-14.6184	-15.3623	-14.1878	-14.6298	-13.6261	-13.2417	-13.6261	-13.7675	-13.7241	-14.2201	-15.3273	-15.2887	-15.9611	-15.0672	-14.7173	-14.3984	-14.8951	-15.355	-14.994	-16.2045	-15.1761	-16.6967	-15.8288	-14.4213	-15.1009	-15.0091	-15.0261	-14.8473	-14.2978	-17.1453	-13.8835	-14.9373	-14.6401	-14.3583	-14.2237	-17.4322	-14.3305	-14.9846	-13.9744	-14.5855	-15.0637	-14.351	-15.7981	-14.6124	-14.4512	-14.762	-15.1147
414.33	-28.7164	-28.7164	-28.7164	-14.2809	-28.7164	-13.2984	-28.7164	-13.9968	-28.7164	-12.5949	-28.7164	-12.8113	-14.3379	-11.0176	-13.3842	-10.0594	-10.0149	-9.10592	-9.98136	-9.67663	-8.9731	-9.57918	-9.29936	-9.60863	-8.77204	-9.04333	-9.21376	-9.09707	-8.93271	-8.78145	-14.8955	-16.5271	-14.6675	-14.5548	-14.9166	-15.1073	-14.3373	-16.2629	-14.1749	-14.8879	-14.2423	-15.1418	-15.0468	-13.7426	-15.0697	-15.1921	-14.3953	-14.1823	-15.2686
271.26	-17.0869	-16.0211	-15.9749	-15.6574	-15.6655	-14.9828	-14.873	-14.5743	-14.6911	-14.2069	-14.6621	-14.5109	-14.4008	-14.7029	-15.1786	-14.8087	-14.4672	-14.9822	-15.4492	-14.6797	-15.3311	-14.4097	-14.4824	-15.0512	-14.2423	-14.658	-14.4663	-13.9343	-14.3477	-14.6268	-14.6327	-15.2049	-14.6542	-14.4579	-15.565	-15.2879	-14.5346	-13.9649	-15.3559	-15.0611	-14.9726	-14.4039	-14.8228	-15.202	-13.9752	-15.8773	-14.7058	-15.5711	-14.2055
349.18	-30.1231	-14.421	-30.1231	-15.8742	-30.1231	-30.1231	-13.0512	-13.7253	-13.8747	-30.1231	-12.8552	-11.752	-14.4627	-12.9075	-13.0608	-11.8443	-11.9936	-10.8603	-11.3165	-12.9989	-11.5068	-12.381	-10.6239	-11.9609	-10.4257	-9.33216	-10.8431	-11.0792	-10.5286	-10.1796	-14.3065	-16.6837	-14.851	-14.0698	-14.3863	-14.991	-14.5385	-18.841	-14.0159	-15.5515	-14.4377	-14.3521	-15.7024	-14.9637	-15.0143	-15.0436	-14.9563	-14.2114	-15.2451
447.41	-14.9185	-14.6991	-14.8502	-14.8553	-14.4917	-14.9248	-14.7179	-14.3796	-14.4129	-14.7312	-14.7872	-14.588	-14.577	-14.9969	-14.6831	-14.6427	-14.7488	-15.2984	-14.8509	-14.6057	-15.4364	-15.1444	-15.0395	-16.063	-16.554	-16.414	-16.0992	-15.2788	-15.4147	-14.9558	-15.1457	-15.0344	-15.0317	-14.5936	-14.6306	-15.241	-14.8858	-15.5936	-15.1577	-15.0833	-15.1039	-15.3287	-16.2066	-15.6286	-15.257	-15.0231	-14.8368	-14.5934	-14.8311
411.08	-24.9768	-24.9768	-24.9768	-24.9768	-24.9768	-24.9768	-24.9768	-24.9768	-24.9768	-24.9768	-24.9768	-24.9768	-24.9768	-10.4336	-8.96683	-7.41755	-7.35135	-6.35695	-7.82335	-7.04832	-6.21718	-7.24766	-6.50366	-7.04945	-6.30287	-6.37573	-7.1003	-6.45596	-6.62735	-6.43349	-15.3208	-18.7549	-15.5507	-15.7142	-15.938	-15.7573	-14.3216	-16.4894	-13.9608	-14.6932	-13.5433	-14.3356	-14.4939	-13.4436	-14.9941	-14.6566	-14.0586	-13.8887	-14.6652
796.63	-15.8028	-32.1908	-14.8296	-32.1908	-15.9355	-15.4442	-14.3593	-14.863	-13.8119	-15.8451	-14.0557	-14.2055	-15.2507	-14.8125	-14.0312	-13.8638	-14.7152	-14.7323	-13.5051	-13.448	-14.5973	-13.029	-13.204	-12.2989	-12.3355	-13.6942	-13.6004	-12.4325	-13.2466	-12.3582	-16.2166	-17.0418	-15.1028	-15.5857	-14.9933	-16.1261	-14.9485	-18.1432	-14.3498	-14.6227	-15.0711	-15.0319	-14.6614	-14.8614	-14.6665	-15.182	-14.2853	-14.9091	-15.4748
312.18	-14.0043	-14.1322	-14.397	-14.5081	-14.5966	-15.4918	-14.6735	-14.5286	-15.0807	-15.698	-15.2518	-14.6593	-15.886	-14.8207	-16.257	-15.1504	-14.2184	-14.8219	-15.2725	-14.4828	-14.3631	-15.3492	-14.7471	-15.5684	-15.2299	-14.7344	-16.1069	-15.1222	-15.8873	-15.2169	-14.6143	-16.3298	-14.4213	-14.7657	-14.4858	-15.0253	-14.0133	-17.4792	-14.7895	-15.5439	-13.9818	-14.4283	-14.2336	-14.301	-15.9511	-15.5687	-13.737	-14.7464	-15.396
490.42	-14.8324	-13.0562	-14.9923	-15.658	-15.552	-15.9364	-12.9358	-15.6188	-15.4689	-14.9437	-11.9792	-14.9019	-14.9748	-16.5501	-14.6846	-16.1784	-16.6524	-15.0896	-16.1169	-15.718	-16.8659	-16.1009	-12.329	-14.8027	-15.3993	-15.8252	-16.1815	-15.1136	-15.6598	-15.8888	-15.9288	-15.872	-15.2318	-15.4949	-13.5533	-16.8897	-16.9483	-13.427	-13.1566	-16.2511	-16.2816	-14.2387	-10.7614	-14.3385	-14.5789	-16.977	-16.7192	-15.8092	-14.1976
296.23	-14.9613	-15.9238	-15.1539	-16.6241	-15.505	-15.7282	-15.6714	-15.7095	-15.3982	-15.416	-15.699	-15.2939	-16.2711	-14.9926	-15.5089	-16.9374	-15.3449	-16.4356	-15.8753	-14.5662	-14.8873	-15.57	-15.1364	-14.8267	-14.7277	-14.6203	-14.9825	-14.6023	-15.055	-14.7187	-14.3499	-17.3511	-14.4554	-14.7519	-14.0567	-15.7966	-14.2104	-19.0992	-13.9189	-14.9555	-14.2056	-14.3038	-14.2478	-14.5225	-14.8069	-14.3789	-13.8578	-13.8674	-14.4554
1003.91	-28.3734	-28.3734	-11.216	-28.3734	-12.2941	-11.63	-28.3734	-10.8706	-11.9284	-10.1918	-11.2554	-28.3734	-8.98502	-11.8909	-10.9469	-15.9758	-28.3734	-12.3714	-9.88797	-28.3734	-28.3734	-10.53	-9.34051	-8.28308	-13.9805	-8.26431	-8.49005	-11.4256	-9.69173	-9.10056	-13.1959	-14.4927	-12.5226	-14.29	-32.3236	-16.5391	-13.0692	-13.9533	-15.239	-13.7816	-16.9624	-13.7667	-14.783	-15.3158	-12.2926	-16.6847	-17.1084	-14.6141	-12.4077
601.48	-16.1751	-15.787	-15.1783	-15.5886	-15.0532	-14.9545	-14.6034	-14.8289	-14.767	-14.9638	-14.6418	-14.6677	-14.8751	-14.6309	-15.1315	-14.5961	-14.7455	-15.3368	-15.3644	-14.8749	-15.1387	-15.6531	-15.3153	-15.1912	-15.2178	-15.944	-15.4215	-14.5748	-15.1941	-15.1124	-14.9459	-15.4237	-14.7431	-15.554	-14.5655	-15.4692	-14.5294	-17.9093	-14.5463	-14.7616	-14.6275	-15.975	-14.8704	-14.9754	-15.005	-15.1644	-14.2151	-14.32	-15.1693
653.51	-17.7437	-16.3437	-15.7868	-16.5365	-16.5485	-17.4275	-15.7535	-14.4455	-15.4054	-15.3963	-14.8052	-14.7184	-15.1104	-14.4147	-14.7381	-14.0424	-15.0904	-14.9418	-14.5185	-13.8727	-14.3502	-14.6726	-14.4882	-15.0262	-13.7107	-14.8774	-13.9775	-13.2548	-14.0937	-13.6759	-15.2075	-15.5926	-15.6478	-15.4371	-14.2342	-16.0125	-14.3843	-17.7729	-14.5513	-14.6072	-14.2844	-15.4669	-14.8798	-14.679	-15.3099	-14.5944	-14.2789	-14.5853	-14.7764
366.26	-15.8048	-15.1404	-14.9996	-15.2465	-15.3098	-15.1211	-14.6698	-14.4019	-14.8118	-14.9459	-14.8241	-15.0919	-15.0919	-15.3417	-14.934	-15.2705	-15.4998	-16.6162	-15.2433	-14.3417	-15.1988	-15.4182	-15.6746	-14.8207	-15.0421	-14.6499	-14.4793	-14.2865	-14.7245	-15.2481	-16.1469	-15.9014	-15.1267	-15.5699	-14.62	-16.3872	-14.4752	-18.5694	-14.4779	-14.7776	-14.4328	-14.8547	-14.4373	-15.0478	-15.3912	-14.8317	-13.9179	-14.6129	-14.6295
545.35	-15.0891	-14.5811	-14.4975	-14.7231	-14.423	-15.1123	-14.5985	-14.9538	-15.0286	-15.228	-14.6903	-14.6782	-14.8472	-14.5942	-15.2357	-14.5852	-14.3661	-14.6351	-15.2917	-14.6345	-14.4053	-15.5526	-15.0975	-15.5023	-15.5121	-16.2482	-16.2382	-16.3196	-16.2014	-16.1274	-14.7801	-15.5043	-14.5663	-15.9961	-15.4165	-15.9464	-13.8997	-18.8456	-13.7161	-14.882	-14.0301	-14.6041	-14.9361	-15.7108	-15.46	-14.6795	-14.1513	-15.1267	-15.4862
545.45	-14.4246	-34.003	-15.2512	-14.6371	-14.444	-14.5022	-14.7439	-14.5916	-14.6862	-14.423	-15.4359	-14.1239	-14.5523	-16.0485	-15.0152	-13.9518	-15.4325	-15.0615	-14.4591	-14.599	-14.8474	-14.292	-34.003	-14.7567	-34.003	-34.003	-14.1618	-14.0769	-14.3009	-14.5021	-16.8899	-15.9085	-15.9602	-15.8057	-16.366	-16.2661	-16.0462	-15.2135	-16.6269	-15.6158	-15.6986	-16.7612	-15.7122	-15.5738	-16.5946	-16.2999	-15.6237	-15.8008	-35.6393
278.17	-13.9905	-13.6579	-13.6132	-14.1898	-14.2813	-14.822	-13.9961	-14.1216	-14.6508	-14.9034	-14.5558	-14.5681	-15.2297	-14.9229	-15.7087	-14.6803	-14.3787	-14.5519	-14.8819	-15.1391	-14.2866	-14.9615	-14.8723	-15.1511	-15.1902	-15.4324	-16.3433	-15.2244	-14.9527	-15.055	-14.1207	-16.5965	-14.989	-15.0654	-15.0099	-15.0759	-13.6587	-17.2609	-13.6626	-14.7668	-13.9338	-14.3491	-13.9754	-13.7972	-14.7158	-14.6709	-13.9592	-14.3097	-14.4247
591.35	-14.9037	-14.6791	-14.4216	-14.42	-14.2182	-14.8861	-14.3957	-14.8682	-15.2735	-14.9496	-14.755	-14.5863	-14.8601	-14.4355	-14.9314	-14.454	-14.2702	-14.3427	-14.7937	-14.7666	-14.1507	-15.4062	-15.2092	-15.5053	-15.7612	-15.7497	-17.0314	-16.5499	-17.4852	-16.86	-14.2926	-18.0566	-15.3576	-15.2068	-15.3117	-14.8967	-14.0029	-19.5791	-13.9336	-15.1878	-13.857	-14.0966	-15.7855	-14.4873	-15.4244	-14.8516	-13.9011	-14.4548	-14.9202
390.26	-16.6828	-18.7373	-33.0213	-15.4164	-16.035	-15.1437	-14.9235	-14.4067	-14.3992	-14.4825	-13.9998	-14.1972	-14.8175	-13.8956	-14.4721	-13.7725	-13.9577	-15.769	-14.0895	-13.1224	-14.0006	-13.9588	-14.1891	-13.2881	-13.6568	-13.6248	-13.3989	-12.9029	-13.6226	-13.5304	-14.6906	-15.616	-15.1795	-15.4422	-14.2774	-15.4594	-14.4466	-20.1898	-14.4987	-14.629	-14.556	-15.0699	-14.5533	-14.7199	-15.6005	-14.6777	-14.176	-14.3142	-15.3691
343.25	-17.2194	-16.3439	-15.532	-15.7465	-14.8064	-15.639	-13.9695	-15.0831	-14.6566	-15.081	-14.4881	-14.691	-16.1729	-15.2443	-15.4942	-14.7442	-14.1448	-14.2056	-15.4288	-15.0439	-14.093	-15.4513	-14.5855	-15.5459	-14.3949	-14.5355	-15.188	-14.8254	-13.6802	-14.3738	-14.3683	-17.4416	-14.7426	-14.8031	-15.2477	-15.3884	-13.9731	-17.5454	-13.8909	-15.4728	-14.1295	-15.1592	-14.9951	-13.7968	-15.3239	-15.502	-14.4616	-14.2097	-15.1601
252.13	-14.4286	-14.2757	-14.0735	-14.3649	-14.3203	-15.0065	-14.0685	-14.4328	-14.6325	-15.5454	-14.395	-15.4597	-15.9746	-14.9182	-16.5395	-15.9734	-14.3838	-14.4195	-15.1555	-15.3115	-15.0059	-14.9108	-15.6234	-15.747	-14.5755	-14.2459	-15.504	-15.2703	-14.5521	-15.0974	-14.2833	-17.8094	-15.2507	-15.9234	-15.1401	-15.3412	-13.6407	-18.1364	-14.5451	-14.437	-14.0799	-14.2444	-14.1202	-13.6425	-14.93	-15.1852	-14.0496	-14.1059	-14.9801
349.2	-13.9185	-14.1565	-14.0801	-14.3641	-14.2375	-14.842	-14.5648	-14.9432	-14.8847	-15.3784	-15.018	-14.9841	-15.8165	-14.5921	-15.0935	-15.2915	-14.901	-15.2122	-15.2725	-14.7633	-14.3204	-15.2558	-15.2178	-15.3587	-15.2779	-15.2187	-15.1043	-15.0142	-15.1483	-14.9785	-14.6531	-15.3239	-15.444	-14.8759	-14.0672	-15.2098	-14.2827	-16.4204	-14.6874	-14.5463	-14.4502	-14.8098	-14.409	-14.7233	-15.8841	-14.8962	-14.1611	-14.5732	-15.2558
736.61	-16.0116	-14.2009	-13.5642	-14.1123	-16.5367	-14.9078	-14.6579	-14.7172	-16.0458	-31.3313	-14.9677	-15.7391	-15.6244	-13.6799	-12.9721	-16.8136	-15.6285	-15.7897	-31.3313	-12.8406	-15.1472	-14.3674	-12.9304	-11.1487	-11.7922	-12.5187	-11.5381	-12.0285	-12.346	-15.1796	-14.1793	-32.3542	-14.3189	-14.9038	-15.8755	-16.7457	-14.5196	-16.6067	-12.7104	-17.1019	-14.6608	-13.1877	-12.7841	-13.3268	-13.9614	-15.4062	-12.5605	-14.2948	-15.6191
511.29	-13.8013	-15.826	-13.3615	-13.9128	-14.1628	-14.9825	-13.8679	-16.8531	-15.7844	-16.1897	-31.2417	-14.8405	-31.2417	-14.0818	-14.1724	-14.7876	-13.4968	-13.4189	-13.5999	-12.6583	-12.3796	-13.0694	-13.3188	-13.3197	-12.7807	-12.1107	-13.5539	-12.5065	-12.3575	-12.1758	-15.2893	-17.2247	-15.6215	-15.1353	-14.8678	-15.4367	-14.1474	-16.5646	-14.2821	-15.4414	-14.1038	-14.9364	-14.8113	-14.0666	-15.3108	-16.3115	-14.6107	-14.5029	-14.7608
412.31	-15.7637	-15.3841	-15.2291	-16.106	-15.4129	-15.2935	-15.4293	-15.3455	-15.1732	-15.5154	-15.5004	-14.4057	-15.5852	-14.4214	-15.7584	-15.1548	-14.8756	-15.0973	-15.9369	-13.8866	-14.3107	-14.6349	-14.1811	-14.3257	-14.3177	-15.0149	-14.3967	-13.9156	-13.8251	-13.6518	-14.9236	-16.271	-14.7355	-14.6849	-14.7598	-15.0825	-14.4263	-16.7579	-14.0796	-14.6101	-14.0894	-14.8806	-14.5625	-14.3354	-15.5002	-14.8565	-14.5061	-14.3226	-15.3882
562.49	-14.7517	-14.4343	-14.7117	-13.8735	-14.4859	-13.1314	-16.1381	-32.628	-15.4514	-13.5656	-32.628	-32.628	-13.6123	-15.0183	-13.97	-15.0368	-16.5952	-16.4833	-13.9511	-16.2892	-16.026	-12.6971	-14.8794	-13.5906	-15.811	-13.7094	-14.0007	-13.2213	-13.327	-14.6319	-15.9295	-14.3795	-14.3828	-15.2565	-15.9916	-16.1751	-15.3174	-12.9025	-15.6913	-14.2924	-15.604	-15.3834	-17.247	-15.6335	-13.9902	-33.9988	-16.5318	-15.4951	-15.0908
565.55	-14.9433	-14.9812	-14.9254	-14.7494	-14.6306	-14.5681	-14.7825	-14.6994	-14.6617	-14.684	-15.0295	-14.7824	-14.6682	-14.9541	-14.9589	-15.0678	-15.336	-15.4861	-15.3159	-15.4054	-15.6809	-15.4237	-15.7381	-15.3367	-15.7745	-15.8602	-16.0234	-15.5441	-15.6599	-15.7613	-14.8406	-14.9794	-14.6953	-14.699	-15.0143	-15.3199	-15.1871	-14.2488	-15.3325	-14.6756	-15.583	-15.7268	-15.0465	-15.2608	-15.0057	-16.1415	-15.9076	-14.6963	-14.981
379.39	-15.1277	-15.1042	-14.6578	-15.0856	-14.7206	-14.8119	-14.6493	-14.5839	-14.3013	-14.6132	-14.6506	-14.4732	-14.7503	-14.6519	-14.7903	-14.6435	-14.6565	-15.1336	-14.9327	-14.6855	-15.0837	-15.203	-15.1421	-15.1738	-14.8617	-15.1722	-15.443	-14.8741	-15.2614	-15.266	-14.6745	-15.0511	-14.7103	-14.5519	-14.3462	-15.0889	-14.4518	-16.0232	-14.392	-14.9773	-14.6126	-14.5754	-14.3831	-14.7217	-15.5138	-15.1202	-14.4115	-14.5003	-14.9879
1006.9	-26.4565	-26.4565	-10.2014	-26.4565	-26.4565	-10.4755	-26.4565	-10.334	-10.4121	-11.9027	-11.5376	-26.4565	-9.64577	-26.4565	-8.94697	-26.4565	-26.4565	-10.7568	-9.49303	-8.36747	-26.4565	-8.11882	-10.2022	-7.71036	-10.482	-8.44277	-7.67919	-9.02236	-8.0327	-7.71417	-12.902	-13.951	-13.884	-16.4912	-32.0295	-13.5661	-13.9705	-13.1129	-14.3507	-13.3134	-15.4481	-13.5609	-14.8406	-14.1222	-13.0497	-16.3027	-14.8	-15.853	-13.2903
401.34	-15.4028	-15.3805	-14.7453	-15.1058	-14.2996	-14.5858	-14.2107	-14.2638	-14.253	-14.4373	-14.2932	-14.3329	-14.8486	-14.7002	-14.6979	-14.4694	-14.591	-15.4498	-14.5556	-14.6038	-15.6043	-15.0694	-15.6324	-15.373	-15.6992	-15.3193	-14.7025	-14.833	-15.4534	-15.51	-14.3956	-15.4544	-15.182	-13.695	-15.109	-14.9691	-15.1492	-15.9328	-14.4847	-14.9501	-15.1491	-14.137	-14.3653	-14.4079	-15.7008	-14.8445	-14.7687	-14.9938	-14.0107
300.14	-13.8237	-13.7867	-13.7538	-14.2307	-14.2312	-14.6172	-14.231	-14.6981	-14.6544	-14.8827	-14.9051	-14.692	-15.1687	-14.5334	-15.451	-14.7196	-14.4546	-14.7217	-14.9579	-15.1534	-14.558	-15.5724	-15.2539	-15.8238	-15.195	-14.812	-15.5416	-15.1968	-15.2175	-16.0318	-14.4126	-15.8151	-14.9482	-14.64	-14.0881	-14.5423	-13.4598	-18.0313	-14.2429	-15.3592	-13.9025	-14.5958	-14.3233	-13.7918	-14.82	-14.8554	-14.4282	-14.0406	-14.9125
267.13	-14.9814	-15.1537	-15.7566	-15.5935	-14.6152	-15.5762	-14.2918	-16.0676	-15.726	-15.1105	-14.7748	-14.4438	-16.3345	-15.1046	-15.9985	-14.5618	-14.9168	-14.533	-14.9401	-14.9621	-13.7607	-15.2401	-14.3235	-14.5771	-14.325	-13.6986	-14.8902	-14.0905	-13.9337	-13.1139	-14.2848	-17.0961	-14.3731	-15.3668	-14.8739	-15.5401	-13.7877	-17.1201	-14.083	-14.7132	-14.0082	-14.5694	-14.4749	-13.8565	-14.7563	-15.4535	-14.0394	-13.9463	-14.9309
635.48	-16.5055	-14.3273	-15.1847	-16.4626	-14.3073	-16.5624	-15.3671	-14.9988	-13.4873	-15.7096	-15.2042	-15.5855	-12.5924	-14.9403	-16.9333	-15.3391	-13.8885	-14.4355	-14.7637	-14.959	-14.7472	-14.9604	-14.1914	-14.5248	-13.0744	-14.0884	-14.1585	-13.5978	-13.9157	-13.4617	-15.6162	-15.8772	-13.6569	-15.1106	-14.4201	-14.7099	-14.7263	-17.1833	-14.3418	-15.2914	-15.4708	-14.5367	-15.1597	-15.3552	-13.1938	-14.5567	-14.6162	-14.0915	-14.6912
686.2	-12.5101	-12.2817	-13.1515	-14.1597	-31.005	-15.4534	-12.7422	-15.2872	-31.005	-13.0347	-12.8341	-11.55	-31.005	-14.9475	-16.2829	-13.4883	-16.2192	-15.954	-10.9647	-12.8029	-11.7539	-12.6229	-13.2839	-13.1929	-12.8411	-13.7416	-11.6665	-11.8549	-14.5683	-11.2093	-17.296	-11.1503	-16.9333	-14.2702	-14.9033	-8.49302	-15.1304	-18.5523	-15.7982	-15.5138	-14.574	-17.1035	-17.2551	-16.9918	-18.3151	-17.8986	-16.6839	-14.1417	-15.0713
336.19	-14.5004	-15.5309	-13.8623	-14.5805	-14.4542	-15.3975	-14.7582	-15.1029	-16.032	-16.1853	-15.9376	-15.5441	-15.8717	-15.0026	-15.654	-15.5875	-14.2363	-14.3431	-14.9174	-14.45	-13.7986	-15.1919	-14.7962	-14.8039	-14.642	-13.657	-14.8335	-14.6892	-14.2369	-14.3983	-14.7427	-16.5874	-15.1527	-15.1299	-15.3252	-14.8706	-14.3621	-17.2931	-14.0434	-14.5411	-13.9816	-14.7117	-14.573	-13.8792	-15.5887	-15.7767	-14.5101	-14.2871	-15.0756
389.23	-14.6043	-14.297	-14.1186	-14.2352	-13.9929	-14.7236	-14.0333	-14.7758	-14.9468	-14.8585	-14.4307	-14.3783	-14.87	-14.2605	-14.8647	-14.2301	-14.0987	-14.1285	-14.9625	-14.7353	-14.2049	-15.4841	-15.1758	-15.8889	-15.556	-15.6722	-16.6046	-16.8586	-16.8025	-17.1017	-13.7586	-15.9578	-15.2136	-14.6418	-14.9638	-15.893	-13.3237	-16.7408	-14.2225	-16.0944	-14.2836	-15.4963	-14.3816	-14.7321	-16.459	-14.8507	-14.5293	-13.9336	-14.9876
429.26	-14.6404	-14.1974	-14.2779	-14.3767	-14.1452	-14.6993	-14.2712	-14.8387	-14.7334	-14.875	-14.6982	-14.5334	-15.1413	-14.3864	-14.8793	-14.564	-14.3663	-14.4802	-14.8543	-14.657	-14.4408	-15.4841	-15.5116	-15.875	-15.5076	-15.7054	-16.6086	-16.3079	-15.7733	-16.3541	-13.7863	-16.0787	-15.1091	-16.7006	-14.9619	-14.9216	-13.9458	-20.8162	-13.8524	-15.0531	-15.0855	-14.6335	-14.4926	-14.1867	-14.9343	-15.0703	-13.8319	-14.1292	-15.3269
306.15	-13.7273	-13.8261	-13.7267	-14.065	-13.9406	-14.566	-14.2961	-14.6991	-14.7961	-14.8605	-14.6744	-14.6289	-15.1888	-14.6329	-15.2077	-14.8132	-14.5708	-14.8089	-15.0983	-14.9976	-14.6783	-15.6242	-15.3867	-15.7865	-15.7342	-15.7119	-16.672	-16.448	-16.791	-17.2478	-13.7136	-16.6818	-14.3499	-14.7536	-14.4649	-15.0964	-13.4433	-17.5611	-13.8389	-15.1607	-14.6334	-14.3257	-14.436	-14.664	-16.5045	-15.371	-14.935	-14.0337	-14.7647
483.38	-16.9756	-15.5292	-15.6031	-15.1366	-14.8007	-15.1174	-14.6069	-14.204	-14.3667	-14.6666	-14.4398	-14.38	-14.5605	-14.3153	-14.8508	-14.5106	-14.4371	-15.027	-14.8466	-14.4488	-14.6609	-15.1285	-14.8668	-15.3647	-14.894	-14.776	-15.5392	-14.5452	-15.297	-15.1375	-14.6431	-15.4822	-14.9912	-15.6593	-14.7204	-15.8626	-14.3893	-17.7217	-14.1307	-14.412	-14.685	-14.6557	-14.5028	-14.3542	-15.5064	-15.0701	-13.8666	-14.4724	-14.7475
593.58	-14.8727	-15.1712	-14.7463	-14.813	-14.7029	-14.5584	-15.1639	-14.606	-14.6761	-14.601	-14.9495	-14.8343	-14.4137	-15.0598	-14.7928	-15.1437	-15.3702	-15.3491	-15.2894	-15.2018	-15.7368	-15.2757	-15.5877	-15.2612	-15.6438	-15.6163	-15.5393	-15.1757	-15.4705	-15.6236	-15.3547	-15.0426	-14.9288	-14.6425	-14.9059	-15.5903	-14.9487	-15.0162	-14.6002	-15.0489	-14.8739	-14.796	-15.0302	-15.1315	-14.96	-15.8298	-15.0875	-15.2754	-14.9451
438.36	-15.2438	-15.2514	-14.7741	-15.3805	-15.5016	-14.9924	-15.2011	-14.7006	-14.6187	-14.5313	-14.9688	-14.6568	-14.4917	-14.7279	-14.9794	-14.7915	-14.8187	-15.4062	-15.3257	-14.3735	-14.7724	-14.8916	-14.7521	-14.5245	-14.4027	-14.0644	-14.562	-14.0372	-14.5549	-14.7388	-15.1085	-15.1351	-15.5413	-15.0312	-14.5628	-15.4126	-14.4105	-15.5659	-14.271	-15.0504	-14.974	-14.2782	-14.4883	-15.1766	-14.6136	-14.9868	-14.3033	-14.2972	-13.6674
749.72	-16.5051	-16.5428	-15.6921	-15.4949	-15.3139	-14.8023	-15.2119	-14.5022	-14.5766	-14.7367	-14.7054	-14.6798	-14.7143	-14.7938	-14.7953	-14.6294	-14.7552	-15.6213	-15.0581	-14.6874	-15.2451	-14.8375	-15.2667	-14.9637	-15.1101	-15.8768	-14.6977	-14.4065	-14.5041	-14.8687	-14.6928	-15.6914	-14.4295	-15.1831	-14.832	-15.9553	-15.6023	-14.2519	-14.575	-14.7632	-15.635	-15.0549	-15.3133	-14.4356	-14.1829	-14.9675	-14.9705	-15.2135	-15.031
335.16	-15.7952	-18.4176	-30.2478	-30.2478	-16.0337	-30.2478	-13.447	-14.1771	-30.2478	-15.0486	-12.7919	-11.5455	-13.178	-13.8707	-14.542	-12.0666	-11.7854	-10.8216	-12.4648	-12.5424	-13.0332	-11.6223	-11.1605	-11.873	-11.4035	-9.51841	-11.6427	-11.5503	-10.7546	-10.7195	-14.3297	-17.1792	-14.7152	-14.2274	-14.7086	-15.0975	-14.1599	-18.1639	-13.8272	-15.7696	-14.0839	-14.3605	-15.7031	-14.5746	-15.3971	-14.7863	-14.8196	-14.1362	-14.9027
899.79	-10.9575	-10.1048	-10.2503	-12.1515	-13.1801	-10.6634	-12.4175	-30.4626	-30.4626	-11.9699	-8.74724	-30.4626	-11.2896	-30.4626	-10.023	-30.4626	-14.3043	-14.0636	-11.8531	-11.5333	-16.9475	-10.397	-11.88	-8.80808	-30.4626	-14.3245	-10.5269	-30.4626	-12.3067	-12.2199	-11.1067	-12.5279	-10.5201	-9.3132	-9.96968	-30.0003	-30.0003	-10.9726	-11.376	-11.0946	-30.0003	-11.4436	-6.95897	-14.9156	-9.80123	-30.0003	-15.9398	-30.0003	-12.115
438.37	-14.5211	-15.2675	-14.492	-15.1141	-14.6772	-14.7833	-14.9458	-14.3347	-14.1166	-14.8572	-14.4415	-14.6259	-15.0818	-14.9415	-14.1475	-14.6037	-14.948	-15.7916	-15.2007	-14.6555	-15.4965	-14.8088	-14.8048	-14.6759	-14.6666	-15.028	-14.6528	-14.5093	-14.7476	-14.844	-14.6046	-15.2319	-14.1993	-14.5942	-14.6024	-14.7166	-14.5651	-14.8275	-14.6494	-14.7328	-14.8187	-13.6336	-14.3159	-15.5328	-15.2023	-14.6836	-14.4596	-14.4325	-14.9677
389.2	-14.3312	-14.2239	-14.3931	-15.0657	-15.0244	-15.4221	-14.9171	-15.1789	-17.8782	-15.7869	-16.163	-15.7164	-15.73	-14.9217	-15.0867	-15.4163	-14.3874	-13.6823	-14.9219	-15.204	-14.1609	-14.3621	-14.6484	-14.6607	-13.4508	-13.3796	-14.181	-14.0154	-13.8518	-13.889	-14.1757	-17.3211	-14.5239	-14.6045	-14.6279	-14.7879	-14.0532	-16.7823	-14.0941	-15.2396	-13.9046	-14.7802	-14.8567	-13.5029	-15.2437	-15.052	-14.4449	-14.3924	-14.8855
674.44	-14.5809	-14.2386	-14.3526	-14.5225	-14.3378	-14.8208	-14.5985	-14.8883	-15.1059	-15.0327	-14.7624	-14.6688	-15.0771	-14.4835	-14.9356	-14.4491	-14.4903	-14.4436	-14.806	-14.6509	-14.3606	-15.4054	-15.3199	-15.8782	-15.8116	-16.0251	-16.1975	-16.8401	-16.585	-16.3091	-14.2311	-18.008	-14.7577	-15.0878	-14.4342	-15.7065	-13.7263	-17.1915	-14.0762	-14.8186	-13.905	-15.5075	-14.9815	-14.058	-15.2572	-14.3746	-13.7445	-13.8223	-15.7892
503.37	-15.6917	-15.0295	-14.896	-14.8304	-14.7131	-14.9182	-14.5393	-14.4184	-14.5956	-14.6964	-14.6216	-14.4431	-14.8217	-14.5489	-14.8479	-14.4346	-14.5861	-14.5374	-14.7335	-14.7212	-14.4256	-15.1188	-15.0843	-15.0923	-15.4565	-15.1025	-15.4798	-15.0763	-15.3229	-15.1585	-14.4452	-15.4116	-14.8186	-14.6595	-14.4501	-15.3499	-14.6476	-16.7513	-14.3304	-15.0811	-14.878	-14.5429	-14.3574	-15.0125	-15.5606	-15.1093	-14.1643	-14.1573	-15.2301
394.31	-15.4706	-17.2714	-15.0224	-16.4257	-15.0963	-15.0319	-15.3193	-15.0447	-14.7822	-13.8419	-15.5371	-14.9058	-15.0274	-16.3905	-15.2451	-16.0153	-13.1348	-14.8712	-14.2513	-14.7832	-16.6084	-14.335	-11.8662	-16.2101	-32.6996	-14.872	-12.6535	-15.8716	-12.899	-14.2112	-13.2319	-14.9772	-14.0601	-11.8043	-18.022	-14.7293	-17.8407	-15.3684	-15.6874	-14.9274	-16.9172	-14.0767	-15.7495	-17.7971	-13.3633	-13.5293	-15.5217	-14.2887	-16.9339
561.45	-15.8806	-14.7644	-15.2156	-15.5378	-15.6577	-15.0132	-14.9179	-14.3448	-14.8753	-15.1898	-15.3685	-15.0274	-15.5901	-15.3297	-15.1755	-14.6379	-15.3666	-15.9743	-15.6633	-14.7198	-15.3852	-14.6174	-14.7326	-14.6292	-14.5729	-13.8625	-14.1864	-13.7446	-14.3903	-14.3996	-15.1486	-15.3088	-14.7431	-14.4438	-14.6346	-15.4474	-15.5595	-15.8234	-14.7443	-14.5446	-14.551	-14.725	-14.9317	-15.3778	-15.0829	-15.0176	-14.8506	-14.4174	-14.7411
658.48	-15.8372	-15.5917	-15.4141	-15.4219	-15.059	-15.2165	-14.9302	-15.002	-14.973	-14.9846	-14.9308	-14.6939	-14.983	-14.6496	-14.9119	-14.6242	-14.4883	-14.7433	-14.8017	-14.6326	-14.6103	-15.259	-15.0378	-15.1087	-19.1456	-15.2638	-15.4953	-14.9927	-15.2222	-15.006	-14.8208	-15.6054	-15.101	-14.8192	-14.8094	-15.159	-14.351	-16.2398	-14.6576	-14.8097	-14.5673	-14.7819	-17.4861	-15.0125	-15.3863	-15.5673	-14.6333	-15.4295	-15.1844
546.43	-15.1106	-14.9486	-14.866	-14.91	-14.489	-14.7961	-14.4954	-14.5101	-14.7425	-14.7302	-14.4684	-14.3764	-14.6356	-14.5062	-14.7749	-14.5586	-14.5069	-14.6734	-14.8518	-14.8648	-14.5534	-15.2723	-14.9811	-15.2962	-15.3218	-15.3479	-15.4024	-15.1354	-15.7568	-15.1837	-14.3922	-15.3046	-14.0923	-14.5843	-14.4906	-15.0027	-14.2094	-16.1443	-14.4916	-14.7912	-14.8721	-14.5015	-15.7138	-14.1438	-13.9492	-14.8335	-14.6755	-14.2876	-14.9411
289.25	-15.1443	-15.6972	-15.019	-15.3488	-14.9727	-15.0697	-14.7635	-14.4597	-14.4238	-15.0772	-14.9228	-14.5441	-14.7605	-14.9291	-14.8259	-14.8746	-14.7238	-15.613	-14.7164	-14.4825	-14.6009	-14.8777	-15.4349	-15.1062	-14.9314	-14.7421	-14.7635	-14.4957	-14.9521	-15.0862	-15.0356	-15.3411	-15.0104	-14.2064	-14.4846	-15.6058	-14.7293	-14.9206	-14.3883	-14.5423	-15.1569	-15.0215	-14.5212	-15.2141	-15.0559	-14.6276	-14.0818	-14.5154	-14.5554
399.25	-14.9313	-15.331	-14.6072	-15.1113	-14.566	-15.1031	-14.5842	-14.8863	-14.8958	-15.0405	-14.8499	-14.484	-15.3045	-14.6948	-15.2392	-14.9618	-14.66	-14.9121	-15.2948	-15.0001	-14.51	-15.1585	-15.8611	-15.8735	-15.5806	-15.9033	-16.4319	-15.972	-16.0881	-16.5154	-14.0188	-16.6651	-15.5201	-15.2609	-18.6201	-15.9733	-14.3253	-18.9021	-14.4223	-14.815	-14.5223	-14.9477	-14.8336	-14.3397	-14.9326	-15.2216	-13.4988	-14.0508	-15.4653
723.66	-16.3846	-16.0756	-15.7015	-15.0072	-14.989	-14.8127	-14.6083	-14.2815	-14.3026	-14.5563	-14.7961	-14.2016	-14.5964	-14.5484	-14.7767	-14.3068	-14.7502	-15.1584	-14.6747	-14.7003	-14.9444	-15.3235	-15.4329	-16.6949	-16.2828	-15.8983	-15.9886	-14.5729	-15.9409	-14.7369	-15.965	-14.965	-14.8103	-14.6457	-14.4755	-15.2755	-14.7145	-15.0956	-16.3975	-14.896	-14.6163	-15.4558	-16.7961	-14.8089	-15.1688	-14.6766	-15.2529	-14.7596	-14.7875
320.17	-13.6189	-13.6817	-13.7734	-14.0955	-13.9457	-14.5872	-14.4192	-14.7145	-14.8556	-14.8868	-14.7767	-14.6419	-15.2186	-14.6465	-15.236	-14.7314	-14.6187	-14.8969	-15.1575	-15.0724	-14.7645	-15.4832	-15.378	-16.0737	-15.7157	-15.8004	-16.586	-16.3309	-16.4154	-17.0379	-13.8871	-17.303	-14.6006	-14.46	-15.0531	-15.4773	-13.4835	-18.0061	-13.9933	-15.2315	-14.3199	-14.4811	-14.3912	-14.2724	-15.1966	-15.6219	-14.6109	-14.5203	-15.4628
806.65	-13.7843	-15.6592	-17.4631	-18.1556	-18.4023	-19.8015	-18.2675	-15.8478	-16.089	-16.2301	-15.5381	-16.2229	-17.93	-16.1898	-15.5418	-15.2217	-16.4133	-19.6421	-16.3183	-14.6161	-15.2509	-16.9089	-15.4982	-14.9189	-15.0837	-15.2545	-14.4355	-14.8454	-14.4985	-14.5007	-16.1283	-15.8442	-16.3156	-14.9635	-14.4484	-15.4624	-14.9909	-34.5346	-14.7685	-14.4501	-14.7475	-15.1064	-14.0995	-14.2736	-15.0392	-15.0929	-14.4418	-14.4582	-14.5953
793.74	-16.7617	-16.3402	-15.5149	-15.9168	-15.4435	-14.9747	-15.0906	-14.5826	-14.6076	-14.8841	-14.9541	-14.8312	-14.7464	-14.9233	-15.021	-14.7577	-15.1811	-15.3266	-14.912	-14.8167	-15.2051	-15.2919	-15.3953	-14.8931	-15.114	-15.1314	-15.5183	-14.5598	-14.9327	-14.6234	-14.8278	-14.9279	-14.8527	-14.5357	-15.0946	-15.2485	-15.2584	-16.463	-14.9677	-15.1119	-14.6363	-14.8403	-15.1806	-14.6325	-14.5097	-15.8533	-14.5518	-14.4388	-15.1648
436.34	-14.2123	-14.6196	-15.1042	-15.1143	-14.836	-14.7455	-14.6384	-14.3478	-14.5656	-14.9215	-14.4923	-14.5176	-14.8962	-14.799	-15.1218	-14.5305	-15.0878	-15.8525	-15.5044	-15.2449	-15.3709	-15.8403	-15.5276	-15.8829	-15.5306	-15.1208	-15.6686	-15.1871	-15.7845	-15.5534	-15.6346	-15.1162	-14.9826	-14.7215	-14.6171	-16.0187	-14.6961	-16.3178	-14.6272	-14.6385	-14.5196	-15.1317	-15.0145	-15.1853	-15.5324	-15.385	-14.6904	-14.5463	-15.1961
381.27	-14.9837	-15.389	-15.2608	-15.5628	-14.8051	-15.8612	-13.8123	-14.4963	-15.0217	-15.5735	-15.6056	-15.0938	-15.1491	-14.7463	-15.6023	-15.052	-14.2478	-14.0984	-14.048	-15.3963	-13.8483	-14.5432	-14.224	-15.4664	-14.0854	-13.6725	-14.5221	-14.5815	-13.9735	-14.0929	-14.2663	-15.4626	-14.4303	-14.3281	-14.5584	-15.2742	-13.7208	-15.9093	-13.6123	-15.135	-14.0671	-14.4889	-14.9484	-13.6758	-15.3875	-15.3116	-14.2499	-14.0705	-15.4714
408.24	-31.3112	-14.6112	-14.7402	-15.3794	-31.3112	-17.0169	-13.738	-14.9792	-14.2691	-14.6608	-13.3899	-14.1284	-14.6082	-14.026	-14.9401	-13.1358	-13.3552	-12.7928	-13.6899	-14.3579	-12.3491	-13.6081	-12.4672	-13.2389	-12.9575	-12.1826	-13.5124	-12.8257	-12.3265	-12.0403	-14.3243	-16.9734	-14.1766	-14.8936	-14.7531	-15.4129	-14.0839	-17.0727	-14.2207	-14.9454	-14.061	-14.5218	-15.346	-14.1056	-14.8128	-15.6175	-14.5543	-14.184	-14.8843
702.44	-14.5118	-14.1546	-14.5075	-14.4597	-14.2042	-14.827	-14.4694	-15.0898	-15.1128	-15.0258	-14.6191	-14.4963	-14.9023	-14.4572	-14.636	-14.1908	-14.2699	-14.2711	-14.5199	-14.429	-14.1199	-15.1847	-15.1071	-15.4399	-15.5287	-15.6484	-16.0127	-16.2492	-16.4099	-16.8946	-15.0365	-16.5094	-15.1531	-15.7089	-15.6928	-14.8916	-14.6478	-19.9233	-13.689	-15.0434	-13.3034	-15.0422	-14.493	-14.4917	-14.5588	-14.2645	-13.8394	-14.2891	-14.9467
1108.45	-16.4121	-18.4831	-15.9048	-15.8597	-15.3592	-15.4314	-14.1161	-14.3757	-14.4205	-15.1532	-14.7176	-15.4882	-15.4016	-14.7781	-16.4867	-15.7562	-14.3129	-14.6063	-15.045	-14.7659	-13.8889	-15.2582	-14.5399	-14.3653	-13.9901	-13.9571	-14.4301	-13.9824	-13.7585	-13.7996	-14.1801	-16.1226	-14.7827	-14.7886	-14.4184	-14.9389	-13.9821	-17.3751	-14.1578	-14.9075	-14.3504	-14.6347	-14.8169	-13.8259	-15.4828	-15.2206	-14.4375	-14.3476	-14.9319
693.53	-18.0588	-14.765	-14.907	-18.049	-13.5451	-17.3345	-14.5815	-15.2378	-13.3234	-18.3641	-17.2741	-15.4078	-12.3548	-16.266	-15.6265	-15.2982	-14.4416	-14.2058	-16.3402	-14.1938	-14.6561	-14.5615	-13.6513	-14.3447	-12.8658	-14.0625	-12.9937	-13.8694	-13.6667	-14.017	-15.3264	-17.3844	-13.7155	-15.0278	-14.1187	-14.7616	-14.8957	-19.6095	-14.2246	-15.0071	-14.3825	-15.0081	-15.6953	-14.9039	-13.0848	-14.7017	-15.1193	-14.3236	-15.2658
669.51	-18.3908	-20.8557	-16.0835	-15.9278	-15.4446	-15.0243	-15.1841	-14.4203	-14.1691	-15.3717	-14.7337	-14.6733	-15.2833	-14.3453	-14.5051	-14.218	-14.5813	-17.6626	-14.5652	-13.5359	-14.3758	-14.8783	-14.4568	-14.1613	-14.164	-15.6521	-13.7124	-13.5531	-14.6936	-14.5054	-15.1629	-15.7343	-15.3766	-15.0999	-14.6284	-15.9022	-16.1672	-16.821	-14.6498	-14.44	-14.5935	-15.259	-14.5446	-15.3621	-15.2993	-14.84	-14.5091	-14.6251	-14.9319
555.4	-17.8849	-15.5848	-16.5902	-15.8883	-14.7939	-15.0693	-15.0542	-14.7538	-14.1653	-15.3197	-14.4626	-14.2313	-14.7184	-14.7733	-15.5697	-14.4432	-15.3797	-14.5077	-14.8239	-14.1152	-14.4319	-15.0309	-14.9863	-14.2884	-14.4053	-14.9468	-14.776	-13.7695	-14.0224	-14.6366	-14.6083	-15.7308	-15.5922	-14.634	-14.3287	-15.3331	-14.6697	-20.2758	-14.5986	-14.6001	-14.4987	-14.9792	-14.6466	-14.7799	-15.4218	-14.627	-14.0022	-14.1614	-14.6794
467.33	-14.4056	-14.8855	-14.77	-14.9867	-15.519	-15.2675	-15.5474	-14.8245	-14.6055	-15.8826	-14.9151	-15.0204	-15.2359	-15.0267	-14.9017	-14.9247	-14.6626	-16.4749	-14.6687	-14.0041	-15.1401	-15.1247	-14.6268	-14.4503	-14.5107	-14.2765	-14.2173	-13.9162	-14.4664	-14.1482	-14.9694	-15.6334	-15.0508	-14.6317	-14.2851	-15.1925	-14.5994	-17.0683	-14.3877	-14.6274	-14.4459	-14.855	-14.587	-14.5694	-15.0534	-14.9292	-14.0008	-14.2861	-14.6407
682.45	-17.9068	-15.3601	-15.6665	-16.1243	-15.7749	-15.335	-15.0656	-14.153	-14.4534	-14.9666	-15.0885	-15.1478	-14.5339	-14.8417	-15.9319	-13.9794	-15.01	-15.0675	-14.2903	-13.6656	-14.2036	-14.3638	-14.1917	-14.8815	-13.7396	-14.5223	-14.6443	-13.2204	-14.0733	-14.2131	-15.3395	-15.5603	-15.1872	-14.5815	-14.7342	-15.0009	-14.9235	-15.8944	-14.6128	-14.718	-14.838	-14.533	-14.6694	-14.8879	-15.1752	-14.6872	-14.3309	-14.1082	-14.7696
1007.94	-31.5779	-15.9391	-15.0836	-31.5779	-14.2903	-13.3156	-15.4639	-13.7135	-13.2846	-13.6348	-12.5117	-15.8027	-13.1371	-14.6132	-13.1855	-15.9854	-16.8727	-12.8492	-12.4697	-31.5779	-15.1621	-14.8162	-13.454	-12.2795	-14.0694	-11.8437	-11.4668	-13.5464	-14.1774	-11.58	-11.1892	-15.236	-11.5149	-15.3072	-15.3008	-13.7906	-13.6952	-14.4753	-14.6963	-12.8408	-31.8866	-11.3774	-14.2286	-17.216	-12.6189	-31.8866	-15.5424	-15.1887	-12.4505
392.26	-14.1644	-14.1117	-14.1636	-14.4966	-14.3487	-14.7574	-14.3281	-14.6428	-14.9811	-14.9042	-14.8259	-14.562	-14.9562	-14.5899	-15.096	-14.5408	-14.3782	-14.4083	-14.7517	-14.6982	-14.3611	-15.5182	-15.3061	-15.8157	-15.5946	-15.5552	-16.2101	-15.9037	-16.5187	-16.7192	-14.2211	-16.4689	-14.9787	-14.3248	-14.6835	-15.474	-13.8622	-18.4869	-13.8442	-14.8003	-14.0459	-14.6642	-14.4116	-13.6382	-16.9817	-15.4369	-14.6619	-14.2707	-14.7904
1020.91	-27.9974	-11.6804	-27.9974	-11.6914	-27.9974	-10.6353	-11.7386	-13.1577	-11.8556	-12.1729	-12.8817	-12.6172	-11.3207	-12.2084	-10.5062	-10.1048	-27.9974	-13.8662	-12.2541	-27.9974	-27.9974	-9.61861	-10.2271	-9.21015	-27.9974	-10.0394	-9.05483	-11.6672	-9.22696	-9.44757	-12.553	-13.8944	-12.6365	-14.1819	-13.6021	-14.2316	-14.8445	-11.8375	-15.0338	-13.0307	-31.3138	-13.7037	-13.7148	-13.8367	-12.3501	-31.3138	-14.6246	-13.5343	-12.3172
742.68	-12.8308	-14.3286	-13.5463	-12.1577	-15.2305	-12.5091	-31.3776	-31.3776	-31.3776	-12.8136	-14.4806	-31.3776	-13.5462	-14.5001	-12.4896	-14.8687	-15.2618	-12.5315	-12.2805	-15.1907	-17.8539	-12.3147	-11.7395	-11.7618	-14.3247	-14.4151	-11.6208	-14.2031	-31.3776	-14.3024	-13.0155	-10.9176	-12.0241	-30.7372	-30.7372	-12.3556	-30.7372	-10.1877	-30.7372	-12.5162	-16.275	-11.4296	-11.4385	-16.0185	-11.5659	-30.7372	-13.9372	-30.7372	-10.8984
399.27	-14.7752	-14.6928	-14.5585	-14.9824	-14.6764	-15.1849	-14.9134	-14.9774	-14.7918	-15.2906	-14.8573	-14.8456	-15.5046	-15.1139	-15.1452	-14.8959	-14.7363	-15.3676	-14.8506	-14.4963	-14.852	-15.1361	-15.2333	-15.2685	-15.0114	-14.5138	-14.882	-14.6526	-14.8995	-14.9266	-14.8048	-15.1213	-14.8431	-14.6964	-14.5295	-15.0504	-14.2565	-16.5532	-14.738	-14.3443	-14.253	-14.6725	-14.6649	-14.3611	-15.58	-16.6328	-14.3551	-14.5807	-15.5627
631.56	-14.989	-14.8265	-14.5673	-14.9508	-14.9337	-15.1031	-15.8649	-15.0325	-14.5979	-14.9898	-15.6936	-14.8237	-14.6222	-15.724	-15.0209	-15.1231	-15.9906	-15.655	-14.7689	-14.8731	-15.3788	-14.4382	-14.9856	-13.8897	-14.5073	-14.4418	-14.3975	-13.9182	-14.3268	-14.1657	-15.8212	-14.7441	-14.7909	-14.8311	-15.0416	-16.4855	-15.2566	-14.483	-14.8487	-14.8159	-14.8934	-14.9661	-14.6539	-14.4446	-14.8122	-15.691	-14.4898	-14.7498	-14.4862
750.58	-16.045	-15.993	-18.5467	-17.5451	-16.0528	-14.8084	-16.6683	-15.0469	-14.2239	-16.0772	-15.5773	-14.8598	-16.2446	-15.2057	-14.7303	-13.8232	-15.5414	-15.8213	-14.0117	-13.7778	-14.6209	-15.0348	-14.0365	-13.7456	-13.8429	-14.4849	-13.6014	-13.4424	-14.2562	-13.479	-15.0263	-15.1456	-15.3509	-14.8805	-14.6913	-15.7042	-14.8601	-16.6927	-14.8089	-15.0976	-14.6462	-15.0952	-14.7274	-15.3288	-16.1046	-14.6084	-14.1091	-14.3361	-15.3767
292.2	-28.3159	-13.913	-14.4024	-14.361	-12.8468	-28.3159	-11.7524	-13.0235	-13.0182	-13.2434	-28.3159	-12.7606	-28.3159	-12.8344	-14.3045	-28.3159	-13.0262	-12.0658	-14.2907	-12.1942	-11.3119	-11.4621	-11.2248	-12.1314	-11.3103	-11.349	-12.1786	-11.1934	-10.8139	-10.1126	-13.9295	-17.0978	-14.7715	-14.1823	-32.1815	-14.513	-14.0978	-16.716	-13.6042	-14.8938	-13.4365	-14.0269	-15.4441	-13.1413	-14.8717	-14.889	-14.1238	-13.729	-14.5444
620.59	-33.0524	-17.7612	-15.3278	-33.0524	-15.0479	-15.2171	-14.5515	-13.7474	-14.7355	-13.3261	-15.1005	-14.0385	-13.6434	-15.9097	-14.7213	-14.9306	-15.5034	-15.22	-14.4873	-17.4886	-18.0943	-13.467	-16.277	-16.0406	-15.2274	-16.2308	-14.2659	-15.1422	-14.8951	-13.4363	-12.8638	-15.5432	-13.739	-12.4473	-32.0753	-15.4269	-32.0753	-11.7519	-32.0753	-13.8346	-15.6188	-15.1488	-14.6157	-14.2423	-11.8718	-15.7988	-15.6781	-14.1847	-13.5673
737.72	-15.938	-15.6418	-14.8728	-14.8256	-14.7263	-14.6793	-14.6624	-14.3134	-14.3699	-14.5076	-14.4033	-14.3411	-14.5718	-14.6634	-14.5728	-14.5436	-14.7101	-14.9471	-14.686	-14.5772	-14.973	-14.7865	-15.0603	-14.7972	-15.2638	-15.72	-14.8844	-14.4589	-15.1081	-14.8588	-14.7961	-15.6106	-15.0801	-14.3114	-14.8286	-14.973	-14.9257	-14.8028	-14.6095	-14.5767	-14.416	-14.6875	-14.5214	-14.7858	-14.2518	-15.0785	-14.5652	-14.8589	-14.5793
624.41	-17.7956	-16.7156	-17.5391	-16.3043	-16.9151	-15.1709	-14.7353	-15.5835	-16.4223	-15.5434	-15.9719	-14.8586	-15.1	-14.9047	-14.5929	-14.4128	-14.8002	-14.8521	-15.4811	-13.2379	-14.351	-16.247	-14.2776	-14.3966	-14.6936	-14.1572	-14.2872	-13.6382	-14.8193	-13.605	-15.4151	-16.1976	-15.4763	-15.6284	-14.7616	-15.8814	-14.9494	-20.909	-14.2488	-14.27	-14.8162	-14.6137	-14.5086	-15.1509	-14.7067	-14.4063	-13.9438	-13.8329	-14.9184
310.28	-14.7696	-15.1165	-14.9007	-15.1793	-14.9748	-14.8036	-14.85	-14.3253	-14.456	-14.8569	-14.7541	-14.4485	-14.6808	-14.6782	-15.1486	-14.5962	-14.7961	-15.317	-14.7659	-14.2997	-15.0551	-15.0578	-14.702	-14.8327	-14.9453	-14.7297	-14.5519	-14.1838	-14.7865	-15.2558	-14.5706	-14.9543	-14.9478	-14.4482	-14.2532	-15.4845	-14.5058	-15.8193	-14.313	-14.5378	-14.1508	-15.0644	-14.4265	-14.834	-15.0582	-14.5487	-14.2259	-14.2577	-14.7434
517.46	-15.1602	-15.2099	-15.0154	-15.2024	-14.8675	-15.0911	-15.3387	-14.8523	-14.7318	-14.8498	-14.9135	-14.7389	-15.1061	-15.0733	-14.937	-14.6525	-15.0367	-15.6825	-14.7515	-14.4216	-15.3169	-14.6947	-15.0203	-14.4486	-14.9603	-15.0819	-14.6508	-14.2073	-14.9891	-14.4772	-15.2788	-15.2813	-14.906	-14.5098	-14.5566	-15.19	-15.2504	-15.1804	-14.6354	-14.5021	-14.7247	-14.8729	-14.6054	-15.4178	-15.5499	-15.1971	-14.372	-14.31	-14.6855
346.29	-14.7148	-14.9862	-14.8012	-14.9125	-15.0834	-14.892	-14.7816	-14.5044	-14.5802	-14.5636	-14.546	-14.7162	-14.7342	-15.0402	-15.1006	-14.8973	-14.8976	-15.062	-14.9925	-14.8367	-14.9742	-14.8294	-15.5074	-15.3182	-14.8007	-14.7925	-15.2443	-14.6942	-14.4831	-15.1089	-14.7712	-15.505	-15.0755	-14.4513	-14.9435	-15.8771	-14.5684	-13.8782	-14.886	-14.2973	-14.8869	-14.461	-13.8349	-14.6141	-14.4246	-15.5211	-14.7479	-14.9477	-14.5364
455.33	-14.6298	-15.072	-14.4377	-14.9358	-14.6758	-15.0785	-15.0328	-14.362	-14.5787	-15.0871	-15.0816	-14.5626	-15.2169	-14.6428	-14.6924	-14.7118	-14.2205	-15.5075	-14.473	-14.2715	-14.613	-14.8067	-14.8114	-14.9784	-14.7192	-14.7121	-14.8175	-14.6001	-14.5998	-14.6495	-14.7031	-15.1382	-14.5201	-14.0438	-14.0888	-15.407	-14.7604	-16.7285	-13.9648	-14.9054	-14.2049	-14.3067	-14.3576	-14.3217	-14.8064	-16.8757	-14.1592	-14.7107	-14.8131
571.54	-15.0214	-15.3394	-14.9005	-14.7854	-14.793	-14.563	-14.9276	-14.4097	-14.5347	-14.5351	-14.9075	-14.4574	-14.3777	-14.9712	-14.955	-14.7458	-15.1907	-15.5555	-14.824	-15.4836	-15.9648	-14.4892	-15.2239	-14.8037	-15.3068	-16.0621	-15.2547	-14.8125	-14.99	-16.2553	-14.9582	-15.3535	-14.662	-13.8874	-14.9224	-16.7911	-14.3908	-13.7752	-14.5961	-14.2923	-14.609	-14.7031	-14.761	-14.4725	-14.1174	-17.1245	-15.4833	-15.2191	-14.3528
807.69	-17.4885	-16.2838	-32.3471	-16.9981	-14.828	-14.8295	-16.2657	-14.0725	-16.2321	-14.9281	-14.921	-17.0409	-13.3052	-15.8809	-14.5659	-13.7755	-15.4835	-15.9326	-13.6714	-13.9576	-15.5018	-15.6528	-13.5514	-13.0406	-14.2238	-13.079	-13.3004	-12.97	-13.728	-13.685	-15.8081	-16.0878	-14.1144	-15.0145	-15.1586	-14.5783	-15.2265	-15.8079	-14.5958	-14.5519	-14.9464	-17.2116	-14.5973	-18.9988	-14.2507	-17.9074	-14.3776	-15.6309	-13.5296
594.38	-14.5113	-14.1573	-14.1253	-14.1772	-14.0592	-14.7059	-14.4531	-14.9462	-15.1116	-14.9473	-14.5373	-14.4518	-14.8471	-14.3336	-14.6668	-14.3447	-14.2115	-14.3107	-14.8468	-14.543	-14.0826	-15.2787	-15.0557	-15.8927	-15.8854	-16.046	-16.9623	-17.0515	-17.3703	-17.7591	-14.3258	-17.909	-14.0747	-14.5847	-15.1847	-15.113	-14.4378	-17.2201	-14.1268	-15.4933	-13.9976	-15.323	-15.645	-13.6595	-15.5547	-15.1611	-14.5281	-13.8541	-15.0037
319.19	-13.5028	-13.5258	-13.8402	-14.3138	-14.2976	-14.9637	-14.6355	-14.8968	-15.006	-15.0664	-15.082	-14.7657	-15.3805	-14.9289	-15.2516	-14.9768	-14.723	-14.8947	-15.067	-14.9142	-14.504	-15.3774	-15.5937	-15.7591	-15.4345	-15.0317	-15.5289	-15.8336	-15.5226	-15.3869	-14.2547	-16.4006	-14.9808	-15.0033	-13.8988	-15.4657	-14.0531	-17.6512	-14.5504	-14.8236	-14.1104	-14.533	-14.52	-14.5108	-15.6077	-14.4554	-13.9201	-13.9174	-14.7096
736.57	-32.5481	-19.5163	-32.5481	-15.0334	-15.7369	-15.0385	-15.3252	-14.0414	-13.7145	-14.45	-14.19	-14.0116	-14.0398	-13.544	-14.3502	-13.3132	-14.1059	-13.9398	-14.0638	-12.6535	-13.7118	-14.1425	-13.6557	-12.8846	-13.1271	-13.322	-12.9575	-12.4836	-13.1857	-12.8623	-15.4592	-16.3753	-15.1385	-14.7866	-14.778	-16.4198	-15.1726	-17.8493	-15.0735	-14.9191	-14.9932	-14.8419	-15.2934	-14.9744	-15.6339	-14.9741	-14.5035	-14.6769	-14.9488
435.27	-14.1786	-13.9812	-14.1376	-14.3213	-14.0616	-14.6596	-14.1791	-14.7273	-14.9173	-14.9087	-14.5644	-14.4501	-14.809	-14.3736	-14.8111	-14.2855	-14.1357	-14.2666	-14.7414	-14.5893	-14.1175	-15.3442	-15.4476	-16.1482	-16.044	-16.3191	-17.0677	-16.404	-17.0436	-17.0162	-14.3303	-19.5321	-14.2672	-15.078	-14.5712	-14.9126	-13.7953	-17.7951	-13.9274	-14.721	-14.5434	-14.1311	-14.5936	-13.6582	-15.1897	-16.0911	-15.351	-14.3959	-14.6633
706.56	-32.4834	-20.1408	-32.4834	-16.1581	-15.5035	-14.4667	-14.5517	-13.3313	-13.8614	-13.8555	-13.8326	-13.8507	-15.0891	-13.9501	-13.7069	-12.9496	-14.3429	-15.7174	-13.1931	-12.6658	-13.2424	-13.2664	-13.8017	-13.6704	-12.9524	-13.3191	-12.8217	-12.2673	-13.0381	-12.8514	-15.3147	-16.0016	-15.1446	-15.0251	-14.5195	-15.6788	-14.9166	-18.3435	-14.9982	-14.8276	-14.7572	-15.0609	-14.9297	-15.668	-15.8989	-15.3887	-14.4925	-14.6238	-14.9105
382.29	-14.4517	-14.5331	-14.3916	-14.5275	-14.3124	-14.6164	-14.3878	-14.1716	-14.1866	-14.6518	-14.4504	-14.3646	-14.8192	-14.4762	-14.9363	-14.6828	-14.4854	-15.0886	-15.13	-14.7361	-15.0137	-15.4701	-15.4826	-15.4988	-15.3476	-15.2526	-15.6994	-15.5341	-15.7896	-15.4875	-14.0435	-15.195	-14.7606	-14.6845	-14.0014	-14.6589	-14.1354	-16.4744	-14.3059	-14.7826	-14.1709	-15.2302	-14.6258	-14.5647	-15.3253	-15.0888	-14.5056	-14.3113	-14.8083
557.35	-14.7502	-14.493	-14.419	-14.6351	-14.2273	-14.6886	-14.3899	-14.81	-14.7638	-15.3641	-14.4128	-14.4506	-14.8262	-14.6392	-15.0866	-14.4079	-14.2072	-14.5964	-15.0956	-14.2364	-14.4	-15.1288	-14.8219	-14.9474	-15.5127	-15.2568	-15.182	-15.6539	-15.8488	-16.0886	-14.59	-15.3497	-14.9928	-16.3092	-14.7317	-14.96	-13.909	-17.652	-14.1472	-14.5715	-14.2922	-15.2753	-14.768	-14.4677	-14.5674	-14.2143	-13.7736	-14.5887	-15.2362
737.61	-15.958	-17.2271	-16.1793	-17.0301	-16.3339	-14.8844	-15.6003	-14.3992	-14.7428	-15.1965	-14.4023	-14.7598	-16.5764	-14.741	-14.5208	-13.939	-15.7422	-15.5765	-15.2513	-14.0877	-14.9374	-14.4159	-14.4219	-13.7531	-13.9122	-14.0577	-14.3563	-13.1954	-14.125	-14.3137	-15.119	-15.5675	-15.0112	-14.1406	-14.498	-16.3574	-15.1741	-16.0712	-14.916	-14.4744	-14.9678	-15.2728	-14.9126	-14.7996	-15.2021	-15.4554	-14.3964	-14.404	-14.7372
398.21	-14.6193	-15.1291	-14.5833	-14.6364	-14.6676	-15.2387	-14.6255	-14.9357	-15.0986	-15.2029	-14.9231	-14.7182	-15.0831	-14.7353	-15.1771	-14.6376	-14.586	-14.7971	-15.1156	-14.9815	-14.6545	-15.6777	-15.4628	-15.736	-15.5891	-15.8307	-16.3685	-16.054	-16.3029	-15.6787	-14.5782	-15.6429	-14.2845	-14.6788	-33.2684	-15.4131	-13.6407	-16.46	-13.988	-14.3623	-13.8792	-14.0215	-13.6798	-13.7903	-16.049	-15.0678	-13.913	-13.7408	-14.3374
634.38	-13.9593	-13.7947	-13.9221	-14.9053	-16.07	-14.622	-15.3967	-14.9558	-15.6109	-14.7394	-14.7745	-15.1575	-15.5333	-14.3634	-15.4247	-15.1134	-14.857	-14.675	-14.6204	-14.4172	-13.5269	-14.4859	-14.582	-15.1673	-14.9727	-15.2856	-16.6792	-15.8487	-16.1848	-16.3135	-13.893	-18.8424	-14.1183	-14.6228	-13.7845	-15.445	-13.2291	-32.3936	-13.3552	-14.0402	-13.5383	-14.81	-14.6	-12.9066	-14.9683	-14.6611	-13.6696	-13.1656	-14.4916
481.49	-16.4884	-16.0698	-15.8494	-15.1366	-15.6879	-15.0767	-15.2863	-14.8709	-14.8787	-14.3454	-15.3012	-15.0198	-14.0535	-15.2623	-14.1057	-15.8959	-16.084	-15.7388	-15.0646	-15.7524	-15.6427	-14.6613	-15.8814	-16.2211	-13.8445	-14.6381	-15.165	-14.5278	-14.0474	-17.3534	-15.3607	-15.0696	-14.1401	-13.6156	-18.3095	-16.9213	-14.8602	-13.5363	-15.3875	-15.06	-17.6719	-13.7388	-15.1639	-14.8225	-13.5817	-17.3899	-16.127	-16.3201	-13.5953
382.22	-14.5216	-13.8697	-14.3465	-14.5787	-14.24	-14.9202	-14.3626	-14.8619	-14.8063	-15.2945	-14.7498	-14.7776	-15.5217	-14.6796	-15.08	-14.7366	-14.5508	-15.0247	-15.2764	-14.721	-14.211	-15.1615	-15.952	-15.1487	-15.8518	-15.0446	-15.6091	-15.2843	-15.819	-15.4946	-14.1802	-15.7504	-15.3644	-14.859	-14.3072	-15.2703	-13.6759	-18.6224	-13.9215	-14.5538	-14.8884	-14.8675	-14.1013	-14.5777	-16.1202	-15.3994	-14.478	-14.2148	-14.5242
384.35	-15.0076	-14.7821	-14.6613	-14.7542	-14.5196	-14.5687	-14.6031	-14.4268	-14.2301	-14.5727	-14.699	-14.4904	-14.4784	-14.3983	-14.7437	-14.5552	-14.4592	-14.8457	-14.7957	-14.5533	-14.8668	-14.9784	-14.8372	-14.9739	-15.0894	-14.8755	-14.9931	-14.4746	-14.8594	-15.3134	-14.5584	-15.0562	-14.8777	-14.688	-14.5474	-14.837	-14.1669	-15.5661	-14.4328	-14.4388	-15.0873	-14.3733	-14.4381	-14.4954	-14.7856	-14.484	-14.3471	-14.5804	-14.4732
1068.4	-16.4836	-18.7549	-15.1947	-16.3813	-14.919	-15.8873	-14.0023	-14.1656	-14.2747	-14.8489	-14.7727	-15.0301	-14.8816	-14.8819	-17.25	-14.911	-14.2529	-14.0829	-14.7383	-14.582	-13.2505	-14.6265	-14.1826	-14.088	-13.8444	-13.7552	-14.1849	-13.7578	-13.8692	-13.9263	-14.2538	-16.1843	-14.3882	-14.6664	-14.0578	-14.9497	-13.7536	-16.651	-13.8454	-15.0197	-13.8981	-14.6048	-14.5599	-13.827	-15.2045	-14.9952	-14.3267	-13.9957	-15.0183
621.58	-14.856	-14.7268	-14.6142	-14.6744	-14.8389	-14.5335	-14.6082	-14.6884	-14.58	-14.5236	-15.0477	-14.7427	-14.6724	-14.9865	-14.893	-15.0481	-15.3231	-15.3411	-15.0539	-14.993	-15.5014	-15.2362	-15.5199	-14.7899	-15.2614	-15.4586	-15.0876	-14.8516	-14.8909	-14.9743	-15.5827	-14.9588	-14.4902	-14.5039	-14.7557	-15.5433	-14.8621	-14.9399	-14.6438	-15.0458	-15.1502	-14.7393	-15.3046	-14.7459	-14.6991	-15.6959	-15.1056	-14.4299	-14.7005
638.5	-30.0665	-13.4765	-12.1709	-13.4457	-30.0665	-11.3794	-30.0665	-13.0858	-30.0665	-14.35	-14.142	-12.9207	-14.9761	-10.9675	-30.0665	-14.1655	-30.0665	-13.6143	-12.4849	-11.7106	-14.228	-11.7355	-11.3723	-9.76911	-9.72929	-9.70302	-9.81529	-11.1462	-11.9623	-11.3213	-14.2529	-32.7613	-14.8815	-16.2954	-15.9918	-14.8484	-14.3938	-18.1296	-12.3008	-13.7959	-14.2264	-12.6833	-13.3534	-12.7037	-13.8611	-16.7472	-12.6376	-12.6224	-15.7803
386.39	-14.523	-22.4073	-17.4113	-16.9808	-15.3711	-15.0364	-17.0482	-19.3192	-16.6659	-14.4846	-15.8745	-16.2668	-14.4547	-14.6993	-14.8031	-33.9005	-13.4328	-13.7649	-15.947	-17.9021	-16.293	-13.3131	-13.5707	-14.4209	-13.5353	-15.7544	-13.0388	-16.1331	-13.3505	-14.0063	-12.6589	-16.3503	-12.9679	-13.7973	-17.7315	-15.4894	-18.0727	-13.0442	-19.2482	-14.1932	-15.7644	-15.1118	-14.5903	-15.522	-13.6314	-15.6922	-17.2492	-20.7677	-14.4465
408.08	-25.2551	-25.2551	-25.2551	-25.2551	-25.2551	-25.2551	-25.2551	-25.2551	-25.2551	-25.2551	-9.95143	-25.2551	-10.1032	-25.2551	-9.99248	-8.88746	-8.92697	-7.12482	-7.44607	-8.15946	-6.29474	-7.55918	-7.25258	-7.39306	-6.68929	-6.48661	-7.78649	-7.05134	-6.43103	-6.90719	-15.7759	-18.5123	-15.4349	-15.8774	-15.4058	-15.4134	-14.0703	-16.8394	-13.7847	-14.6397	-13.7595	-14.2161	-14.2009	-13.3889	-14.6842	-14.4542	-13.9783	-13.8256	-14.6433
287.14	-13.8949	-13.996	-14.0517	-14.3734	-14.1212	-14.7675	-14.3429	-14.6248	-14.9824	-14.8736	-14.7951	-14.6638	-15.1839	-14.6407	-15.3335	-14.9059	-14.5436	-14.8426	-14.9213	-14.802	-14.4596	-15.6397	-15.4575	-15.3734	-15.4089	-15.2995	-16.027	-15.7093	-15.6078	-15.9937	-14.162	-16.0632	-15.1331	-14.948	-14.3771	-15.0881	-13.7976	-17.489	-13.9797	-14.9238	-13.9481	-14.5388	-15.1992	-14.2914	-15.6774	-15.2729	-14.2721	-14.3102	-15.0376
285.13	-13.8553	-13.9955	-14.1379	-14.3499	-14.2585	-14.8538	-14.3982	-14.6835	-14.7367	-14.6993	-14.6338	-14.6141	-15.1661	-14.6613	-15.4303	-14.6429	-14.5313	-14.6643	-15.0467	-14.705	-14.5716	-15.4489	-15.1184	-15.3926	-15.4351	-15.0254	-15.4188	-15.4622	-15.2256	-15.6703	-13.9443	-15.8133	-14.941	-14.4516	-14.7364	-15.3925	-13.7793	-17.1723	-13.9073	-15.0853	-14.164	-14.4287	-14.4825	-14.0473	-15.5849	-14.9358	-14.0584	-14.1284	-15.3926
443.31	-15.0314	-14.5364	-14.7764	-14.594	-14.5602	-15.0774	-14.3632	-14.3439	-14.4365	-14.6655	-14.4459	-14.2608	-14.6903	-14.5692	-14.4542	-14.4461	-14.246	-14.6725	-14.653	-14.3357	-14.5667	-15.2527	-15.3254	-16.2692	-15.1679	-15.8536	-15.5423	-15.3888	-15.5723	-15.6733	-14.7535	-15.3475	-15.3515	-14.8515	-14.2727	-14.952	-14.1768	-16.1669	-14.2609	-14.631	-14.6518	-15.0446	-14.7686	-14.9295	-15.3686	-15.275	-14.2728	-15.474	-14.991
466.38	-15.7734	-14.9507	-14.8708	-14.9194	-14.4173	-14.656	-14.3489	-14.0901	-14.2294	-14.3018	-14.3724	-14.113	-14.9272	-14.4763	-14.6419	-14.5307	-14.4723	-15.1694	-14.9357	-14.5627	-14.7171	-15.4467	-15.3575	-14.9424	-15.4066	-15.1596	-15.0962	-14.379	-14.8782	-15.2124	-14.134	-16.0752	-14.7366	-14.4518	-13.942	-14.4958	-14.2475	-20.0245	-14.1945	-14.1394	-14.3829	-14.7478	-14.7305	-14.8681	-15.2575	-14.7686	-13.8231	-14.0954	-14.4949
475.37	-14.484	-14.6201	-14.8685	-15.1849	-15.4159	-15.2109	-15.1382	-14.5808	-14.7082	-15.4071	-15.8289	-15.096	-15.5084	-15.3703	-14.8751	-14.8403	-14.9899	-16.1999	-14.8816	-14.5245	-15.0905	-14.7932	-34.1332	-14.3743	-14.5595	-14.4705	-13.6715	-13.5699	-14.3164	-14.2513	-16.0911	-16.221	-15.4661	-15.2594	-14.9844	-15.9863	-15.3863	-18.1895	-15.2103	-15.171	-15.5212	-15.1334	-15.0429	-14.995	-16.1426	-15.4492	-15.053	-14.9565	-14.5278
545.42	-14.8947	-14.9078	-14.6201	-14.5021	-14.5235	-14.624	-14.4574	-14.4426	-14.4491	-14.5407	-14.5708	-14.542	-14.7131	-14.5564	-14.7844	-14.7812	-14.7189	-15.0554	-15.0664	-14.9266	-14.9349	-15.3387	-15.389	-15.4771	-15.5583	-15.3522	-15.6237	-15.3304	-15.4129	-15.7636	-14.3997	-15.2896	-14.4939	-14.386	-14.2253	-14.8739	-14.2401	-16.063	-14.8368	-14.8677	-14.5285	-14.6137	-14.6817	-14.9824	-15.2797	-14.5781	-14.3399	-14.7132	-14.8517
741.64	-17.8679	-16.1231	-15.84	-16.0871	-15.2021	-15.3869	-14.7572	-15.0477	-14.8841	-15.0023	-14.5858	-14.5124	-14.8909	-14.4189	-14.8062	-14.6367	-15.2065	-15.77	-14.5153	-14.8209	-15.4975	-14.8369	-14.932	-14.5789	-14.8063	-14.8177	-15.2416	-14.2939	-14.7245	-14.7594	-15.9683	-15.2826	-15.005	-14.4078	-14.623	-16.0371	-15.487	-15.0468	-15.6469	-14.8513	-14.962	-15.151	-14.4553	-14.9899	-14.5183	-16.8127	-14.5454	-14.4802	-14.1888
450.29	-17.9254	-15.6611	-15.0979	-16.0771	-14.5976	-15.0958	-14.5773	-14.9886	-14.7319	-14.5668	-14.6381	-15.5191	-14.9686	-14.8621	-15.3498	-13.8374	-14.079	-14.0395	-14.7733	-14.2915	-13.9613	-14.6756	-14.9115	-14.6505	-13.7924	-14.1991	-14.1767	-13.9286	-14.1131	-13.6366	-14.1291	-15.6056	-14.3305	-14.3378	-14.9422	-15.0385	-14.1607	-16.7408	-13.6562	-14.85	-13.8631	-15.1006	-14.7297	-13.5258	-14.6834	-14.6382	-13.9432	-14.0026	-15.1687
1115.45	-16.369	-17.7212	-15.4532	-16.0953	-15.1862	-15.9712	-14.0705	-14.4868	-14.615	-15.0624	-14.5411	-15.5622	-15.4883	-14.6466	-16.4372	-15.2952	-14.6103	-14.2309	-14.5964	-14.3168	-13.3982	-14.8629	-14.2644	-14.3867	-14.0081	-14.3012	-14.1047	-13.9205	-13.5357	-13.8153	-14.3394	-16.0685	-14.5628	-14.6805	-14.5305	-14.9536	-13.9473	-16.7582	-13.9667	-14.8158	-13.92	-14.5134	-14.8774	-13.8346	-14.9669	-14.9151	-14.153	-14.3101	-14.924
596.37	-15.1628	-15.2644	-14.8734	-14.7429	-14.5371	-15.156	-14.8793	-14.4897	-14.8058	-14.6675	-14.5861	-14.4067	-14.9645	-14.5693	-14.6229	-14.287	-14.0109	-14.9354	-14.239	-13.9801	-14.2115	-14.6541	-14.4371	-15.1632	-15.1046	-15.5799	-14.7826	-14.3686	-14.7745	-14.9076	-14.7251	-14.9559	-15.6967	-15.4474	-14.0005	-14.6992	-14.1157	-17.1752	-13.9631	-14.6891	-14.2848	-14.861	-14.7779	-14.9072	-14.873	-15.2437	-13.911	-14.559	-14.2197
309.14	-16.3141	-15.1273	-15.0964	-16.1358	-15.1877	-15.4097	-14.6375	-14.7239	-14.5592	-14.8566	-14.9487	-14.9892	-15.7759	-15.1255	-15.9636	-15.0675	-14.4323	-14.2202	-14.9031	-15.2343	-13.7556	-14.3832	-14.5448	-14.7409	-13.8103	-13.8572	-14.5657	-13.6522	-13.7705	-13.4371	-14.69	-16.1235	-14.8753	-14.7813	-14.6997	-15.0037	-13.6579	-16.8053	-14.0248	-14.8881	-14.3377	-14.4635	-14.682	-13.9534	-15.1546	-14.7987	-14.6386	-14.2912	-14.3462
826.67	-16.8554	-16.9898	-16.7859	-16.1099	-16.5037	-15.6095	-15.742	-14.5203	-14.9131	-15.7154	-14.994	-15.6456	-15.4766	-15.8565	-14.47	-14.5135	-14.5841	-16.8415	-15.0965	-15.2441	-14.7157	-15.2189	-15.234	-14.0249	-15.2905	-15.4576	-14.7567	-13.9577	-14.2744	-14.3147	-14.7169	-15.3684	-14.538	-14.6471	-14.9498	-15.7242	-16.6123	-21.4744	-14.2662	-14.5579	-14.2139	-14.0479	-14.2696	-14.4036	-15.0227	-17.1691	-14.3847	-14.1091	-16.147
759.22	-28.6646	-11.7866	-28.6646	-28.6646	-28.6646	-12.5517	-11.2924	-12.1497	-12.8207	-12.1291	-11.8874	-9.46883	-28.6646	-13.5124	-13.9373	-12.4345	-28.6646	-11.531	-9.20911	-13.6065	-10.0456	-11.9422	-10.057	-10.6713	-10.1234	-9.10816	-10.4391	-8.9551	-9.95346	-9.38139	-15.7103	-10.4226	-15.6326	-14.6169	-15.0893	-7.99831	-13.9638	-17.5419	-15.0323	-14.9667	-14.7918	-15.911	-15.8796	-15.1707	-16.4124	-16.4444	-15.7923	-14.4887	-17.6788
515.45	-15.9062	-14.6526	-14.5639	-15.7283	-15.2279	-14.5998	-15.6346	-14.6562	-15.7099	-14.5217	-14.1245	-16.2991	-15.2176	-14.658	-16.0658	-15.1819	-14.7932	-14.9085	-14.9707	-14.0878	-14.9397	-15.1473	-14.3109	-13.4725	-14.4502	-13.5493	-15.1471	-14.6881	-14.4704	-14.8293	-14.6911	-16.8358	-14.526	-14.9622	-14.1855	-14.5325	-13.9634	-17.3903	-14.3042	-14.4335	-14.2753	-14.9371	-14.2906	-13.8355	-15.6187	-15.1492	-13.5611	-14.1864	-14.688
523.43	-14.531	-14.809	-14.7031	-14.9126	-14.7659	-14.6696	-15.072	-14.4881	-14.4376	-14.7397	-14.9002	-14.7763	-14.6989	-14.7802	-14.8367	-14.5603	-14.8062	-15.5604	-14.7526	-14.3774	-14.9264	-15.027	-15.0325	-14.3965	-14.6435	-14.7986	-14.7104	-14.3761	-14.4852	-14.6116	-15.7576	-14.9719	-14.6934	-14.673	-14.3542	-15.215	-14.5516	-15.5024	-14.2477	-14.7204	-14.5393	-14.5145	-14.6328	-14.7693	-14.9205	-14.7237	-14.3357	-14.0437	-14.5362
949.9	-14.6049	-15.8865	-13.4528	-13.884	-13.7929	-13.1188	-15.6576	-16.1074	-17.2128	-14.5158	-14.4791	-32.6637	-15.2987	-15.2619	-13.3599	-16.2936	-17.7433	-16.831	-13.6508	-15.3613	-16.8475	-14.3197	-13.3876	-12.348	-14.6869	-14.0287	-13.7683	-14.3353	-13.4358	-12.4687	-14.3725	-18.2276	-12.0838	-14.492	-15.9224	-16.9324	-15.1787	-15.6928	-15.1404	-13.7426	-14.7527	-13.3825	-13.9569	-13.9742	-13.9617	-32.2969	-15.7617	-15.3838	-15.5322
988.92	-15.5687	-16.2781	-14.2589	-14.87	-15.7376	-13.8899	-17.2347	-17.2468	-15.3335	-14.349	-15.1541	-16.0834	-14.2895	-18.636	-14.1933	-15.0883	-16.5401	-15.6599	-13.9946	-19.1523	-19.5115	-16.1024	-15.1837	-13.399	-18.9577	-18.5771	-14.8383	-15.3838	-14.2166	-14.7451	-15.3633	-13.3105	-13.2279	-12.7959	-18.1202	-14.2702	-15.36	-12.6364	-16.3666	-13.6993	-15.4814	-16.3671	-13.3915	-14.8353	-12.8714	-33.1163	-17.2765	-16.617	-13.6747
767.73	-16.1809	-16.2093	-15.469	-15.0773	-14.9868	-14.943	-14.8657	-14.6897	-14.6915	-14.6329	-14.7654	-14.7409	-14.5748	-14.7721	-14.7556	-14.6292	-15.0719	-14.8986	-14.8417	-14.9252	-15.5205	-15.124	-15.2975	-14.7456	-14.8423	-15.1466	-14.3726	-14.2447	-14.9777	-14.6561	-14.5519	-15.5433	-14.7162	-14.7106	-14.9252	-15.5132	-14.6047	-15.8885	-15.1532	-14.6989	-14.4238	-14.8246	-14.6222	-14.7138	-14.1832	-15.3875	-14.7116	-14.3593	-14.734
447.42	-12.9383	-31.5691	-12.2406	-15.4867	-31.5691	-12.4005	-13.6806	-31.5691	-16.1152	-14.7232	-13.3161	-31.5691	-15.8679	-12.1195	-16.0322	-14.2921	-15.2066	-15.1691	-15.8255	-13.4843	-12.4035	-12.7299	-12.566	-10.7909	-10.588	-10.7726	-10.9878	-11.0038	-11.4438	-12.4333	-13.7337	-33.0766	-14.7115	-15.1305	-14.3605	-15.6639	-15.1175	-18.482	-12.5923	-13.775	-13.0014	-12.7319	-12.1936	-12.8103	-14.6049	-14.392	-13.1069	-13.7526	-14.7313
776.71	-16.4263	-17.1446	-16.1916	-15.8443	-15.0851	-14.8889	-14.9254	-14.3624	-14.4716	-14.5071	-14.8189	-15.061	-14.6237	-14.7359	-15.2072	-14.534	-14.6894	-16.8769	-15.08	-14.3731	-15.3253	-14.7314	-15.2942	-14.4679	-14.6352	-14.9763	-16.0165	-14.2879	-14.52	-14.3373	-15.1994	-15.5563	-15.7984	-14.3345	-14.6372	-16.6736	-14.9752	-14.2778	-15.312	-14.4629	-14.8685	-15.5836	-14.9175	-14.5664	-14.7588	-15.098	-15.1815	-15.8341	-14.9566
632.43	-14.4963	-14.2332	-14.3046	-14.6044	-14.3964	-14.748	-14.5359	-14.919	-14.9041	-15.2548	-14.8939	-14.5917	-14.8165	-14.5591	-14.8072	-14.5293	-14.2649	-14.4146	-14.8109	-14.694	-14.2641	-14.8695	-15.2057	-15.4337	-15.4114	-15.164	-16.3394	-16.1197	-16.5642	-15.9367	-14.7404	-17.1063	-14.5657	-15.0378	-15.0576	-14.9748	-14.1506	-17.0923	-14.4249	-14.4987	-14.319	-14.7875	-14.4151	-14.2962	-14.8149	-12.8641	-14.4959	-14.0475	-15.9654
413.3	-15.756	-14.8642	-14.7292	-14.9565	-14.7062	-15.1117	-14.4783	-14.5557	-14.337	-14.4905	-14.4726	-14.444	-14.9294	-14.301	-14.903	-14.4838	-14.3865	-15.0985	-14.9446	-14.3026	-14.9	-15.3149	-15.6346	-15.3426	-14.862	-14.5977	-15.1853	-14.2576	-14.8087	-15.124	-14.5127	-15.9763	-15.0911	-15.4136	-14.4393	-15.0297	-13.8657	-17.8944	-14.0842	-14.065	-14.5328	-15.1799	-14.4516	-14.4214	-15.4685	-14.3723	-13.8671	-14.7486	-14.4256
395.21	-13.5682	-16.0578	-12.6699	-13.84	-15.1459	-14.2489	-15.0195	-15.5562	-16.2849	-15.2796	-14.3142	-14.0994	-30.5235	-15.3681	-17.3068	-16.4603	-13.2391	-13.6063	-13.6783	-15.0885	-12.6304	-13.6036	-14	-14.3915	-13.432	-12.9499	-13.51	-13.0501	-12.336	-12.9149	-14.426	-18.1198	-15.0112	-14.7753	-14.7407	-15.3239	-13.7705	-17.1909	-13.9011	-14.8914	-13.6978	-14.4094	-14.7909	-13.4402	-15.0378	-15.8002	-13.944	-14.0168	-14.5961
615.53	-16.1017	-15.2122	-15.2175	-15.0261	-14.9847	-14.7824	-14.6655	-14.5449	-14.6617	-14.5377	-14.4599	-14.5254	-14.2867	-14.4466	-14.5185	-14.6083	-14.7775	-15.3338	-15.1505	-14.7295	-15.1491	-15.1573	-15.1511	-14.8136	-14.606	-14.3376	-15.0466	-15.0663	-15.1614	-14.9458	-15.1898	-15.273	-15.2622	-14.8572	-13.9698	-15.7487	-15.0991	-14.3889	-15.0547	-15.1866	-15.0731	-14.5751	-15.2617	-14.9754	-13.7878	-15.2658	-14.5794	-14.8852	-13.0691
1069.4	-16.5675	-16.8738	-15.8388	-16.118	-15.3884	-16.8311	-14.1135	-14.1285	-14.4867	-15.2785	-14.2978	-15.4312	-15.2345	-14.3094	-16.6019	-14.9101	-14.2041	-14.5375	-14.9516	-14.7575	-13.4635	-14.6674	-14.1312	-14.4646	-13.981	-13.6495	-14.1426	-14.0247	-13.3257	-13.5796	-14.1572	-16.2529	-14.5491	-14.3711	-14.0752	-14.8261	-13.7357	-16.7924	-13.7975	-14.5367	-14.0596	-14.2213	-14.6813	-13.8937	-14.7243	-15.1017	-14.3451	-14.3296	-14.9108
449.32	-14.3957	-14.0758	-14.3369	-15.4055	-15.4867	-14.8641	-15.1747	-14.7329	-15.1484	-15.6854	-15.5352	-14.7566	-15.3878	-14.8367	-15.6859	-14.736	-15.0522	-16.4023	-14.5311	-14.376	-14.9835	-15.0058	-14.8632	-14.0563	-14.4149	-13.7719	-14.088	-13.53	-13.7969	-14.1414	-14.9516	-15.1501	-14.9352	-14.7017	-14.3221	-14.8637	-14.5323	-16.7376	-14.5323	-14.6002	-14.5047	-14.8559	-14.5473	-14.7006	-15.0664	-15.046	-14.1232	-14.2774	-14.6449
974.91	-14.2186	-20.3831	-13.7377	-13.1697	-14.2898	-12.837	-17.6756	-15.3835	-14.273	-14.7865	-15.5756	-16.852	-13.7387	-15.2842	-13.7012	-15.344	-16.897	-15.4715	-13.5104	-16.1085	-16.9928	-14.9742	-15.535	-13.2605	-17.0516	-32.9942	-13.7329	-14.0004	-13.7076	-13.4126	-15.1578	-12.5912	-12.5059	-13.2205	-32.2781	-12.7189	-15.7232	-11.8981	-14.1219	-12.2776	-16.2406	-15.8422	-15.2681	-13.5209	-12.3966	-15.5951	-32.2781	-13.2181	-13.4609
328.18	-12.1987	-12.5842	-12.7014	-13.1892	-12.607	-13.994	-13.5938	-15.6626	-14.2032	-15.4108	-14.5794	-16.9541	-16.0433	-14.3211	-15.7178	-15.3287	-30.8923	-16.79	-15.818	-16.3573	-12.9331	-14.0623	-14.521	-13.9377	-13.8454	-13.2789	-13.9885	-12.5815	-12.8529	-12.6223	-15.051	-16.3486	-15.616	-15.3029	-15.3929	-15.2805	-14.2575	-16.7323	-13.7316	-14.9631	-13.991	-14.8425	-14.2648	-13.6988	-14.5232	-14.5865	-14.0745	-14.1008	-14.5381
951.84	-24.7406	-24.7406	-24.7406	-24.7406	-24.7406	-9.21907	-24.7406	-9.89894	-9.78902	-24.7406	-8.12663	-24.7406	-24.7406	-24.7406	-8.38239	-7.57924	-24.7406	-6.92161	-6.24809	-24.7406	-24.7406	-5.83054	-8.08676	-5.48835	-8.25734	-7.18572	-5.22029	-6.13245	-7.16269	-4.91378	-13.2042	-12.9895	-13.3441	-14.6888	-15.247	-15.0839	-15.2215	-13.2782	-14.6601	-13.1212	-14.6738	-14.3659	-14.9493	-15.4387	-13.4486	-32.9966	-14.1877	-16.7377	-13.1157
1060.98	-30.8117	-30.8117	-16.0385	-14.167	-14.8925	-11.8074	-15.6611	-14.4508	-13.4595	-11.8532	-11.8098	-13.3762	-11.7659	-13.5146	-11.5654	-12.4501	-30.8117	-11.7007	-11.2473	-14.7562	-30.8117	-13.5032	-13.3013	-11.0431	-30.8117	-11.3344	-12.0741	-12.8951	-11.5622	-10.8508	-11.7273	-13.2386	-12.0784	-12.888	-31.7144	-12.9864	-14.3495	-12.6136	-16.3774	-12.0862	-15.4002	-13.5765	-13.0054	-13.9639	-11.4702	-16.1944	-31.7144	-15.1137	-12.9322
622.43	-18.3977	-15.6018	-33.1643	-18.9557	-14.989	-15.4758	-15.4341	-15.005	-14.2144	-15.4406	-14.7853	-14.0741	-14.8448	-14.6193	-14.7108	-14.3324	-13.9068	-15.1881	-14.3406	-13.4715	-13.7058	-14.0334	-13.6959	-13.6809	-13.75	-13.8198	-13.4155	-13.129	-13.2841	-13.2859	-15.0896	-15.8352	-15.1982	-15.5074	-14.7206	-15.878	-15.1907	-18.0045	-14.8563	-15.1703	-15.2615	-15.0116	-14.9006	-15.4579	-15.9645	-14.9144	-14.1886	-14.4572	-14.6965
427.2	-12.5282	-27.2618	-27.2618	-27.2618	-27.2618	-27.2618	-27.2618	-27.2618	-27.2618	-27.2618	-12.9813	-12.8335	-13.0697	-10.9189	-11.3544	-9.60643	-8.81728	-8.61456	-8.79667	-8.75027	-7.61012	-8.56688	-7.97635	-8.69066	-7.72988	-7.70021	-8.24774	-7.92462	-7.25879	-7.45332	-14.0339	-16.3279	-14.7999	-14.5351	-14.9321	-15.345	-13.6546	-17.0324	-14.0623	-15.2396	-14.2749	-14.6328	-14.6138	-13.8005	-15.3564	-15.586	-14.5305	-14.2556	-14.6475
279.26	-14.8995	-15.0093	-14.6511	-14.7587	-14.5183	-14.5722	-14.3835	-14.2104	-14.2616	-14.5153	-14.3868	-14.3642	-14.7152	-14.2759	-14.8027	-14.5256	-14.3445	-14.7871	-14.6757	-14.5355	-14.5353	-14.9235	-14.9494	-14.8764	-14.9056	-14.8983	-15.1285	-14.6415	-15.1515	-15.0566	-14.2431	-14.9004	-14.5207	-14.1301	-14.0745	-14.9744	-14.0628	-15.9321	-14.0331	-14.3463	-14.3444	-14.4048	-14.2683	-14.468	-14.9955	-14.4555	-14.199	-14.2111	-14.5245
448.35	-14.3129	-14.8807	-14.2301	-14.5434	-14.5257	-14.5044	-14.5589	-14.074	-14.411	-14.5774	-14.3396	-14.4114	-14.7996	-14.7024	-14.5927	-14.6786	-14.569	-14.7422	-15.8508	-14.7644	-15.016	-15.2476	-15.0988	-15.1996	-14.8332	-14.6838	-16.0754	-15.0331	-14.5431	-14.6192	-14.1155	-15.8821	-14.8036	-14.5065	-14.2519	-15.5679	-13.8376	-15.9549	-14.236	-15.1358	-14.5333	-14.5696	-13.0933	-14.2059	-14.9609	-15.0359	-14.4654	-14.3011	-13.8956
407.21	-13.9292	-13.5162	-14.5052	-14.8231	-14.0808	-15.3058	-13.9587	-15.3098	-16.0706	-17.2188	-15.0164	-15.2894	-15.6502	-15.3529	-15.5154	-15.0596	-14.4938	-14.5712	-15.1345	-14.9561	-14.3223	-14.8853	-14.3382	-15.3201	-13.9623	-13.5099	-14.5511	-14.657	-13.9575	-13.8642	-14.3457	-16.6931	-14.4043	-14.337	-14.9725	-15.0522	-13.8708	-17.3932	-13.2897	-14.9457	-13.5782	-14.71	-14.6304	-13.7746	-15.3734	-14.8452	-14.0536	-14.101	-14.4965
679.68	-16.0244	-15.6343	-14.5937	-15.4706	-16.7616	-14.5245	-16.0992	-14.5584	-15.739	-15.3777	-15.3574	-17.8565	-33.6272	-14.224	-14.3406	-16.2939	-17.4989	-16.805	-15.4578	-14.3902	-14.4111	-14.7406	-14.4899	-13.4426	-14.1624	-13.7593	-14.3999	-13.1901	-13.4843	-13.9012	-14.8945	-20.1284	-14.9958	-15.7897	-15.6939	-16.4303	-15.1063	-16.4984	-14.5002	-15.0206	-15.272	-15.476	-15.3105	-15.5583	-15.6214	-16.5225	-14.5662	-15.2244	-16.3267
300.21	-14.0088	-13.8978	-13.9677	-14.2565	-13.9203	-14.7268	-13.9969	-14.0813	-14.4061	-14.5198	-14.396	-14.2212	-14.9736	-14.5897	-15.1757	-14.3973	-14.3645	-14.3536	-15.4082	-15.3734	-14.6706	-15.6598	-15.3983	-15.2806	-15.0328	-14.8247	-15.4554	-15.295	-15.4499	-15.9391	-14.1011	-15.895	-14.2846	-14.0368	-14.1619	-14.7025	-13.76	-17.7922	-13.9166	-14.379	-13.8893	-14.4491	-15.131	-14.2375	-15.6731	-14.5011	-14.0187	-14.4522	-14.939
552.39	-14.0426	-14.7772	-15.6688	-30.9156	-30.9156	-13.8423	-30.9156	-12.791	-14.5137	-13.2997	-15.1532	-14.8211	-13.8068	-13.2148	-14.9695	-15.1643	-30.9156	-13.0664	-13.0188	-11.4739	-12.4932	-12.0989	-11.9511	-10.7883	-11.7008	-11.1148	-11.1866	-11.5103	-11.0159	-12.7948	-15.6276	-33.2984	-15.603	-16.2047	-14.6649	-16.8985	-13.8506	-21.6807	-13.4322	-13.8805	-13.5631	-14.5091	-13.5693	-13.7635	-14.0395	-16.4209	-12.9424	-13.222	-14.677
466.46	-16.3239	-15.5636	-15.3022	-14.5061	-14.6106	-15.1734	-14.9641	-14.7	-14.1514	-15.1479	-14.8069	-14.7861	-13.7869	-16.71	-14.8071	-15.0457	-15.1836	-14.9599	-14.5982	-15.856	-18.482	-15.2295	-16.0125	-17.0826	-18.1339	-17.294	-17.1329	-16.2584	-15.852	-15.9338	-14.6071	-12.3583	-14.6446	-13.7019	-14.4996	-13.6395	-15.2146	-11.4541	-33.4455	-13.6998	-14.9945	-14.0328	-15.3934	-14.9053	-14.0957	-17.9792	-33.4455	-14.5864	-13.812
426.43	-14.9363	-15.0222	-14.8195	-14.9374	-14.7699	-14.6912	-15.0401	-14.6614	-14.8063	-14.8534	-15.0586	-14.856	-14.8319	-14.9774	-14.9936	-15.2342	-14.8412	-14.6359	-15.4997	-15.4936	-15.7274	-15.2752	-15.6204	-15.5277	-15.562	-15.9469	-15.5425	-15.8546	-15.5345	-16.0121	-14.2792	-16.0259	-13.8598	-14.3807	-15.567	-15.3459	-15.1926	-13.7709	-15.0983	-14.4444	-15.868	-15.2926	-15.8269	-15.0474	-14.0123	-15.1359	-15.0629	-15.4325	-15.3293
770.65	-15.7657	-15.3401	-14.6698	-14.5602	-15.4078	-14.6584	-14.6898	-14.8704	-14.7977	-14.2873	-14.3978	-14.5627	-14.634	-14.9613	-13.6978	-14.6176	-14.7333	-15.6344	-14.8185	-14.1473	-14.9023	-15.4941	-14.3157	-14.2121	-15.6147	-14.9217	-14.2962	-14.4429	-14.873	-14.405	-14.7417	-15.0906	-14.5475	-14.2368	-14.8401	-15.5827	-14.4368	-15.831	-14.155	-14.7739	-14.3951	-14.2174	-14.285	-14.2999	-14.1802	-16.1069	-14.7417	-14.4762	-13.8492
1114.45	-15.2514	-33.4158	-14.906	-15.7718	-14.5308	-15.4198	-13.9673	-13.7333	-14.3111	-15.211	-14.277	-15.2268	-14.7481	-14.392	-15.0215	-14.3741	-13.8618	-14.0618	-14.2871	-14.0452	-13.5025	-14.3018	-13.6824	-13.9725	-13.5666	-13.6325	-13.6294	-14.0027	-13.2256	-13.3485	-14.1367	-16.2077	-14.5824	-14.6202	-14.5898	-14.9984	-13.8995	-16.5271	-13.8358	-14.5794	-14.0428	-14.7868	-14.692	-13.9617	-15.0772	-14.9095	-14.3641	-14.3186	-15.3877
424.36	-13.9639	-14.5324	-14.408	-14.7314	-14.5435	-14.5576	-14.4902	-14.3573	-14.451	-14.8242	-14.4308	-14.4828	-14.4788	-14.7695	-14.8652	-14.8483	-14.6974	-15.3931	-15.2807	-15.3491	-15.1164	-15.3286	-15.0487	-15.183	-15.6771	-14.9289	-15.7537	-15.4257	-16.0584	-16.1647	-14.1988	-15.0492	-14.3487	-14.0758	-14.6104	-14.9358	-14.9525	-15.7175	-14.7918	-14.5172	-15.0271	-14.0926	-13.9117	-15.127	-13.9187	-14.8716	-15.3649	-14.8674	-14.0994
704.42	-14.3361	-14.0697	-14.0154	-14.2101	-14.0517	-14.7899	-14.3625	-14.783	-15.0227	-15.0059	-14.4945	-14.3924	-14.6455	-14.374	-14.6158	-14.2872	-14.1379	-14.2008	-14.5356	-14.4139	-14.0389	-15.0003	-14.9745	-15.2802	-15.6399	-15.3659	-16.6528	-17.0078	-16.573	-17.0718	-14.1629	-17.1043	-15.127	-15.1079	-14.6239	-15.5711	-13.6584	-17.4607	-13.0905	-15.1031	-13.8896	-14.8781	-14.5433	-13.6785	-15.3734	-14.5797	-14.7361	-14.2332	-15.2209
375.36	-14.9077	-14.8664	-14.9567	-15.0223	-14.8256	-14.5281	-14.6682	-14.4262	-14.3633	-14.8032	-14.8395	-14.4574	-14.6499	-14.6619	-14.7988	-14.7183	-14.6819	-14.9913	-14.688	-14.3085	-14.5777	-14.987	-14.8478	-14.7776	-14.7875	-15.037	-15.1627	-14.4766	-14.7604	-14.9717	-14.5012	-18.0229	-14.6672	-14.446	-14.2073	-14.5466	-14.2536	-16.1907	-14.259	-14.2764	-14.2899	-14.4582	-14.2434	-14.3644	-14.8338	-14.6013	-14.3027	-13.9489	-14.4
1020.95	-30.8909	-30.8909	-30.8909	-14.7095	-13.8359	-11.6295	-13.5224	-13.9843	-12.2056	-12.6516	-12.0365	-13.5048	-11.6917	-13.4417	-11.5882	-30.8909	-14.9285	-11.3452	-11.9971	-14.4386	-14.5327	-13.8938	-12.5671	-11.2334	-30.8909	-12.1648	-11.1452	-13.1162	-12.0753	-11.1475	-11.1916	-12.3964	-11.4073	-14.6571	-30.7883	-11.8065	-15.5067	-12.7454	-30.7883	-11.2149	-14.2059	-12.3216	-13.3475	-16.4146	-11.8563	-30.7883	-13.5711	-14.7587	-12.612
567.48	-18.2864	-16.0918	-15.6299	-15.6141	-15.1376	-14.5555	-14.7478	-14.2619	-14.2374	-14.5454	-14.1423	-14.427	-14.6221	-14.5597	-14.6404	-14.1423	-14.4453	-15.0298	-14.958	-14.501	-14.3877	-15.1479	-14.9262	-14.5058	-14.8888	-14.6549	-15.0061	-14.2561	-15.155	-15.552	-14.8364	-15.6631	-15.1114	-14.3885	-14.0991	-15.5957	-14.4891	-17.3152	-14.4295	-14.3472	-14.0993	-14.884	-14.6462	-14.9941	-15.7425	-14.9344	-13.8529	-14.068	-14.9159
575.46	-14.4935	-14.9953	-15.2095	-15.3929	-15.0285	-14.566	-15.6401	-14.6447	-14.4135	-15.4053	-15.3799	-15.0649	-15.0256	-14.6917	-15.1139	-14.4216	-15.0583	-15.7677	-14.9165	-14.1194	-14.4481	-14.8533	-14.6751	-13.9966	-13.8955	-13.8778	-14.1933	-13.3343	-13.8641	-13.9687	-14.7213	-15.2164	-15.1549	-14.646	-14.8046	-15.1155	-14.2856	-15.1775	-14.8854	-14.7231	-14.8103	-14.5302	-14.2785	-14.5311	-14.6438	-15.1982	-14.1336	-14.2437	-14.3139
394.22	-14.9659	-14.6505	-14.5831	-14.5522	-14.4783	-15.2353	-14.4238	-14.6836	-14.6066	-15.438	-14.4778	-14.9796	-15.9269	-14.3095	-14.9579	-15.2496	-14.2725	-14.7175	-15.0733	-14.3712	-14.0256	-14.6989	-14.5631	-15.453	-15.9385	-14.818	-14.4738	-14.8588	-15.0097	-15.3043	-13.6413	-32.5452	-13.8352	-15.603	-14.1262	-14.1917	-13.5565	-16.3874	-13.3731	-14.4833	-13.6666	-14.4876	-14.5188	-13.4418	-14.7816	-13.6154	-13.1039	-13.7539	-14.0558
312.19	-26.5851	-26.5851	-26.5851	-12.2335	-26.5851	-26.5851	-11.0503	-11.6769	-12.5605	-26.5851	-11.3175	-12.1446	-26.5851	-12.3825	-26.5851	-12.4556	-10.7969	-10.366	-11.1668	-10.8036	-8.95342	-9.55966	-10.3998	-9.57921	-9.02183	-8.23905	-8.76045	-8.95105	-8.23493	-8.32139	-14.6433	-18.0145	-15.5269	-14.8051	-15.0183	-15.3	-14.0662	-16.6892	-14.0663	-14.798	-13.8854	-14.4684	-14.6675	-13.5417	-14.8372	-15.3862	-14.1566	-13.7913	-14.5654
564.58	-15.0474	-15.5786	-15.317	-14.6815	-14.9249	-14.6339	-16.1771	-15.0239	-14.8315	-14.9303	-16.8058	-15.4521	-13.9325	-16.3717	-14.5576	-16.4917	-16.5167	-15.6464	-15.1255	-15.6293	-16.1402	-15.0764	-15.4838	-15.1592	-15.5082	-14.8895	-15.8033	-14.2556	-14.3876	-14.2802	-14.9142	-13.9283	-13.965	-14.3522	-15.8647	-15.5495	-16.8787	-13.7575	-14.7394	-14.6366	-14.4334	-15.4474	-14.5542	-16.4084	-12.6071	-16.1912	-14.6051	-13.6622	-13.6893
268.26	-14.4717	-14.6988	-14.417	-14.5555	-14.2541	-14.9586	-14.3535	-14.1622	-14.2395	-14.5098	-14.4426	-14.4274	-14.6782	-14.5207	-14.5078	-14.6767	-14.2654	-14.4648	-14.6209	-14.681	-14.6843	-15.3277	-14.9101	-14.9944	-14.8376	-15.0649	-14.955	-14.7714	-14.8032	-14.7282	-14.4408	-15.0853	-14.2794	-14.4308	-14.396	-14.0915	-13.6926	-14.3685	-13.9391	-14.57	-14.6117	-14.0928	-14.3346	-15.0921	-14.8069	-15.7253	-14.4982	-14.4232	-15.8821
846.79	-16.1964	-16.5541	-15.9208	-18.5557	-15.1723	-15.2815	-15.1358	-14.5928	-14.4502	-14.2041	-14.7754	-14.6271	-14.545	-14.4446	-15.7111	-15.0939	-15.1308	-15.2601	-14.4629	-14.83	-15.2638	-15.1945	-14.7559	-14.2145	-14.7964	-16.008	-13.7395	-14.0241	-13.6802	-13.7767	-14.4557	-14.7546	-14.8206	-14.48	-15.6093	-16.1868	-14.8598	-16.783	-14.5368	-13.9744	-15.8649	-14.6134	-14.5981	-14.2425	-14.5142	-15.1689	-15.0374	-14.7955	-14.3977
727.59	-33.3816	-17.2239	-14.8626	-15.4448	-15.0446	-14.6661	-14.662	-14.2543	-14.8889	-14.8763	-13.9549	-13.8535	-14.0207	-14.1252	-13.7327	-13.8928	-14.058	-14.4139	-14.1151	-14.1581	-13.8166	-14.5793	-14.6847	-13.4787	-13.8462	-15.0128	-14.1958	-13.6488	-13.6552	-13.6619	-15.562	-16.0738	-15.3572	-15.4648	-14.6149	-15.5966	-14.8244	-16.401	-14.3613	-14.4144	-14.627	-15.0378	-14.4044	-14.7935	-15.4867	-15.7001	-14.1777	-14.1849	-14.9744
466.28	-17.7072	-15.2282	-15.8697	-17.1898	-16.6149	-14.6762	-16.0801	-17.1947	-16.3279	-14.3872	-14.5419	-15.1136	-14.9173	-15.4041	-14.6661	-15.3142	-14.645	-15.6936	-15.1643	-13.4977	-14.5134	-14.702	-14.2197	-13.786	-13.0975	-13.4012	-14.0009	-13.538	-13.4556	-15.4214	-14.1421	-16.1415	-14.9476	-15.8236	-15.2827	-16.3212	-13.6434	-20.1001	-13.6002	-14.7735	-13.9657	-14.409	-14.5626	-14.4538	-14.7945	-14.7919	-13.6986	-14.2878	-15.3229
754.54	-15.3378	-15.5017	-15.4037	-16.4511	-14.8057	-15.0762	-15.3886	-14.8051	-15.755	-15.8425	-15.3712	-14.5854	-16.6263	-15.1755	-15.3138	-13.8016	-16.0377	-15.4351	-14.265	-13.3946	-14.0026	-15.0734	-13.7218	-13.6052	-13.7684	-14.4059	-13.5405	-13.437	-13.7651	-13.9855	-15.3519	-16.1258	-16.2139	-15.1238	-14.2787	-14.9862	-14.6425	-16.7025	-14.7601	-14.5154	-14.0994	-14.4967	-14.645	-14.3745	-15.4847	-14.7738	-13.8815	-13.9957	-15.3422
547.33	-14.6368	-14.4557	-14.3644	-14.3411	-14.1506	-14.6993	-14.4118	-14.74	-14.8257	-15.2096	-14.6167	-14.4121	-14.7488	-14.3004	-14.7162	-14.2101	-14.2828	-14.3033	-14.6664	-14.4975	-14.0678	-15.1779	-15.2265	-15.3192	-15.1562	-15.3182	-16.6168	-16.3194	-16.4592	-17.6229	-14.0605	-16.571	-14.5346	-14.4866	-14.2142	-15.0513	-14.3747	-19.6488	-13.644	-14.9978	-14.139	-15.3315	-15.272	-13.455	-15.2413	-14.5542	-14.1571	-14.185	-15.178
364.19	-13.4373	-13.4371	-13.5205	-13.8116	-13.7136	-14.4173	-14.1587	-14.4356	-14.6674	-14.8022	-14.4774	-14.4994	-14.7909	-14.3908	-14.8798	-14.4885	-14.279	-14.5655	-14.7338	-14.672	-14.4174	-15.283	-15.3649	-15.6385	-15.7479	-15.8264	-16.5434	-16.5476	-16.3897	-16.6337	-14.1201	-15.5787	-14.8273	-15.6746	-14.4423	-15.1422	-13.4749	-18.2294	-14.2536	-14.5238	-13.8455	-14.4707	-14.2386	-14.0762	-15.0778	-14.6515	-13.8408	-14.0329	-14.5551
489.32	-14.4908	-14.1897	-14.2028	-14.2708	-14.0121	-14.399	-14.1039	-14.4972	-14.832	-14.7334	-14.3	-14.2648	-14.6848	-14.3099	-14.5927	-14.2373	-14.0323	-14.1672	-14.4899	-14.6916	-14.1348	-15.0326	-15.013	-15.7108	-15.3214	-15.3941	-16.6065	-16.4127	-16.6295	-16.7465	-14.0211	-16.1271	-14.2885	-14.6502	-14.6143	-15.1235	-13.6386	-18.7618	-14.473	-14.8303	-14.1463	-14.8374	-14.4516	-14.7097	-15.7936	-14.9721	-14.7682	-13.4217	-14.8597
764.6	-16.8885	-19.7172	-15.2554	-16.0576	-15.4095	-15.6102	-14.9316	-14.6653	-15.4913	-15.8831	-14.6875	-14.6834	-14.5187	-15.736	-13.9996	-13.7732	-14.7289	-15.6405	-14.3728	-13.4464	-13.9948	-14.9268	-13.5841	-13.426	-13.6147	-14.9244	-12.8523	-12.573	-14.0432	-13.5635	-15.5559	-15.2718	-14.7642	-14.5035	-14.5227	-16.2791	-14.5681	-16.0734	-14.718	-14.6933	-14.4056	-15.1	-14.4262	-14.4972	-14.8876	-14.4989	-14.142	-14.2333	-14.735
722.5	-16.39	-15.1329	-15.4735	-15.4336	-17.8737	-16.2322	-16.3157	-15.3536	-15.4572	-17.2526	-15.2692	-14.9246	-15.4778	-15.5993	-15.5801	-14.6548	-14.8932	-12.2399	-13.9706	-13.9162	-14.7259	-14.2571	-14.2106	-14.1448	-14.2071	-14.8488	-13.9682	-13.6203	-13.5658	-13.9829	-15.3499	-15.5233	-14.8473	-15.1642	-14.5808	-15.4999	-15.2304	-17.6844	-14.8182	-15.0149	-15.1636	-15.1772	-14.8781	-14.6469	-15.2397	-15.1184	-14.5692	-14.8881	-14.9134
375.32	-14.8041	-14.7721	-14.5654	-14.668	-14.5499	-14.5987	-14.5155	-14.5689	-14.2354	-14.7385	-14.6299	-14.4837	-14.6252	-14.482	-14.598	-14.6246	-14.3358	-14.9834	-14.6912	-14.4913	-14.5631	-15.0227	-14.7453	-14.9385	-14.8834	-14.8205	-14.7106	-14.34	-14.8451	-14.8356	-14.4459	-14.5959	-14.7142	-14.512	-14.1098	-15.1015	-14.1137	-16.5312	-14.1143	-14.4395	-14.3508	-15.6001	-14.7267	-14.3967	-14.8151	-14.6858	-14.0011	-14.3072	-14.9746
418.3	-13.5049	-14.7683	-15.5528	-16.3863	-16.2927	-16.2375	-15.225	-14.8496	-14.8375	-15.4356	-14.8511	-14.9629	-15.067	-15.2011	-15.4222	-14.7598	-14.3281	-13.9906	-14.853	-14.6846	-13.5306	-14.5295	-14.1391	-14.908	-13.6477	-13.5248	-14.3412	-13.6407	-14.0793	-13.4019	-14.096	-17.9911	-14.2402	-14.378	-14.25	-14.9831	-13.6414	-16.9867	-13.8356	-14.376	-13.9961	-14.3036	-14.0896	-13.5307	-14.3916	-15.7555	-14.9621	-14.0737	-14.9468
252.12	-14.741	-14.6238	-14.4776	-14.7735	-14.3399	-15.5671	-14.4871	-15.1938	-14.5012	-15.1181	-15.0309	-15.1597	-15.7809	-14.8563	-15.9054	-14.2213	-13.9201	-14.8123	-15.3285	-14.7241	-13.8443	-14.5111	-14.3238	-14.9667	-13.8427	-13.7296	-13.9824	-13.7431	-13.7997	-13.9784	-13.9493	-15.9672	-14.7	-14.6747	-14.6364	-14.5143	-13.7514	-16.6097	-13.8011	-14.5359	-14.1227	-14.2645	-14.0465	-13.866	-14.7135	-14.7503	-14.1016	-13.6946	-15.1298
549.41	-14.7921	-13.4784	-14.1387	-14.4392	-15.7438	-14.6985	-15.5047	-14.8092	-14.9479	-15.3316	-14.6721	-14.5175	-15.1878	-14.7343	-14.8882	-16.1818	-15.3602	-15.6017	-14.198	-14.3454	-14.4105	-14.6165	-14.0973	-14.2407	-12.8258	-12.6907	-13.9159	-13.7722	-14.2293	-13.9529	-15.5931	-14.961	-14.4938	-14.6213	-13.8385	-15.3584	-15.0836	-15.6016	-13.786	-14.2957	-14.3765	-13.9879	-14.313	-14.3873	-15.1494	-14.542	-14.1643	-14.1991	-12.1996
802.69	-14.22	-14.4213	-12.4194	-12.1584	-12.6449	-11.2331	-14.9198	-15.4387	-14.3165	-12.2967	-14.9061	-30.9452	-12.9444	-30.9452	-11.6273	-14.0072	-30.9452	-13.0593	-13.2276	-15.9165	-17.4146	-11.1716	-11.9346	-11.6674	-14.2101	-30.9452	-10.9662	-12.7326	-11.903	-12.8794	-14.8029	-12.2951	-11.6499	-14.2685	-14.8303	-14.912	-15.4595	-11.1744	-15.4894	-12.7368	-18.3436	-16.0875	-14.9847	-13.9281	-12.7675	-32.199	-13.0968	-14.7817	-12.825
473.43	-14.6058	-14.9675	-14.6212	-14.6694	-14.5772	-14.5059	-14.3805	-14.1442	-14.4984	-14.3085	-14.7607	-14.5694	-14.612	-14.4219	-14.6753	-14.6512	-14.914	-15.2487	-14.3668	-14.3063	-14.9043	-14.8079	-14.5942	-14.7689	-14.6355	-14.8702	-14.8859	-14.1098	-14.3527	-15.1156	-14.7603	-15.0425	-14.54	-14.1592	-14.5556	-15.1202	-14.6399	-15.1433	-14.3826	-14.6948	-14.3579	-14.6458	-14.5673	-14.6208	-14.5982	-14.8294	-14.442	-14.1369	-14.6026
356.35	-14.8111	-15.0355	-14.7179	-14.7935	-14.7096	-14.7482	-14.5678	-14.4552	-14.52	-14.6705	-14.8272	-14.6743	-14.8061	-14.7157	-14.9645	-14.8125	-14.8198	-15.3376	-15.1401	-15.0233	-14.9331	-15.3936	-15.5846	-15.2454	-15.2349	-15.3485	-15.4342	-15.2252	-15.4097	-15.3231	-13.9692	-33.9319	-14.1353	-13.8861	-13.7614	-14.838	-13.8481	-14.7866	-13.7335	-14.1751	-14.1124	-13.9039	-13.7039	-13.9876	-14.3074	-14.3166	-13.6439	-13.9951	-14.2089
456.44	-14.5146	-14.637	-14.387	-14.555	-14.211	-14.4079	-14.2089	-14.2317	-14.1518	-14.3979	-14.3107	-14.3504	-14.6518	-14.2526	-14.6575	-14.5984	-14.4229	-14.9586	-14.7152	-14.6724	-14.7725	-15.0531	-15.1879	-15.0836	-14.8937	-14.9692	-15.0218	-14.7123	-15.0775	-15.2408	-14.2939	-15.1538	-14.6759	-14.3369	-14.3161	-15.0441	-14.328	-15.9687	-14.2531	-14.5298	-14.5183	-14.5428	-14.3048	-14.1921	-14.7036	-14.7319	-14.6499	-14.2611	-14.4597
473.33	-14.5234	-14.2631	-14.1724	-14.7795	-15.2732	-14.5176	-14.7106	-14.5392	-15.0017	-14.6465	-14.1299	-14.449	-14.591	-13.9847	-15.0998	-14.6561	-14.6889	-14.2943	-14.624	-14.1914	-13.9967	-14.846	-15.2724	-14.7683	-14.807	-14.8279	-15.0229	-15.6942	-14.9394	-16.5197	-14.3661	-17.1173	-14.7894	-14.8241	-13.937	-15.3673	-13.4938	-17.2866	-13.5828	-14.2762	-13.627	-14.893	-13.6161	-14.7337	-15.091	-13.5846	-13.5967	-14.0967	-15.2806
707.63	-18.548	-16.1583	-15.6811	-15.8848	-15.3446	-14.8919	-15.0448	-13.7953	-14.4384	-14.7005	-14.3873	-14.1581	-14.8691	-13.8559	-14.4465	-14.5808	-14.5965	-14.7003	-14.0215	-13.9676	-14.6902	-14.895	-14.2625	-14.1785	-14.0611	-14.0723	-14.1092	-13.605	-14.9349	-13.7472	-14.8989	-15.0347	-15.1252	-14.5769	-14.3227	-14.7943	-14.6305	-16.7744	-14.2099	-14.5774	-14.2811	-14.7156	-14.4678	-14.9361	-14.5814	-14.8278	-13.8756	-14.1339	-14.6575
991.91	-30.7727	-30.7727	-15.9405	-15.9014	-14.5718	-12.7176	-30.7727	-15.7339	-15.7804	-12.4239	-13.0336	-30.7727	-12.2502	-13.3705	-12.1756	-15.1138	-14.5161	-13.6782	-12.8648	-14.2104	-15.1377	-13.9435	-12.782	-11.0257	-14.0627	-12.3227	-11.4436	-11.7973	-11.7574	-12.5989	-12.5524	-14.5632	-12.175	-14.57	-31.8703	-14.0001	-15.5319	-14.4602	-15.384	-12.6935	-16.648	-13.179	-14.1428	-14.4003	-12.1988	-16.127	-16.3231	-16.2165	-13.6707
631.6	-14.6676	-14.5929	-14.7398	-14.8523	-14.901	-14.3534	-15.1656	-14.8065	-14.4751	-14.7281	-15.1112	-15.1048	-14.883	-15.1275	-14.7967	-14.7771	-15.4748	-16.1015	-14.8335	-14.9807	-15.4695	-14.5611	-14.7103	-14.6207	-14.8542	-15.2976	-14.5901	-14.2267	-14.5858	-14.463	-15.3105	-15.0206	-14.6082	-14.4862	-14.6814	-15.2231	-15.1395	-14.994	-14.6772	-15.0518	-14.6571	-14.8114	-14.668	-15.0705	-14.7419	-15.2343	-14.559	-14.5182	-14.6259
620.56	-17.5549	-15.6643	-15.5771	-16.3522	-14.931	-15.5766	-14.7624	-13.7198	-14.034	-14.7632	-14.1743	-14.1248	-14.8332	-14.3026	-14.7088	-14.1121	-14.8947	-15.8355	-14.9825	-14.0047	-14.8153	-15.288	-14.5964	-14.3309	-15.2904	-14.5552	-14.2553	-14.0326	-14.4387	-14.151	-14.8979	-16.1979	-14.7108	-14.4701	-14.2219	-15.2772	-14.4581	-16.9878	-14.412	-14.4642	-14.3953	-14.6555	-14.4411	-14.2544	-15.2643	-15.2381	-13.6155	-14.1495	-15.0455
694.52	-33.0269	-17.5657	-17.0748	-15.1583	-16.0169	-15.2169	-15.3421	-15.0089	-14.0064	-14.7434	-14.057	-13.9145	-16.8337	-13.9823	-13.877	-13.2811	-13.8759	-14.8719	-14.1784	-13.5856	-13.6786	-13.9011	-13.8575	-14.0424	-13.5475	-13.5026	-13.5994	-12.7664	-13.2039	-13.2247	-15.1313	-15.4682	-14.8086	-15.011	-14.6377	-15.4485	-14.9511	-18.6453	-14.7852	-14.4873	-14.1878	-15.1571	-14.5274	-14.3356	-17.9461	-14.7939	-14.0742	-14.0671	-14.3187
312.25	-15.0437	-14.6023	-15.0493	-14.9773	-14.5004	-15.1413	-14.224	-14.2551	-14.4743	-14.3673	-14.2939	-14.4148	-15.0424	-14.726	-15.0133	-14.2786	-14.4052	-15.0774	-14.4139	-14.3812	-14.7235	-15.3531	-15.2446	-15.3148	-15.0639	-14.5477	-15.3496	-15.7277	-15.1936	-15.3637	-14.4049	-15.3888	-15.0322	-15.3566	-14.1129	-14.9914	-14.3513	-16.5699	-14.1181	-14.4075	-14.2725	-14.6236	-15.3575	-14.4873	-15.124	-14.9163	-13.9897	-14.027	-14.9449
518.4	-14.9745	-15.0272	-14.7756	-14.8396	-14.4921	-14.6658	-14.3983	-14.3018	-14.2674	-14.6608	-14.277	-14.2568	-14.6531	-14.2644	-14.6255	-14.2484	-14.305	-14.7611	-14.8561	-14.5656	-14.4572	-15.0385	-14.8803	-14.9765	-14.5339	-14.4774	-15.2945	-14.8304	-15.3594	-14.8032	-13.921	-15.4062	-14.3769	-14.3045	-13.8606	-14.8033	-13.8595	-17.0023	-14.1173	-14.7338	-13.9511	-14.3804	-14.6229	-14.6767	-14.7782	-14.3002	-13.8483	-14.7661	-13.8014
376.27	-16.4617	-16.4841	-15.6509	-15.5063	-14.7377	-15.1376	-13.9965	-14.2123	-15.0764	-15.2874	-14.8079	-14.8366	-15.6596	-14.6328	-15.219	-15.1211	-14.3199	-14.755	-14.8969	-14.1306	-14.0733	-14.8785	-14.549	-13.2823	-13.2596	-13.8364	-14.4857	-14.1822	-13.1802	-14.5672	-14.4317	-16.164	-14.3514	-14.3712	-14.5134	-15.5152	-14.0496	-17.0977	-13.6567	-14.3853	-13.7154	-14.2848	-14.4297	-13.0796	-14.8981	-12.7737	-14.1479	-13.8852	-15.3374
424.27	-15.3702	-16.2984	-14.0097	-14.9042	-16.0751	-16.3258	-14.9251	-16.7636	-14.6279	-16.3505	-17.1539	-17.325	-15.7801	-14.7823	-16.9105	-15.3728	-16.0604	-14.7675	-14.4245	-13.6281	-13.9343	-14.5032	-14.2361	-11.8721	-12.5334	-12.2868	-13.0135	-12.8692	-12.715	-13.4119	-15.1852	-18.9899	-13.9488	-14.8269	-15.3028	-14.5778	-13.8151	-16.1209	-13.1679	-14.6076	-14.3441	-14.0409	-14.8296	-12.8491	-15.5184	-15.0237	-13.3309	-13.9031	-15.7734
321.23	-29.7331	-14.6029	-29.7331	-29.7331	-29.7331	-14.6489	-13.2375	-13.0169	-13.0823	-14.2302	-13.5584	-12.1942	-13.0296	-12.2565	-13.2804	-11.8256	-12.4918	-11.5059	-11.9129	-12.8296	-10.7238	-11.8955	-11.3831	-11.8766	-10.9638	-12.0201	-12.0114	-11.695	-10.7892	-10.8608	-14.4591	-17.3292	-14.8883	-14.4671	-14.7627	-14.5943	-14.1085	-16.4884	-13.4142	-14.3895	-13.4786	-14.5532	-14.5859	-13.217	-14.8395	-14.6783	-13.7838	-14.1075	-15.2503
767.66	-15.7688	-16.0542	-15.4577	-15.6677	-15.1017	-15.0283	-16.4953	-15.5969	-15.2425	-14.1836	-14.7752	-16.9654	-14.8573	-13.9118	-14.005	-15.4926	-14.5975	-17.9539	-14.6081	-14.1759	-14.7416	-14.0011	-14.7433	-12.9741	-14.6274	-14.3199	-13.8842	-13.7276	-14.1233	-13.4049	-13.4435	-14.7815	-14.4303	-15.258	-13.6186	-32.3293	-14.5	-13.6627	-13.2842	-13.1254	-13.8295	-13.6365	-12.3181	-13.0864	-13.2633	-13.6849	-12.5493	-12.9325	-13.5158
648.51	-17.41	-15.5176	-32.3318	-32.3318	-17.7253	-16.6957	-15.1891	-12.8341	-13.3616	-13.855	-13.1909	-12.9824	-13.9725	-12.8578	-13.6479	-12.1864	-13.0283	-14.6543	-12.9998	-12.0922	-13.0973	-13.6138	-12.769	-13.046	-12.329	-12.7767	-12.2519	-11.8366	-12.5433	-11.9287	-14.6663	-15.1812	-14.9792	-14.5647	-14.5416	-15.4188	-14.8005	-18.3058	-14.4724	-14.2423	-14.6457	-14.5542	-14.8263	-15.4007	-14.7705	-15.0858	-14.3642	-14.2249	-14.3285
471.31	-15.2122	-14.6062	-14.4373	-14.5462	-14.2442	-14.7361	-14.4661	-14.6679	-14.9892	-14.9899	-14.6617	-14.5342	-15.4644	-14.6089	-14.7075	-14.3615	-14.4041	-14.3679	-15.0714	-14.6089	-14.4609	-15.2906	-15.2053	-15.4552	-15.1981	-14.7287	-15.7383	-14.9092	-15.4158	-15.9147	-14.1831	-15.66	-15.3616	-15.3917	-14.2551	-15.1746	-13.5053	-19.3063	-14.3959	-14.4505	-14.1166	-14.9657	-14.3743	-14.3315	-15.2432	-14.675	-13.9015	-14.355	-14.7999
445.42	-12.0697	-29.9958	-29.9958	-13.505	-14.2476	-11.0311	-29.9958	-14.1097	-14.2185	-10.5882	-29.9958	-12.3596	-10.8485	-11.948	-11.5192	-29.9958	-12.192	-11.4219	-11.9125	-13.2521	-12.6289	-9.83308	-29.9958	-11.7266	-11.4469	-10.4016	-10.5596	-11.3131	-11.9508	-11.4466	-14.9379	-13.7665	-14.4439	-12.726	-33.3315	-14.5672	-17.1071	-11.965	-16.6445	-14.2013	-15.91	-14.8064	-14.9694	-13.5641	-13.2167	-14.6385	-14.7393	-16.3042	-12.5164
578.35	-14.1899	-14.0413	-14.115	-14.3043	-14.1345	-14.7666	-14.4385	-15.0005	-15.0301	-15.2055	-14.5581	-14.4264	-14.8679	-14.3684	-14.802	-14.355	-14.1336	-14.1618	-14.5455	-14.373	-14.0539	-14.9092	-14.8984	-15.765	-15.7577	-15.7092	-16.1337	-16.6106	-16.7248	-17.2999	-13.7989	-19.125	-15.078	-14.5547	-15.0484	-14.5174	-13.5103	-18.3379	-14.1136	-14.0462	-13.8069	-14.3426	-15.2297	-14.0831	-16.2729	-15.2341	-14.2396	-13.8364	-15.4068
549.34	-14.6601	-14.2074	-14.2672	-14.2858	-14.065	-14.5625	-14.1101	-14.6627	-14.8068	-14.7695	-14.519	-14.3286	-14.6278	-14.2432	-14.5891	-14.128	-14.1121	-14.1218	-14.5996	-14.4031	-13.9646	-15.0753	-15.0408	-15.4241	-15.7965	-15.8449	-16.5667	-16.7952	-16.867	-16.6256	-14.3673	-16.544	-14.9516	-15.171	-14.4862	-15.7484	-13.5008	-18.012	-13.8548	-14.6439	-13.6037	-14.4539	-14.8277	-14.3067	-15.399	-16.315	-13.8724	-13.6989	-15.2185
422.37	-14.6192	-14.7975	-14.549	-14.8698	-14.6241	-14.7606	-14.6686	-14.3382	-14.3598	-14.8444	-14.6127	-14.2492	-14.7698	-14.3581	-14.7639	-14.6185	-14.5898	-15.1665	-14.6308	-14.1659	-14.8436	-15.0652	-14.4838	-14.4866	-14.4001	-14.5109	-14.5614	-13.8578	-14.3607	-14.5358	-14.6455	-14.9056	-14.8231	-14.4979	-14.4245	-14.8773	-14.5439	-15.7901	-14.2699	-14.5708	-14.4227	-14.8141	-14.3945	-14.3796	-14.9105	-14.6344	-14.147	-14.1127	-14.2528
1110.45	-15.4033	-16.408	-15.5525	-15.532	-15.2639	-15.551	-14.2576	-14.1377	-14.3612	-15.037	-14.4549	-15.1209	-15.8581	-14.7125	-15.5962	-15.0855	-14.8767	-14.1025	-14.6128	-14.5441	-13.5247	-14.5942	-14.1196	-14.3933	-14.1247	-13.9751	-14.1713	-14.035	-13.7799	-13.9091	-14.2712	-16.1115	-14.4395	-14.3337	-14.2876	-14.6592	-13.8599	-16.7475	-13.7037	-14.8138	-13.8617	-14.4663	-14.2907	-13.6655	-14.8472	-14.7474	-14.2367	-14.0886	-14.9914
674.41	-14.4359	-14.2447	-14.0757	-14.3303	-14.2731	-14.7604	-14.322	-15.0228	-15.0292	-15.0602	-14.8494	-14.4694	-14.7392	-14.1353	-14.7455	-14.2712	-14.1726	-14.314	-14.6443	-14.4706	-13.9327	-15.4668	-15.2507	-15.6951	-15.7196	-15.5365	-16.832	-16.032	-16.4523	-17.7831	-13.3355	-15.8414	-15.1333	-14.5887	-14.9115	-14.886	-13.3515	-32.732	-13.9618	-14.063	-12.8066	-14.2911	-15.0158	-13.9548	-15.8515	-14.8194	-13.0778	-13.4877	-14.3549
254.18	-14.4516	-14.8013	-14.4113	-14.5888	-14.2063	-14.7292	-14.4476	-14.3886	-14.2752	-14.7921	-14.346	-14.466	-15.2083	-14.4444	-14.5481	-14.6524	-14.4099	-14.7998	-14.8663	-14.3977	-14.3871	-15.5606	-14.7019	-14.909	-14.8732	-14.736	-15.0169	-14.7991	-15.0454	-14.6372	-14.3475	-15.9856	-14.3568	-14.5297	-14.015	-14.3225	-13.5573	-17.6986	-13.5019	-14.2214	-13.9439	-14.1417	-14.1378	-14.3554	-14.839	-14.8212	-14.3867	-14.1884	-15.3937
572.38	-9.6257	-9.16657	-8.54041	-9.03822	-26.947	-9.35246	-9.47062	-26.947	-26.947	-26.947	-26.947	-26.947	-26.947	-26.947	-9.08239	-11.6255	-26.947	-26.947	-26.947	-9.24998	-26.947	-9.16849	-9.87998	-5.64182	-6.32973	-6.24138	-7.16581	-7.58448	-6.52473	-7.82065	-14.1044	-33.2273	-15.4177	-16.321	-33.2273	-16.9922	-14.2088	-16.9106	-13.3689	-14.139	-12.9626	-13.7503	-12.804	-12.504	-15.3463	-15.538	-13.3298	-13.9439	-14.9444
261.17	-15.709	-15.5711	-16.1875	-16.3057	-15.6707	-15.2316	-13.7713	-14.088	-14.4111	-15.8099	-14.7479	-14.8944	-15.8676	-14.2357	-15.0262	-15.0708	-14.1029	-14.1646	-14.5439	-14.3679	-13.5804	-14.5691	-13.9001	-14.0919	-13.616	-13.4543	-14.2655	-14.0592	-13.8904	-13.2764	-13.98	-15.9379	-14.4925	-14.6463	-15.135	-15.0867	-14.0545	-16.9821	-13.7013	-14.4417	-13.7609	-14.5354	-14.1568	-13.4162	-15.1689	-15.1611	-14.1255	-13.7848	-14.5456
431.38	-18.1271	-15.625	-16.1757	-15.7591	-15.621	-15.8127	-15.9905	-15.2931	-15.5099	-15.6546	-15.5943	-15.9446	-15.6892	-15.7889	-15.6047	-15.4558	-15.6644	-16.2789	-15.5529	-15.2629	-15.8455	-15.8904	-15.9985	-15.6453	-20.8205	-15.4827	-15.4585	-15.0957	-15.771	-15.6397	-33.8171	-14.1676	-15.6041	-13.6136	-13.4724	-14.4598	-13.7618	-15.4913	-13.3312	-13.8581	-14.1733	-33.8171	-13.4783	-14.149	-13.731	-13.7816	-13.1692	-13.5033	-13.5714
635.65	-14.7566	-29.8536	-11.4108	-12.7131	-12.9378	-10.2587	-29.8536	-14.9264	-29.8536	-10.7823	-14.3017	-29.8536	-9.92516	-12.7855	-9.85559	-13.0058	-29.8536	-12.7321	-11.9695	-29.8536	-29.8536	-9.75517	-15.9338	-9.93022	-12.4989	-12.1242	-13.0349	-11.8547	-10.0838	-11.6162	-12.7403	-11.3715	-11.7256	-10.4923	-30.7679	-13.0527	-14.4839	-9.61238	-30.7679	-11.1186	-14.2303	-11.6836	-13.78	-13.4426	-10.0443	-30.7679	-30.7679	-30.7679	-10.689
870.75	-10.8368	-8.51869	-10.0932	-9.13945	-10.6262	-8.85954	-29.0612	-29.0612	-29.0612	-9.09662	-8.24411	-29.0612	-9.14961	-29.0612	-9.7639	-29.0612	-29.0612	-11.6657	-10.7377	-29.0612	-29.0612	-8.23764	-11.1416	-8.39278	-6.25399	-29.0612	-8.81735	-12.2365	-9.46831	-10.3671	-30.3739	-9.41416	-9.78281	-8.92494	-11.932	-12.8964	-30.3739	-8.28382	-30.3739	-10.6911	-30.3739	-13.5273	-8.2736	-15.2782	-9.56243	-30.3739	-30.3739	-30.3739	-11.858
679.6	-15.5889	-17.1364	-15.701	-15.8022	-15.4258	-14.7202	-14.715	-13.9483	-14.0461	-15.0652	-14.3491	-14.2396	-14.7581	-14.3246	-14.417	-14.2812	-14.346	-15.6461	-14.2708	-14.0158	-15.3447	-14.7774	-14.7944	-14.1712	-14.3025	-14.4563	-13.9785	-13.638	-14.3847	-14.4509	-14.2735	-15.5105	-14.491	-14.7958	-14.0754	-15.2078	-14.7914	-15.9619	-14.5641	-14.9832	-14.3744	-14.6648	-14.2906	-14.5022	-14.6881	-14.3375	-14.0796	-14.1539	-14.799
640.4	-14.8851	-14.7418	-14.7307	-14.3536	-14.2682	-15.5496	-14.6324	-14.6315	-14.3683	-14.836	-14.2677	-14.4243	-15.2833	-14.0605	-14.9171	-14.2085	-13.9447	-14.2916	-14.4294	-14.0342	-14.2176	-15.4681	-15.241	-14.5812	-15.3178	-14.9863	-15.1992	-14.4494	-15.609	-14.7951	-14.9444	-15.0227	-15.6981	-14.7496	-13.8479	-16.2183	-13.6051	-19.803	-13.58	-14.3174	-14.2933	-14.8795	-14.6489	-14.3625	-14.7765	-14.0796	-13.5309	-14.0838	-14.2939
281.2	-29.6889	-14.5686	-14.5112	-29.6889	-15.5222	-14.5015	-13.2201	-13.542	-13.173	-13.5604	-12.0297	-14.4992	-13.569	-13.7269	-15.4341	-13.0121	-14.481	-13.8616	-12.9573	-14.1576	-14.1516	-13.6436	-12.7626	-13.7472	-12.2543	-12.0902	-14.2918	-13.2139	-11.8344	-11.6651	-14.3992	-18.0619	-14.44	-14.6699	-14.9364	-14.5378	-13.6976	-17.5694	-13.5192	-14.4415	-13.797	-14.3965	-14.0992	-13.6434	-14.5922	-15.1461	-13.9216	-13.7789	-15.4874
769.67	-33.6967	-15.41	-15.5036	-15.0532	-14.5847	-14.4113	-15.3586	-14.1748	-14.0905	-14.2597	-14.0416	-14.2983	-14.401	-13.8444	-13.5198	-13.9873	-15.0065	-14.8134	-14.7674	-13.7924	-15.4922	-14.3883	-14.1019	-13.8033	-14.509	-14.5321	-14.0169	-14.2334	-14.0814	-14.2069	-15.4436	-15.7047	-14.8934	-14.7399	-15.1862	-14.7722	-15.0121	-14.8895	-14.9519	-14.6407	-14.9776	-14.9408	-14.5295	-14.7982	-14.8953	-15.7734	-14.8453	-14.8429	-14.4063
318.15	-13.4324	-13.3793	-13.5859	-13.8154	-13.7505	-14.3429	-14.0058	-14.3644	-14.3611	-14.6775	-14.494	-14.4538	-15.0063	-14.3715	-14.7136	-14.4686	-14.2167	-14.3854	-14.7163	-14.5736	-14.4972	-15.3241	-14.9526	-15.6655	-15.3062	-15.286	-16.0778	-15.4888	-15.8211	-15.77	-13.7353	-16.9397	-14.6259	-14.9649	-14.2908	-14.4976	-13.5571	-17.3648	-13.4342	-14.7981	-13.4261	-14.2503	-14.4549	-13.9014	-14.8387	-14.7177	-13.7792	-13.9234	-14.4559
403.35	-15.133	-18.8027	-14.9787	-14.8153	-14.926	-14.8508	-14.8264	-14.5794	-14.5423	-14.9801	-14.8228	-14.9262	-14.8216	-14.7363	-14.928	-14.5022	-14.9165	-15.4912	-14.9812	-14.5624	-15.0518	-15.2924	-15.5195	-14.8459	-15.9644	-15.2507	-14.9311	-14.4005	-15.1533	-15.4418	-14.0546	-13.642	-13.8157	-13.2044	-33.5836	-13.9702	-13.3968	-15.698	-13.0852	-13.4174	-13.1879	-18.1018	-13.5533	-13.5715	-14.1405	-13.432	-13.0099	-13.1041	-13.6194
306.21	-15.822	-15.8783	-13.1704	-30.1288	-16.0764	-13.8249	-13.6614	-13.691	-13.2833	-16.1848	-13.6142	-14.9464	-13.8514	-30.1288	-14.9464	-14.3112	-13.3399	-12.7847	-12.795	-13.4128	-12.7472	-12.3617	-12.4316	-12.9481	-12.552	-12.9295	-12.3262	-12.2475	-12.0872	-11.406	-14.5649	-17.5388	-14.7593	-15.2362	-15.2749	-14.654	-13.7939	-16.7261	-13.451	-14.6351	-13.6426	-14.4374	-14.2606	-13.7938	-15.0859	-14.4491	-14.4573	-14.1751	-14.1528
670.48	-15.9452	-15.2882	-15.4906	-15.219	-14.664	-15.235	-14.5454	-14.1809	-14.426	-14.7641	-14.253	-14.1352	-14.7023	-14.3751	-14.6539	-14.0059	-14.1754	-14.5538	-14.3207	-13.9397	-14.3478	-14.9601	-14.7266	-15.501	-14.7898	-15.3231	-14.9423	-13.9936	-14.8096	-14.5147	-14.8381	-14.9312	-14.8827	-14.5141	-14.5269	-14.9074	-14.8601	-16.3341	-14.7837	-14.5174	-14.2257	-14.6445	-14.6006	-14.7203	-15.074	-14.8359	-14.0985	-14.5275	-14.5122
472.43	-14.6058	-14.5523	-14.5091	-14.5386	-14.5433	-14.6285	-14.4131	-14.1959	-14.2149	-14.4387	-14.422	-14.3278	-14.5138	-14.4235	-14.7994	-14.5521	-14.6391	-14.8884	-14.9227	-14.6825	-14.7395	-15.3972	-14.9526	-14.9386	-15.0902	-15.0505	-15.1873	-14.8729	-15.191	-15.2548	-14.3671	-15.2231	-14.6038	-14.4608	-14.1578	-15.0707	-14.1104	-16.0477	-14.002	-14.4905	-14.1295	-14.3549	-14.3983	-14.5509	-14.5552	-14.7584	-14.2835	-14.3721	-14.8431
766.58	-14.9795	-15.6683	-14.6321	-15.3451	-16.0457	-14.7045	-16.0465	-14.226	-14.1877	-15.2843	-14.7722	-14.6898	-15.0329	-14.6055	-15.911	-14.217	-15.1646	-17.4989	-15.0361	-13.8964	-14.4635	-14.909	-14.3939	-13.909	-14.1368	-15.8277	-13.9816	-13.4782	-14.1775	-13.8103	-14.9857	-15.6086	-14.7574	-14.2779	-14.392	-15.0359	-14.9546	-19.9014	-14.1466	-14.5295	-14.2343	-15.0202	-14.7101	-14.207	-14.9884	-14.8278	-13.9029	-13.954	-14.7553
571.44	-15.3712	-14.9399	-14.867	-15.3669	-15.4298	-15.3183	-14.9564	-15.075	-16.0428	-15.1758	-14.9359	-15.9475	-15.0049	-14.9265	-15.106	-15.8965	-15.4928	-14.6252	-15.6445	-14.6458	-14.2205	-15.5402	-14.1136	-14.1112	-13.9955	-13.7844	-14.3491	-14.1017	-14.4524	-14.2631	-14.1489	-18.8598	-14.752	-14.9866	-14.534	-15.984	-13.7636	-19.2995	-13.2546	-14.7529	-13.9999	-13.597	-13.6094	-14.023	-15.4235	-15.9112	-13.4289	-14.249	-14.5304
1109.45	-16.3375	-18.5671	-16.0984	-15.7823	-15.1738	-15.2991	-14.0523	-14.0378	-14.7262	-14.5791	-14.3391	-15.0135	-14.9478	-14.3566	-15.5699	-14.6904	-14.2491	-14.4623	-14.429	-14.3538	-13.4271	-14.7485	-14.0041	-14.502	-13.7225	-13.7922	-14.2059	-14.1097	-13.5369	-13.6991	-14.2659	-15.8324	-14.4566	-14.267	-14.3727	-14.7011	-14.0523	-16.8514	-13.9327	-14.6159	-13.9363	-14.5847	-14.388	-13.6699	-14.9708	-14.9033	-14.0436	-14.2606	-14.9823
381.26	-14.4652	-14.4484	-14.5868	-14.7228	-14.7128	-14.8913	-14.5807	-14.6446	-14.6204	-14.6847	-14.73	-14.4908	-14.8996	-14.419	-14.614	-14.711	-14.3277	-14.9681	-14.7766	-14.1491	-14.5285	-14.7858	-14.7706	-14.7753	-14.8336	-14.4616	-14.4375	-14.2103	-14.9046	-14.762	-14.8257	-15.1609	-14.8029	-14.4221	-14.4163	-15.1264	-14.1847	-16.1648	-14.2642	-14.4427	-14.1738	-14.6637	-14.2792	-14.7428	-14.7938	-14.5306	-13.8254	-13.9618	-14.5947
904.69	-29.9303	-14.0924	-29.9303	-29.9303	-29.9303	-29.9303	-13.2011	-13.285	-11.9262	-15.1164	-12.8574	-12.695	-9.30427	-14.6	-15.098	-12.8178	-11.0145	-10.8403	-11.6034	-11.9572	-11.4562	-11.3729	-10.0071	-11.0524	-8.37917	-8.0746	-10.5351	-9.14642	-9.64189	-9.5689	-15.2511	-16.7291	-14.127	-15.4543	-14.2115	-14.2932	-15.0885	-17.7192	-14.1627	-15.1887	-14.6884	-14.6965	-15.2012	-14.1699	-13.0977	-14.2018	-14.3459	-14.6986	-12.2931
258.27	-14.1721	-14.5112	-13.7224	-14.6384	-14.7562	-12.941	-14.8225	-14.3743	-14.9111	-15.5886	-14.5677	-13.7086	-14.5029	-15.0115	-14.6092	-14.8052	-14.1045	-13.5464	-15.2094	-14.0738	-14.0509	-14.5481	-14.2779	-15.5639	-14.4671	-15.9267	-12.5828	-13.1431	-14.9003	-13.7181	-12.5407	-15.5922	-13.4775	-13.5749	-14.8433	-16.6256	-13.4729	-16.9439	-14.4573	-12.3932	-13.5684	-13.3759	-15.701	-14.6643	-13.6136	-14.9738	-14.7469	-14.7098	-16.5441
965.89	-31.8587	-16.1227	-31.8587	-14.8205	-15.9567	-13.4383	-16.4234	-14.4881	-14.0843	-13.0554	-13.8592	-14.413	-13.2119	-14.3617	-13.5376	-13.7127	-16.7316	-13.8471	-12.3916	-16.7085	-31.8587	-13.2042	-11.7087	-13.0202	-13.7245	-13.0649	-12.2581	-14.969	-12.7033	-11.8004	-10.6879	-11.3477	-11.2995	-15.6465	-13.773	-11.9364	-12.1737	-11.1429	-30.669	-10.6311	-13.719	-11.0452	-13.314	-13.5848	-11.5208	-30.669	-30.669	-14.7987	-11.087
800.57	-28.9845	-28.9845	-28.9845	-28.9845	-28.9845	-28.9845	-13.4308	-11.4277	-11.8083	-14.1393	-28.9845	-10.2069	-28.9845	-10.7513	-11.1693	-9.01314	-10.0299	-11.7022	-9.02669	-8.83003	-10.9044	-9.40934	-9.41285	-8.55502	-9.3456	-9.66581	-8.66229	-8.52555	-8.68521	-7.2917	-15.2564	-14.7601	-14.4185	-13.9637	-15.3857	-14.394	-17.9809	-16.9395	-16.157	-14.1552	-15.3702	-14.6887	-14.3629	-15.8625	-14.3563	-15.3803	-16.1812	-16.3289	-14.3315
369.2	-15.1381	-14.4333	-14.8677	-16.2414	-15.5666	-15.64	-13.9747	-14.3706	-15.0136	-15.3482	-15.7326	-14.9999	-16.1485	-15.6205	-16.4523	-14.623	-14.4585	-13.7683	-14.9503	-14.0926	-13.4525	-14.0682	-13.7873	-15.0907	-13.7782	-13.0929	-14.1488	-13.2411	-13.4285	-13.1733	-13.9597	-17.2469	-14.2065	-14.1558	-14.8523	-14.6675	-13.5271	-16.7753	-13.4501	-14.4935	-14.0446	-14.3289	-14.9627	-13.8954	-15.073	-14.8796	-14.3657	-13.9735	-14.8323
422.25	-14.9218	-14.9626	-15.028	-15.1318	-14.9428	-15.589	-14.619	-14.7601	-14.935	-14.4212	-14.8273	-14.6974	-16.2199	-14.5283	-15.051	-14.3296	-14.2445	-14.7538	-14.6787	-14.3743	-14.1994	-15.9053	-14.9541	-14.3932	-14.1791	-13.8703	-14.9236	-14.0727	-14.4132	-14.2405	-14.3863	-16.4791	-15.4502	-15.7972	-14.3719	-14.7987	-14.1018	-17.2047	-14.2378	-14.4984	-13.9765	-14.409	-14.3942	-14.5291	-14.9001	-14.3376	-13.907	-14.4796	-14.9103
686.48	-15.5153	-15.0272	-15.0588	-15.7877	-14.4848	-15.2353	-14.8194	-14.4879	-14.9058	-15.235	-14.3506	-14.4276	-14.6186	-14.3207	-14.5836	-14.3162	-14.2512	-14.4072	-14.1782	-14.0669	-14.1266	-14.6112	-14.3823	-14.1901	-14.8039	-15.0898	-14.7015	-14.3392	-14.5428	-14.5943	-15.0698	-15.0146	-14.6925	-14.3791	-14.2506	-15.1842	-14.4148	-17.1776	-14.2002	-14.3099	-14.4487	-14.7984	-14.8974	-14.3377	-14.7451	-13.3552	-13.5276	-13.6805	-15.2306
450.26	-13.4787	-13.1621	-13.3612	-13.4152	-13.4286	-14.2599	-13.7013	-14.1725	-14.2323	-14.5736	-14.1273	-13.9211	-14.2017	-13.9817	-14.3601	-13.783	-13.5908	-13.7742	-14.1427	-14.5855	-14.1749	-15.3142	-15.7008	-16.8032	-16.2198	-19.4368	-16.617	-16.232	-17.2291	-15.6645	-13.8512	-14.7976	-14.5883	-15.1462	-14.6038	-14.5029	-14.5826	-17.6783	-13.9413	-14.6771	-14.2118	-15.0347	-14.9626	-15.0572	-15.1914	-15.1749	-13.8317	-13.8886	-14.4192
491.4	-14.3504	-14.213	-14.2583	-14.4025	-14.4164	-14.5795	-14.4072	-14.2546	-14.1339	-14.8466	-15.022	-14.4147	-14.2082	-15.0483	-14.226	-14.5027	-14.749	-15.24	-14.3862	-14.2571	-14.7701	-14.9209	-15.4142	-15.1128	-14.8715	-14.1285	-14.7754	-13.9786	-14.7188	-14.7273	-15.2459	-14.6375	-15.0423	-14.5492	-14.6163	-14.5809	-15.5493	-14.3398	-15.7399	-14.0895	-14.3952	-14.3582	-15.0005	-14.3318	-14.4443	-14.7495	-13.9586	-14.029	-14.2743
573.38	-14.9398	-14.2417	-14.4494	-14.5036	-14.1486	-14.6954	-14.2481	-14.7137	-14.6737	-15.0636	-14.5166	-14.5221	-14.6358	-14.5084	-14.7284	-14.2889	-14.3561	-14.3588	-14.6164	-14.3616	-14.163	-14.8637	-14.8536	-15.0934	-15.0377	-15.1643	-15.5409	-15.0598	-15.463	-16.1987	-14.3982	-15.6801	-14.551	-14.9773	-13.0537	-15.0242	-14.1615	-17.3928	-13.7112	-14.293	-13.8662	-14.8887	-14.8975	-14.6424	-15.3555	-14.6567	-13.9276	-14.6151	-14.8326
859.75	-11.8709	-12.6647	-11.1845	-10.5775	-11.6025	-10.2956	-15.3513	-30.8881	-14.9543	-10.5076	-14.6134	-30.8881	-10.6428	-12.6178	-11.1721	-15.5847	-30.8881	-11.3336	-11.7905	-30.8881	-30.8881	-9.89898	-13.0915	-10.4552	-30.8881	-15.3776	-10.3665	-13.4496	-10.7766	-11.8178	-13.77	-10.3531	-10.3426	-11.9154	-31.3516	-12.6263	-16.0867	-9.02235	-31.3516	-10.8664	-31.3516	-13.4757	-12.9519	-12.0811	-10.4458	-31.3516	-14.6994	-31.3516	-11.7742
597.56	-15.3019	-15.0656	-14.7362	-14.7416	-14.645	-14.686	-14.5567	-14.2358	-14.2432	-14.2875	-14.3916	-14.3826	-14.4437	-14.4593	-14.5168	-14.277	-14.3881	-14.6696	-14.697	-14.7006	-14.9027	-14.9249	-15.02	-14.9766	-14.8871	-14.8807	-15.1145	-14.6019	-15.1757	-14.697	-14.4402	-14.837	-14.624	-14.1403	-14.5188	-14.8184	-14.633	-14.087	-14.3516	-14.4835	-14.2815	-14.6617	-14.7336	-14.7404	-14.7472	-15.2665	-14.2843	-14.2043	-14.5183
263.12	-14.2181	-14.2519	-14.4489	-14.6096	-14.4968	-15.0285	-14.6271	-14.5847	-14.564	-15.0382	-14.7844	-14.584	-15.2303	-14.7922	-15.2787	-14.6459	-14.5875	-15.1405	-14.8566	-14.2943	-14.3957	-15.2375	-14.6222	-14.507	-14.6939	-14.6063	-14.6459	-14.4947	-14.6218	-14.7424	-14.22	-15.1084	-14.8462	-14.971	-14.4028	-14.599	-13.9351	-17.639	-13.9011	-14.641	-14.064	-14.3758	-14.3373	-14.2239	-15.1524	-14.714	-14.018	-14.1691	-14.5557
712.5	-15.446	-15.0086	-15.3905	-17.1299	-15.8113	-14.838	-17.1012	-15.1948	-15.6604	-17.2007	-15.5545	-15.2488	-15.9449	-14.5211	-15.5136	-15.2665	-14.9755	-16.1746	-15.1263	-14.6971	-14.0956	-14.5253	-14.4033	-13.8206	-14.0205	-14.1374	-14.0348	-13.2654	-13.8671	-14.9697	-14.5869	-16.1821	-15.884	-15.5757	-14.7803	-16.589	-14.9771	-17.6328	-13.9297	-14.4088	-14.4063	-16.2759	-14.248	-13.8851	-15.7185	-13.1283	-13.8381	-14.0118	-14.9008
583.44	-17.0935	-16.56	-16.0115	-15.7332	-15.8598	-15.5589	-15.3436	-15.1699	-15.5703	-14.8069	-14.5057	-14.8482	-16.0173	-14.5453	-15.2514	-15.7661	-15.641	-14.9963	-15.2917	-14.0115	-14.424	-15.2591	-13.9255	-13.5113	-13.6694	-14.3959	-14.1853	-14.0508	-13.4871	-14.6449	-16.2135	-15.2158	-15.1429	-16.3497	-14.3007	-16.262	-13.1436	-16.2039	-12.9291	-16.0545	-13.2771	-13.5422	-12.9148	-13.7905	-14.425	-14.6143	-13.1248	-13.082	-13.8622
1019.94	-30.9232	-30.9232	-15.6245	-14.0645	-15.9505	-11.7578	-15.723	-14.0363	-13.1042	-12.4575	-12.87	-14.7168	-11.9112	-16.1273	-12.1056	-13.1658	-14.3156	-12.634	-11.3183	-30.9232	-14.7021	-14.3049	-14.3463	-11.5305	-30.9232	-12.6478	-11.2168	-13.1447	-12.2401	-11.3324	-11.8567	-14.3658	-11.9807	-13.0317	-16.2879	-12.938	-14.8137	-12.2955	-31.3116	-11.8641	-15.5555	-12.7175	-13.719	-15.093	-11.3553	-15.3205	-16.3881	-13.3121	-13.4237
617.51	-15.6095	-14.0954	-14.9956	-15.4069	-15.1139	-14.3857	-15.2188	-14.7667	-15.0308	-14.5608	-13.6279	-14.7516	-14.5955	-16.3269	-14.244	-15.1814	-15.1634	-15.6318	-14.8637	-15.0422	-14.5534	-14.5173	-14.4818	-14.1043	-11.9905	-14.2308	-14.0502	-13.7916	-14.0262	-15.2796	-14.9531	-15.3636	-14.864	-13.9923	-14.1123	-15.6016	-14.7017	-14.6691	-14.6388	-14.8015	-14.3517	-14.7958	-13.3321	-14.5084	-14.1205	-14.8326	-14.5267	-14.8631	-14.2062
577.37	-14.5838	-14.0549	-14.1586	-14.0729	-13.9596	-14.4902	-14.1041	-14.4746	-14.7094	-14.7953	-14.4437	-14.2839	-14.5082	-14.1848	-14.6291	-14.2124	-14.0871	-14.2163	-14.5155	-14.4343	-14.0708	-15.2119	-14.8822	-15.5746	-15.6489	-15.8834	-17.2902	-16.7087	-16.9604	-16.7377	-15.2194	-16.7234	-14.4099	-14.2484	-14.1204	-15.128	-13.8317	-18.0136	-14.0118	-15.6341	-14.2552	-14.3497	-14.9273	-13.4914	-16.2703	-15.3837	-13.5454	-13.7822	-14.256
539.46	-14.7268	-15.2547	-14.7661	-14.7406	-14.5881	-14.3002	-14.9148	-14.2813	-14.1108	-14.4463	-14.7981	-14.6461	-14.4148	-14.7323	-14.7307	-14.8379	-14.521	-15.1066	-14.4459	-14.194	-14.9539	-14.3076	-14.5368	-14.3521	-14.7129	-14.643	-14.4274	-14.1513	-14.487	-14.5285	-15.3735	-14.8329	-14.5714	-14.7473	-14.4078	-14.9806	-14.4826	-14.0864	-14.3295	-14.2131	-14.213	-14.1172	-14.426	-14.5324	-14.2319	-15.1177	-14.046	-14.2685	-14.2177
259.24	-15.4298	-15.4554	-15.05	-14.81	-14.9925	-14.3783	-14.618	-14.2163	-14.3622	-14.0925	-14.3697	-14.326	-14.2179	-14.3233	-14.2042	-15.1443	-14.4629	-14.6075	-14.451	-14.7583	-14.7237	-14.2022	-15.1849	-14.6384	-14.9377	-14.5587	-14.3868	-14.5255	-14.3432	-14.4491	-14.8484	-14.5288	-14.1561	-13.6346	-15.2253	-15.4523	-14.4364	-13.6357	-15.3737	-14.2947	-14.7175	-14.7181	-14.2109	-14.5945	-14.1171	-15.1501	-14.7782	-15.8018	-13.6214
516.38	-14.9477	-14.8677	-14.7131	-14.7326	-14.4968	-14.6905	-14.3561	-14.3648	-14.3792	-14.5344	-14.3937	-14.3226	-14.6843	-14.4191	-14.6049	-14.3645	-14.3386	-14.5374	-14.7126	-14.5121	-14.4627	-15.1654	-15.1607	-15.5656	-15.5502	-15.1574	-15.6201	-15.0893	-15.1187	-15.2193	-14.3954	-15.1076	-14.6163	-14.4913	-14.2951	-14.9454	-14.1561	-16.0254	-14.5098	-14.5115	-14.5145	-14.5228	-14.725	-15.294	-15.0702	-14.8256	-14.4008	-14.5714	-14.885
779.73	-16.4813	-15.6833	-15.407	-14.8554	-14.513	-14.536	-14.7125	-14.15	-14.3401	-14.3111	-14.5483	-14.3935	-14.463	-14.4419	-14.7479	-14.3911	-14.9889	-15.5682	-14.6472	-14.545	-14.8204	-14.9266	-15.6536	-14.4937	-15.6325	-14.9241	-14.7844	-14.4713	-14.5168	-14.685	-14.6665	-14.7337	-14.8223	-14.6282	-14.8441	-15.267	-14.8398	-14.2607	-15.2284	-14.4704	-14.8758	-14.8229	-14.627	-14.6871	-14.5307	-15.5072	-14.6319	-14.5703	-14.5907
319.23	-15.6334	-15.5985	-15.8529	-15.8027	-14.4099	-15.6367	-14.019	-14.5205	-14.5515	-14.9041	-14.2904	-14.3828	-15.6584	-14.6172	-15.5195	-14.4365	-14.1876	-14.1892	-15.0772	-14.4143	-13.5005	-14.3896	-13.9965	-14.6068	-13.6875	-13.339	-14.0185	-13.4529	-13.3456	-13.5746	-14.0946	-16.0127	-13.8969	-14.5011	-14.2938	-14.5351	-13.6279	-17.1208	-13.6098	-14.6613	-13.7175	-14.3662	-14.2724	-13.7377	-14.8633	-14.91	-14.1751	-13.1893	-14.3883
479.4	-14.3498	-14.489	-14.5844	-14.3916	-14.3528	-14.1916	-14.4316	-14.0897	-14.1171	-14.8021	-14.9403	-14.3141	-14.4611	-15.0738	-14.661	-14.1242	-14.7096	-14.8196	-14.4093	-14.3124	-14.6963	-14.5178	-14.8748	-18.4767	-15.7454	-16.3884	-15.262	-14.3547	-15.6545	-14.7416	-15.2405	-14.7515	-15.1756	-14.3749	-14.5355	-15.0068	-14.7269	-14.695	-15.6669	-14.4833	-14.3852	-15.1753	-16.7515	-15.197	-14.8658	-14.7491	-14.5811	-14.443	-14.7356
450.43	-14.6186	-14.9877	-14.4357	-14.3704	-14.7941	-14.3457	-14.9925	-14.172	-14.3961	-14.655	-14.6789	-14.5787	-14.5156	-14.5724	-14.4568	-14.6859	-14.7708	-15.2237	-14.6421	-14.3822	-14.9468	-14.6843	-15.2185	-14.6609	-14.672	-15.135	-14.8508	-14.2442	-14.638	-14.7662	-14.7789	-14.8253	-14.5983	-14.3442	-14.567	-15.5259	-14.861	-14.5552	-14.7774	-14.5952	-14.666	-14.5284	-14.4426	-14.616	-14.2913	-14.911	-14.3863	-14.3872	-14.5982
275.2	-14.578	-14.4441	-14.2394	-14.3657	-14.3453	-14.8028	-14.1516	-14.3182	-14.3342	-14.4168	-14.4729	-14.3967	-14.8445	-14.4267	-14.8468	-14.5199	-14.3018	-14.6328	-14.9635	-14.5693	-14.4804	-15.1665	-14.8802	-14.642	-14.6561	-14.6524	-14.7111	-14.7546	-14.5834	-14.8469	-14.5501	-14.7776	-14.4712	-14.757	-14.0891	-14.6096	-13.8728	-15.664	-14.1809	-14.1594	-14.2609	-14.6692	-14.2677	-14.5753	-15.664	-14.6144	-13.9286	-14.0963	-14.6744
387.23	-13.6113	-13.4053	-13.588	-14.0221	-13.7962	-14.5488	-14.1712	-14.3068	-14.4618	-14.9365	-14.5346	-14.9023	-15.0446	-14.5928	-14.785	-14.1939	-14.0799	-14.478	-15.0887	-14.599	-14.1547	-15.026	-14.5457	-15.5119	-14.6006	-14.42	-15.6006	-14.8398	-14.8351	-14.9621	-13.9729	-15.3193	-14.7447	-14.5563	-14.4746	-14.8539	-13.2416	-16.5056	-13.7394	-14.2222	-13.862	-14.8307	-14.6798	-13.6223	-15.2438	-14.8075	-13.8552	-13.6754	-14.1802
649.63	-31.8394	-31.8394	-31.8394	-31.8394	-14.6361	-13.3796	-15.3018	-15.0798	-14.6516	-12.1051	-15.3215	-13.9947	-12.3655	-13.8847	-13.6664	-15.5135	-14.2648	-13.7484	-14.1081	-17.5306	-15.5386	-12.3684	-15.9212	-13.9243	-13.1891	-13.9353	-13.1692	-13.4927	-12.364	-12.7644	-12.9892	-13.791	-13.2717	-13.0134	-32.5447	-16.3387	-16.9868	-12.0473	-32.5447	-13.0063	-14.9041	-14.5753	-15.7147	-13.6167	-12.1445	-15.0776	-17.3601	-13.7123	-13.5641
662.64	-17.001	-17.5024	-15.0928	-32.8948	-16.1242	-14.1741	-32.8948	-14.2615	-14.0802	-13.4357	-15.4851	-15.3549	-13.8318	-14.3515	-15.0085	-16.836	-13.6903	-14.2212	-17.5742	-17.8385	-16.4863	-12.9677	-16.3971	-13.9724	-14.5784	-15.1271	-14.1006	-14.9016	-12.8856	-13.4241	-12.7718	-14.0051	-11.6166	-11.6942	-31.618	-14.0149	-31.618	-11.4335	-31.618	-12.4099	-14.4395	-13.1889	-15.1916	-13.5727	-11.5375	-14.0767	-15.2118	-15.6095	-13.0398
629.48	-16.0737	-15.8584	-14.8528	-15.3604	-14.8047	-14.7816	-15.3029	-14.3219	-15.0191	-14.1022	-14.0012	-14.045	-14.9182	-13.8725	-14.6088	-14.1321	-13.956	-14.2987	-14.5065	-14.2928	-14.1334	-14.8847	-14.6505	-14.9135	-14.4579	-14.5829	-14.9571	-14.341	-14.7291	-14.4917	-14.3987	-15.3826	-14.365	-14.7592	-13.9191	-14.5596	-13.9161	-17.0067	-14.0226	-14.4111	-14.2377	-14.1833	-14.3507	-14.8862	-15.1772	-14.221	-14.0024	-14.2794	-15.3006
300.28	-14.8788	-14.9444	-14.5258	-14.8788	-14.5587	-14.1518	-14.2701	-14.2765	-14.1472	-14.3299	-14.25	-14.3518	-13.9416	-14.2742	-14.0948	-14.363	-14.1423	-14.6791	-14.6657	-14.4556	-14.7899	-14.6023	-14.9568	-15.3394	-14.2185	-15.0054	-14.9512	-14.6262	-14.6206	-14.4427	-14.2639	-15.0281	-14.3125	-14.2648	-14.4387	-14.7483	-14.1329	-14.3846	-14.8374	-13.9747	-14.4	-13.5448	-15.0284	-14.5974	-13.4068	-14.9565	-14.2899	-14.6575	-14.6707
434.31	-14.4262	-14.1224	-14.1391	-14.3749	-14.1082	-14.6811	-14.1736	-14.4332	-14.6577	-14.709	-14.5009	-14.4508	-14.608	-14.3242	-14.7852	-14.3447	-14.2788	-14.2905	-14.6007	-14.6405	-14.1973	-15.0649	-15.0241	-15.5045	-15.3751	-15.0849	-16.2678	-15.6537	-15.8113	-15.752	-13.7904	-16.3913	-14.7425	-14.035	-14.652	-15.426	-13.5875	-17.8158	-13.5068	-14.4182	-14.0235	-14.0598	-13.9771	-14.0015	-15.568	-14.8818	-14.1638	-14.2629	-14.5491
756.69	-13.8531	-19.1167	-13.1531	-12.2575	-31.7006	-11.5681	-14.4858	-15.5255	-13.8982	-13.152	-15.5022	-16.8778	-13.784	-13.3142	-12.5154	-14.8561	-31.7006	-12.5376	-11.5492	-15.7587	-18.3801	-11.8202	-12.0786	-11.7994	-13.591	-14.1922	-11.0951	-16.2535	-13.4407	-11.9924	-12.9317	-11.9248	-13.8211	-15.1241	-16.0525	-13.2657	-13.8278	-11.3891	-15.0473	-12.4849	-13.4386	-12.7625	-14.4545	-15.2223	-13.9759	-32.5316	-14.5316	-14.3918	-14.2388
554.55	-14.4497	-14.4633	-14.2184	-14.3919	-14.3275	-14.2495	-14.3944	-14.1507	-14.1362	-14.2588	-14.4313	-14.5292	-14.4891	-14.4783	-14.6246	-14.5317	-14.563	-14.9296	-14.8339	-14.7901	-15.2268	-14.8209	-15.0448	-15.2282	-15.1788	-15.2704	-15.3792	-14.9056	-15.0977	-15.2313	-14.311	-15.0114	-14.1664	-14.2208	-14.3636	-14.8576	-15.018	-14.8028	-14.5326	-14.6733	-14.865	-14.7895	-14.6301	-14.6808	-14.2739	-15.1046	-14.3992	-14.7124	-14.5423
358.18	-13.4974	-13.4336	-13.4752	-13.8739	-13.8162	-14.3905	-14.0946	-14.2386	-14.5068	-14.8059	-14.6108	-14.2898	-14.6896	-14.4618	-14.9737	-14.4003	-14.2603	-14.443	-14.5448	-14.4767	-14.1057	-15.0554	-14.891	-15.0717	-15.0836	-15.0353	-16.0356	-15.194	-15.7285	-15.847	-14.0136	-17.0362	-14.2972	-14.4675	-14.6933	-14.9168	-13.6749	-17.0976	-13.7233	-14.3107	-13.7917	-14.9417	-14.1662	-14.1472	-15.1866	-14.4362	-14.7519	-14.0134	-14.9067
965.85	-27.0869	-11.9115	-27.0869	-27.0869	-27.0869	-12.2191	-27.0869	-11.2601	-12.1514	-12.1004	-11.6434	-12.057	-12.0186	-12.0443	-10.1709	-10.3822	-27.0869	-9.34239	-7.82103	-27.0869	-10.7094	-8.20032	-9.95594	-8.51854	-27.0869	-10.7997	-7.27417	-11.1971	-8.25794	-7.31137	-10.8965	-11.6137	-11.9753	-14.3436	-13.5277	-12.6437	-13.6611	-11.6041	-31.164	-11.9851	-12.2935	-12.0725	-12.4841	-31.164	-11.7571	-16.2073	-12.8187	-31.164	-11.2134
426.4	-14.6165	-14.6009	-14.5317	-14.5407	-14.606	-14.4457	-14.6391	-14.1051	-14.3256	-14.5376	-14.5617	-14.4323	-14.6092	-14.5637	-14.739	-14.3696	-14.4086	-14.8182	-14.5912	-14.3779	-14.4821	-14.7543	-14.5791	-14.7076	-14.7105	-14.4498	-14.8747	-14.2284	-14.7183	-14.6427	-14.6363	-14.852	-14.4072	-14.0917	-14.0288	-14.6234	-14.2544	-14.7947	-14.2808	-14.7702	-14.3982	-14.5662	-14.1035	-14.615	-14.3699	-14.729	-14.3333	-14.2353	-14.1573
584.37	-14.972	-14.29	-14.4647	-14.3432	-14.1478	-14.7788	-14.2339	-14.3488	-14.4174	-14.9439	-14.4096	-14.3985	-14.5378	-14.367	-14.5389	-14.1102	-14.0386	-14.2914	-14.3936	-14.1664	-14.0387	-14.7496	-15.1988	-15.7528	-15.7884	-15.3872	-15.2894	-15.0736	-15.3331	-15.0276	-14.3176	-14.7485	-14.9256	-14.6022	-14.1213	-14.8233	-14.3892	-16.0826	-14.8484	-14.2489	-14.5607	-15.2162	-15.6435	-15.0123	-14.9942	-14.2362	-13.9752	-14.1048	-14.3255
739.7	-16.4369	-15.6606	-15.055	-15.0651	-14.7934	-14.4975	-15.1718	-14.1606	-14.2076	-14.4323	-14.4829	-14.388	-14.1041	-14.3945	-14.5969	-14.4374	-15.0353	-14.6788	-14.77	-14.56	-15.1606	-14.9516	-15.1167	-14.3222	-14.8385	-15.3038	-14.4162	-13.9928	-14.59	-14.8091	-14.007	-15.3221	-14.4423	-14.2469	-14.461	-15.4475	-14.1863	-14.8692	-15.0249	-14.3813	-15.2085	-14.1441	-14.4334	-14.3056	-13.889	-14.8709	-14.3472	-14.8886	-14.4254
628.58	-15.5871	-15.5371	-15.2454	-15.1121	-14.8672	-14.9172	-14.9835	-14.4021	-14.7602	-14.6343	-14.7815	-14.7182	-14.5116	-14.7378	-14.8127	-15.0354	-14.848	-15.0176	-14.8592	-15.5659	-15.2013	-14.8345	-15.7804	-15.1439	-15.5866	-14.9465	-15.1652	-15.3717	-15.2898	-15.8163	-14.5392	-14.8803	-14.2372	-14.5779	-15.6314	-15.5494	-14.3122	-13.707	-16.3466	-14.5569	-16.072	-14.5973	-15.1159	-15.0208	-13.872	-16.6062	-15.9389	-15.3726	-13.8139
469.38	-15.7546	-14.9898	-14.879	-14.7045	-14.695	-14.7063	-14.3969	-14.2554	-14.3626	-14.6754	-15.0658	-14.3632	-14.8425	-14.3191	-14.7228	-14.4877	-14.4033	-14.8978	-14.7937	-14.3356	-14.8694	-14.6001	-14.9376	-14.4312	-14.226	-14.7878	-14.4605	-13.7813	-14.4624	-14.4164	-14.778	-15.1857	-14.7383	-14.4969	-14.245	-15.081	-14.2687	-16.8341	-14.1307	-14.5674	-14.349	-14.6306	-15.0791	-14.2124	-14.8823	-14.5621	-13.8377	-13.9936	-14.3464
546.41	-14.55	-14.4751	-14.4464	-14.0066	-13.6106	-13.8294	-13.4646	-13.0689	-13.2442	-13.6856	-13.3993	-13.4349	-13.8617	-13.9168	-14.1309	-14.4467	-14.9279	-15.2788	-15.0017	-14.7696	-15.9635	-15.437	-16.5952	-15.7735	-16.8964	-16.2489	-16.2477	-14.4778	-14.876	-14.5262	-13.2926	-14.5448	-14.9015	-14.1866	-16.4256	-14	-14.7824	-15.8346	-13.8286	-13.865	-12.9867	-13.5487	-13.2976	-13.0823	-13.7889	-14.3053	-14.1741	-14.325	-14.3928
401.3	-15.573	-14.6039	-14.8338	-14.7772	-14.3872	-14.7352	-13.9614	-14.1819	-14.1916	-14.4746	-14.1041	-13.9808	-14.4361	-14.0867	-14.471	-14.1079	-14.1778	-14.4885	-14.6717	-14.4233	-14.0895	-15.2224	-14.6325	-15.0704	-15.1971	-14.9985	-14.782	-14.64	-15.2166	-15.1581	-14.0371	-15.2404	-14.3258	-14.6877	-14.1162	-15.1873	-13.6308	-17.5122	-13.5356	-14.2588	-13.7337	-14.3322	-13.9961	-14.4129	-14.8237	-14.7928	-13.5115	-14.4123	-15.0437
435.24	-12.3022	-12.5855	-12.7696	-13.2034	-12.8694	-14.118	-13.4754	-14.4585	-14.3452	-15.2658	-14.4257	-14.3124	-14.6015	-13.648	-15.3236	-14.3998	-14.3051	-14.346	-14.6252	-14.2413	-13.8998	-15.1414	-15.5978	-16.2659	-15.9076	-15.4294	-17.0713	-16.5388	-14.9475	-14.3871	-14.0963	-16.5547	-14.6494	-14.5307	-14.4489	-14.8707	-13.5105	-16.9871	-14.1289	-14.8443	-13.5948	-14.4747	-14.7501	-13.3422	-16.0589	-14.2163	-14.5492	-13.846	-14.8794
435.31	-16.7839	-15.5352	-16.2792	-16.1982	-15.9184	-14.3924	-15.3866	-14.9245	-14.6854	-15.4707	-15.0562	-14.0683	-16.0598	-14.0548	-15.3696	-14.1513	-14.3362	-15.7164	-13.6472	-13.3955	-14.2564	-14.135	-13.7865	-13.5082	-13.4968	-13.9164	-13.3397	-12.7732	-13.1182	-13.4022	-14.4606	-15.1599	-14.3519	-14.8463	-13.8079	-15.1569	-14.3107	-17.0086	-14.1975	-14.3869	-14.5348	-14.3711	-13.924	-14.0925	-14.6221	-14.2018	-13.6693	-13.9647	-14.5647
587.5	-15.8198	-15.2897	-15.2835	-14.9363	-14.9052	-14.6225	-14.5758	-14.1771	-14.2599	-14.3325	-14.6022	-14.4648	-14.3849	-14.3177	-14.5023	-14.3823	-14.5616	-14.7046	-15.0211	-14.4908	-14.9721	-14.7385	-14.8231	-14.8094	-14.3933	-14.1147	-14.5543	-14.7074	-14.6158	-15.0055	-15.286	-14.7048	-15.2714	-14.4646	-14.1684	-16.4639	-14.8239	-14.0963	-14.5312	-14.3785	-14.7511	-14.1425	-14.3033	-14.6565	-13.7562	-14.9799	-14.4152	-14.2165	-13.0788
428.22	-13.9048	-13.8291	-13.6934	-13.9416	-13.9016	-14.6336	-15.0518	-15.0902	-15.4429	-15.321	-14.5937	-14.6273	-14.8877	-14.319	-14.8051	-14.365	-14.1349	-14.3309	-14.7715	-14.3508	-14.0579	-15.2103	-14.7615	-15.2648	-15.5396	-15.0668	-15.8439	-15.74	-15.7413	-16.5127	-13.8923	-16.704	-14.8827	-15.908	-14.1632	-15.1917	-13.9349	-17.2206	-14.2324	-14.6889	-14.2659	-14.5605	-14.3328	-14.4458	-15.3642	-15.0063	-13.8244	-14.0249	-14.7166
584.47	-13.5315	-16.3239	-13.7678	-17.3147	-18.5876	-14.7353	-18.6055	-17.9561	-15.2369	-14.9997	-15.4517	-14.687	-14.0129	-15.3615	-15.2457	-14.5574	-13.5188	-16.5759	-14.7591	-15.7334	-14.3607	-13.4636	-13.6903	-13.1952	-13.7526	-12.3002	-13.9777	-13.513	-14.1666	-15.0916	-14.2372	-16.1386	-14.5613	-14.5851	-15.1171	-15.1079	-15.5005	-14.637	-16.7702	-14.7621	-14.6439	-14.0967	-14.6973	-15.5919	-14.2497	-13.5506	-16.138	-14.7508	-13.1088
466.43	-14.4592	-14.429	-14.4471	-14.4762	-14.894	-14.5739	-14.6611	-14.2182	-14.2144	-14.5608	-14.8017	-14.5133	-14.6511	-14.4244	-14.7751	-14.5535	-14.6354	-15.0367	-14.2964	-14.2259	-15.0647	-14.5341	-14.6469	-14.1401	-14.522	-14.801	-14.475	-13.9367	-14.2544	-15.2367	-14.7093	-15.1137	-14.6816	-14.3648	-14.2467	-14.7213	-14.6215	-15.8934	-14.1794	-14.3214	-14.3233	-14.5031	-14.2332	-14.4734	-14.9195	-14.5636	-14.0061	-14.0246	-14.299
472.4	-6.76629	-26.2471	-26.2471	-26.2471	-26.2471	-8.2958	-26.2471	-26.2471	-26.2471	-7.47925	-26.2471	-26.2471	-26.2471	-26.2471	-8.10658	-10.9452	-26.2471	-7.46317	-26.2471	-7.19823	-6.05871	-7.49504	-5.16327	-4.19431	-4.48996	-3.95366	-4.73338	-5.22838	-4.7303	-5.4522	-14.1658	-33.9859	-13.3118	-15.6327	-15.1143	-15.8963	-13.9916	-18.7141	-12.3793	-13.8602	-13.1661	-13.1135	-12.3144	-12.3265	-13.6927	-14.9035	-12.9491	-13.1731	-14.1347
289.18	-13.74	-13.7727	-14.0055	-14.615	-14.4151	-15.2092	-14.6826	-15.0303	-14.8413	-15.6232	-14.8544	-14.9586	-16.1279	-14.9957	-16.1923	-15.6536	-15.1099	-15.9609	-15.4914	-15.0528	-14.4318	-15.5962	-14.8891	-13.8132	-13.9416	-13.9015	-14.0722	-14.4111	-14.6633	-14.7689	-13.9472	-18.7133	-14.0546	-14.2051	-14.167	-15.9905	-13.775	-17.8801	-13.0023	-14.6501	-14.6436	-13.5169	-13.8073	-13.4155	-15.0003	-16.2283	-13.4778	-13.7462	-14.9224
331.16	-16.3526	-16.0924	-16.1571	-14.8811	-15.5901	-16.0496	-14.2544	-14.7488	-14.3998	-14.7365	-14.7118	-15.69	-15.3058	-17.6663	-15.311	-15.3124	-13.6438	-13.8217	-14.6203	-14.321	-13.0652	-14.0511	-13.6333	-13.5839	-13.3984	-12.5543	-13.4617	-13.4991	-12.7386	-13.4293	-13.8189	-16.0606	-14.1924	-14.2572	-14.3612	-14.6384	-13.5959	-16.8593	-13.3404	-15.0576	-14.1394	-14.1791	-14.6027	-13.6813	-15.3328	-15.0911	-14.2037	-13.8611	-14.6557
370.21	-15.2785	-14.7301	-15.5335	-16.3007	-15.9958	-15.832	-13.8617	-14.2912	-14.0623	-14.882	-14.232	-15.4335	-14.9048	-14.6091	-15.2622	-14.6478	-14.1847	-13.7513	-14.4915	-14.1266	-13.3058	-14.5294	-13.9136	-14.558	-14.1703	-13.4773	-14.2029	-14.4003	-13.5561	-13.5837	-13.952	-15.9638	-14.5125	-14.1906	-14.1196	-14.8818	-13.6023	-16.3465	-13.6567	-14.4131	-14.2429	-14.2659	-14.2609	-13.342	-15.0474	-14.6559	-14.067	-13.7497	-15.0439
269.19	-30.3219	-30.3219	-15.9004	-15.1704	-13.864	-15.0179	-13.5579	-13.8987	-14.4617	-13.5697	-15.1593	-13.4294	-14.7246	-13.6784	-13.8553	-14.6728	-13.8413	-13.7013	-14.2337	-13.5373	-11.2294	-13.4926	-12.0995	-12.4481	-11.7427	-11.9278	-12.9719	-11.7069	-11.9843	-11.954	-14.1659	-16.7018	-14.3969	-14.6529	-14.377	-15.3639	-13.3735	-17.4791	-13.5608	-14.5467	-14.0327	-14.343	-14.1043	-13.0065	-14.7963	-15.2695	-13.6731	-13.3473	-14.4554
650.41	-14.347	-14.0133	-13.8943	-14.1747	-13.7614	-14.5794	-14.2398	-14.7478	-15.0011	-14.7716	-14.5183	-14.3846	-14.5369	-14.1443	-14.5711	-14.1642	-13.942	-14.0578	-14.5857	-14.6361	-13.9185	-15.0947	-15.1395	-15.7304	-15.916	-15.8425	-17.4014	-17.4009	-17.0692	-17.4334	-12.7756	-17.8847	-12.8824	-13.0582	-13.3969	-13.2683	-12.7518	-31.4927	-12.5086	-13.5361	-12.7086	-13.4929	-13.4954	-12.4042	-14.2436	-13.8523	-13.8805	-13.0369	-13.7007
404.21	-16.3948	-30.3071	-30.3071	-30.3071	-14.2126	-14.5454	-12.6679	-12.9086	-13.9676	-13.0475	-13.4866	-13.2652	-13.3405	-14.7377	-15.1209	-12.6347	-12.2982	-11.7546	-12.8923	-12.0106	-11.2099	-12.9799	-12.0485	-12.3207	-11.4336	-11.7086	-12.0468	-11.5271	-11.3832	-11.5013	-13.9687	-16.6567	-14.5649	-14.1776	-14.6879	-14.6796	-13.6789	-16.2083	-13.6384	-14.8048	-13.8562	-14.4427	-14.2382	-13.754	-15.1026	-15.08	-14.5716	-13.9585	-14.7657
623.38	-14.8323	-14.7173	-14.4738	-14.8041	-14.8633	-15.1458	-14.6686	-14.6512	-14.9435	-14.8371	-14.7204	-14.6071	-14.4744	-14.5469	-14.3727	-14.012	-14.0214	-14.4165	-14.1114	-13.7459	-13.6078	-14.5876	-14.1546	-14.4155	-14.3692	-14.4753	-14.3482	-13.9834	-14.5462	-14.4442	-15.2567	-15.0459	-14.6533	-14.4442	-14.1024	-15.372	-14.3612	-16.3025	-14.0934	-14.3076	-13.943	-14.5679	-14.1333	-14.1735	-14.8604	-14.7402	-13.7706	-13.8062	-14.2551
513.36	-16.722	-16.7116	-14.7467	-15.8732	-15.0431	-15.0535	-15.6325	-14.6852	-14.6641	-14.844	-14.9521	-14.6307	-15.3675	-14.6497	-14.8319	-14.8401	-14.6565	-15.8503	-14.8015	-14.3447	-14.6061	-15.2172	-15.4511	-14.7418	-14.8925	-14.7472	-14.7496	-14.1041	-14.7952	-14.439	-14.3246	-14.9662	-15.2129	-14.8886	-33.9605	-14.4036	-13.824	-16.5625	-13.69	-13.8338	-14.0444	-14.3961	-14.3441	-13.7867	-14.5466	-14.0531	-13.5725	-13.7029	-14.7807
656.4	-14.6381	-13.8372	-14.2563	-14.6346	-14.1487	-14.9283	-14.2884	-14.6734	-15.1773	-14.8426	-14.3121	-14.4316	-14.9408	-14.2467	-14.6221	-14.0973	-14.0891	-14.4028	-14.3773	-13.9352	-13.8392	-14.9504	-14.3592	-14.5105	-14.6613	-14.6325	-15.2377	-14.8653	-16.1351	-15.3302	-14.0533	-15.266	-15.0886	-14.4013	-13.7994	-15.0877	-13.9658	-17.4697	-14.2243	-14.4716	-13.7874	-14.323	-14.1336	-13.6135	-15.7454	-14.339	-13.6964	-14.1202	-14.7033
480.31	-14.0655	-13.6346	-13.7794	-13.9489	-13.7283	-14.4159	-13.9381	-14.558	-14.7171	-14.7133	-14.486	-14.1838	-14.4856	-14.0343	-14.5058	-13.8873	-13.7686	-13.7295	-14.2196	-14.2635	-13.7658	-15.0091	-14.7255	-15.75	-15.6407	-15.7741	-16.7577	-16.5948	-16.5099	-16.7608	-14.286	-15.9141	-14.8058	-15.0613	-14.7488	-14.8068	-13.5939	-17.0589	-13.6837	-14.5978	-14.0275	-13.8299	-14.3519	-13.8292	-15.3933	-15.1701	-14.5092	-13.601	-14.3153
279.18	-15.5869	-15.3928	-15.2456	-17.2529	-15.9209	-14.8261	-13.6017	-14.0669	-14.5604	-14.1775	-14.4516	-14.1956	-14.6317	-14.5944	-15.6277	-14.0898	-14.1611	-13.4998	-14.0027	-14.4876	-13.2941	-14.2107	-13.9304	-14.3982	-14.3576	-13.2027	-13.915	-13.7098	-13.1463	-13.3928	-13.8233	-15.8528	-14.2406	-13.9815	-14.4461	-14.8747	-13.3849	-16.0618	-13.8346	-14.3201	-14.0328	-14.1366	-14.391	-14.3534	-14.4973	-15.0167	-14.0774	-13.6635	-15.0479
890.85	-16.0986	-15.8199	-15.1468	-15.1141	-14.8709	-14.565	-14.7894	-14.4461	-14.2383	-14.5611	-14.4734	-14.4432	-14.5718	-14.3566	-14.5677	-14.3866	-14.8082	-15.4934	-14.9304	-14.642	-15.2063	-14.6606	-15.4669	-14.3745	-15.1826	-15.1985	-14.8246	-14.4446	-14.6098	-14.2347	-14.8626	-14.8106	-14.79	-14.2195	-14.5183	-15.2344	-14.8187	-14.1279	-14.6398	-13.9135	-15.0223	-14.565	-14.4608	-14.484	-14.2067	-16.5768	-14.7433	-14.3073	-14.5344
918.85	-14.616	-17.2472	-14.4341	-17.2338	-15.2112	-14.4701	-16.8179	-14.4639	-14.8228	-14.3056	-13.6863	-15.5744	-16.8641	-14.1948	-14.8378	-16.3871	-17.0458	-14.489	-15.197	-14.9093	-14.5915	-13.4539	-13.3814	-12.4931	-15.2612	-13.4688	-12.227	-13.9524	-14.4131	-12.4848	-13.3004	-16.3656	-15.9264	-15.777	-15.1686	-15.6509	-14.623	-16.7168	-15.6851	-13.818	-13.9499	-14.2644	-13.8055	-16.2965	-13.0161	-15.5368	-14.6412	-14.5023	-13.9648
481.38	-14.7775	-14.7989	-14.3386	-14.9584	-14.5091	-14.5776	-14.7057	-14.416	-14.5943	-15.0094	-14.5802	-14.5032	-14.6932	-14.7416	-14.6634	-14.4047	-14.5096	-15.4638	-14.9652	-14.2821	-14.9567	-14.9853	-14.7816	-14.5583	-14.642	-14.7784	-14.4959	-14.0458	-14.6811	-14.6712	-14.2893	-14.6119	-14.0106	-13.8346	-13.5673	-14.4156	-13.9385	-15.5259	-13.7334	-13.9705	-13.5331	-14.1261	-13.7476	-13.9202	-14.5845	-33.9839	-13.6158	-13.5675	-13.9653
250.15	-14.8195	-14.2216	-14.5576	-14.8197	-14.0528	-15.4087	-13.7916	-14.1393	-14.0994	-14.2545	-14.3965	-14.8909	-16.373	-14.8489	-15.2389	-14.921	-14.5473	-14.3926	-15.1349	-14.3195	-13.5492	-14.5077	-14.3023	-15.1539	-13.8645	-13.3482	-14.7637	-14.2156	-13.7064	-13.6137	-13.7624	-15.3048	-14.6638	-14.6956	-15.0139	-14.393	-13.5375	-16.505	-13.5171	-14.6339	-13.6688	-14.1217	-14.358	-13.5097	-15.0619	-15.3219	-13.3829	-14.035	-14.3825
756.63	-15.2709	-15.1608	-14.1725	-14.1494	-14.0531	-14.1892	-14.3935	-14.2539	-14.0304	-14.5754	-14.2851	-14.0734	-13.7419	-14.393	-13.9082	-13.926	-14.059	-15.3597	-14.5597	-14.5822	-15.1066	-14.467	-14.5945	-14.1854	-33.9375	-14.7308	-14.862	-14.4756	-14.7537	-14.5621	-14.7996	-14.9667	-14.7491	-14.7633	-15.0241	-14.8828	-15.2619	-15.2487	-14.6006	-16.0656	-15.2284	-14.3441	-14.5526	-17.3355	-14.3292	-15.7759	-15.0401	-14.8874	-14.1652
512.5	-14.202	-14.3555	-14.254	-14.3777	-14.1068	-14.271	-14.2057	-14.0292	-14.0513	-14.2537	-14.1734	-14.3263	-14.2848	-14.3508	-14.4651	-14.5063	-14.5237	-14.8263	-14.7789	-14.6715	-14.6205	-14.9366	-14.9455	-14.9014	-14.8684	-14.7572	-15.1677	-14.6994	-15.2019	-15.1149	-14.6348	-14.9714	-14.3977	-13.9921	-14.1305	-15.1124	-14.2947	-14.7409	-14.4155	-14.7081	-14.3623	-14.638	-14.3475	-14.8314	-14.424	-14.8827	-14.3442	-14.2494	-14.3967
436.3	-16.4743	-16.1209	-14.8146	-15.152	-14.9548	-15.4696	-14.6456	-13.9456	-13.938	-14.3974	-14.4057	-14.4262	-15.1161	-14.6172	-14.9452	-14.0391	-14.3493	-15.9206	-15.0553	-13.8667	-14.1044	-15.3108	-15.2288	-13.8599	-14.1416	-14.1167	-13.9948	-13.6633	-13.7902	-14.2123	-15.5008	-15.2846	-15.7657	-14.6276	-14.1531	-15.1134	-14.2361	-16.442	-14.2721	-14.3136	-14.525	-14.6334	-14.2463	-14.1482	-14.8267	-14.2729	-13.7926	-13.9529	-15.1418
313.16	-13.4933	-13.4854	-13.6144	-13.9511	-13.8993	-14.4345	-14.073	-14.3571	-14.4192	-14.5464	-14.3387	-14.316	-14.7484	-14.4515	-14.8657	-14.4085	-14.1547	-14.4805	-14.8499	-14.5007	-14.185	-14.8311	-14.8561	-15.1953	-15.0573	-14.9761	-15.2841	-15.2239	-15.5344	-15.4916	-13.9494	-15.587	-14.3167	-14.6099	-14.0548	-14.4994	-13.4374	-17.1663	-13.6226	-14.5165	-14.0983	-14.3688	-14.413	-13.8845	-14.6781	-14.8906	-13.9229	-14.0343	-14.9907
326.37	-14.85	-14.536	-12.4995	-16.258	-12.6622	-16.2639	-14.4424	-20.1617	-14.8292	-15.6048	-15.8314	-13.6581	-16.6303	-15.6188	-16.2193	-17.3261	-14.334	-7.62971	-13.9599	-12.7187	-16.3163	-10.5672	-15.7385	-12.5859	-14.7799	-18.5176	-15.0297	-15.6976	-11.2296	-15.6388	-16.0338	-18.8374	-10.8555	-14.601	-13.5713	-14.3295	-33.7908	-13.8046	-13.8569	-15.3562	-14.9273	-15.0387	-14.7328	-12.7597	-15.3984	-14.9335	-12.595	-15.2587	-16.2974
684.43	-14.9686	-14.3077	-14.5013	-14.425	-14.2378	-14.7773	-14.212	-14.2695	-14.5736	-14.662	-14.6536	-14.3319	-14.493	-14.1918	-14.3305	-14.0132	-13.928	-14.3928	-14.27	-14.0043	-13.8529	-15.3453	-14.8189	-14.6553	-14.6184	-15.3888	-14.4934	-15.0227	-14.8695	-14.8228	-14.5337	-15.277	-15.2872	-15.0495	-13.9603	-15.1436	-13.5881	-17.0672	-13.9285	-14.4244	-13.6263	-14.2697	-14.2472	-14.0137	-14.8473	-15.167	-13.3937	-13.8411	-14.6788
633.61	-14.555	-14.5473	-14.2442	-14.2287	-14.2368	-14.1032	-14.3744	-14.1958	-14.2064	-14.385	-14.7761	-14.7076	-14.2595	-14.6301	-14.4652	-14.4941	-15.3337	-15.0837	-14.5163	-14.4111	-15.5502	-14.6391	-14.5777	-14.4034	-14.9554	-15.1741	-14.5652	-14.2308	-14.6364	-14.3852	-14.7791	-14.6972	-14.4677	-14.09	-14.4192	-15.1036	-14.6601	-14.5348	-14.2816	-14.3035	-14.346	-14.647	-14.5507	-14.5082	-14.6187	-14.8833	-14.2003	-14.4382	-14.5238
560.37	-14.1182	-13.8619	-13.8373	-14.0098	-13.7771	-14.3376	-13.9649	-14.2591	-14.3943	-14.5	-14.3078	-14.1465	-14.4987	-14.019	-14.4446	-14.0989	-14.0145	-14.0701	-14.3951	-14.246	-13.938	-14.9237	-14.8948	-16.4958	-15.9774	-16.3163	-16.2803	-15.9562	-15.9358	-15.7851	-14.353	-15.0455	-14.9268	-14.9027	-14.2647	-14.8632	-14.1508	-16.6013	-14.7942	-14.6128	-14.2536	-14.4957	-14.504	-14.9564	-14.6652	-13.0323	-14.0839	-14.6233	-14.6712
333.21	-13.7055	-13.5682	-13.5526	-14.1808	-14.0923	-15.26	-13.9736	-14.7043	-14.9398	-15.0475	-14.7811	-14.6175	-14.9181	-14.3411	-15.1825	-14.3816	-14.0754	-14.2395	-14.4123	-14.8351	-14.3306	-14.8499	-14.6469	-15.0768	-14.9296	-14.6071	-15.1628	-15.2103	-14.6879	-14.4827	-13.8411	-15.9911	-14.3187	-14.4373	-14.0789	-14.1635	-13.4795	-17.2091	-13.1046	-14.6022	-13.7582	-13.8637	-14.7052	-12.9281	-15.0183	-15.2444	-14.0262	-14.0344	-14.7335
558.52	-13.3036	-29.1435	-10.4532	-11.2034	-12.8331	-8.88016	-29.1435	-29.1435	-11.7243	-9.5745	-29.1435	-12.5457	-9.5916	-14.0788	-10.4336	-29.1435	-29.1435	-10.8194	-10.9228	-29.1435	-29.1435	-8.63145	-12.0922	-9.22863	-11.5833	-11.8821	-10.6269	-9.51586	-10.1409	-11.3522	-13.3577	-12.4246	-11.6299	-11.039	-31.3591	-14.1691	-13.2586	-9.69101	-31.3591	-10.556	-17.3636	-12.5221	-16.4786	-13.9531	-11.3684	-15.8406	-15.4099	-31.3591	-11.9839
895.85	-15.5807	-15.8	-14.7232	-14.1158	-15.3954	-13.7509	-16.7017	-16.3114	-15.0362	-14.5418	-15.8347	-16.7114	-14.63	-15.8899	-14.0751	-15.1448	-17.711	-14.2018	-13.8134	-17.5158	-17.0236	-14.8514	-15.1252	-13.7213	-16.07	-16.0427	-14.239	-15.489	-14.9873	-14.3783	-11.8506	-11.5082	-12.2165	-14.6265	-31.3034	-13.6842	-14.5705	-10.9571	-31.3034	-11.8286	-14.2676	-12.4558	-13.882	-14.4551	-11.0955	-15.1596	-15.0682	-12.8541	-11.6937
355.2	-30.1868	-30.1868	-14.7243	-30.1868	-14.9777	-15.0191	-12.6767	-13.1392	-14.3069	-13.2074	-12.9045	-12.5117	-13.0113	-15.0295	-15.2112	-13.1749	-12.0177	-12.2164	-12.5241	-12.4873	-11.4489	-12.5447	-12.2099	-11.4951	-11.6934	-11.0887	-12.0807	-11.5784	-11.561	-11.5521	-14.2609	-16.7366	-14.0031	-14.3387	-14.3864	-14.6641	-13.7958	-16.5326	-13.5724	-14.3366	-13.6505	-14.2854	-14.3014	-13.608	-15.2477	-14.6325	-14.8728	-13.8462	-14.753
352.32	-14.7612	-14.7196	-14.607	-14.6949	-14.5839	-14.6518	-14.3222	-14.1745	-14.207	-14.4572	-14.3153	-14.2482	-14.7315	-14.4527	-14.5874	-14.4201	-14.4166	-15.3331	-14.6041	-14.3316	-14.9288	-14.9838	-14.5225	-14.7355	-14.6629	-14.6395	-15.0549	-14.2891	-14.5876	-14.4108	-14.6963	-14.9647	-14.4279	-13.7422	-14.2687	-15.2673	-14.4501	-15.1175	-14.336	-14.3983	-14.4587	-15.0268	-14.3151	-15.0522	-14.5503	-14.3677	-14.2056	-14.2836	-14.3266
536.32	-16.2744	-16.3758	-15.6934	-15.7305	-15.4023	-16.1003	-15.072	-14.9524	-14.5185	-15.8962	-14.6755	-14.3051	-14.8117	-14.1771	-14.407	-14.8108	-14.2796	-15.1181	-14.2269	-13.7711	-13.9701	-14.6289	-14.901	-13.9097	-14.1491	-14.2342	-13.8204	-13.1721	-14.81	-13.7775	-14.9053	-15.2742	-15.0378	-15.5221	-14.131	-14.7858	-13.9768	-17.797	-14.429	-14.2608	-14.517	-14.5142	-14.5459	-14.5675	-15.2238	-14.8136	-13.6283	-14.0028	-14.881
677.66	-17.4106	-32.6083	-16.0708	-16.0085	-15.6408	-13.5591	-14.7478	-17.3254	-14.5861	-13.073	-14.0532	-15.4494	-13.4153	-13.6935	-14.1051	-15.8077	-13.6401	-14.8706	-14.246	-15.4646	-18.7533	-12.6812	-15.0766	-12.9975	-14.3327	-15.3033	-13.3748	-14.3082	-12.4812	-12.8019	-14.1166	-14.7812	-13.2039	-13.5583	-18.6943	-15.1495	-15.8621	-13.3821	-14.8119	-13.5391	-14.3943	-14.7235	-16.0233	-15.7752	-12.9818	-14.1093	-16.6624	-15.3127	-14.5937
546.52	-13.2291	-29.7806	-12.7374	-12.0237	-13.5031	-9.75066	-29.7806	-29.7806	-13.8131	-9.98222	-14.091	-13.3719	-9.99683	-13.7704	-10.7297	-29.7806	-29.7806	-11.8898	-11.8551	-29.7806	-29.7806	-9.45088	-12.4133	-9.90818	-12.5373	-10.9765	-11.6775	-10.511	-10.0878	-10.4524	-12.3093	-11.7739	-11.7322	-10.6543	-31.1818	-14.8918	-31.1818	-9.39035	-31.1818	-10.6021	-31.1818	-11.7308	-14.5341	-11.9836	-10.5404	-31.1818	-14.9766	-15.0393	-11.5292
551.32	-14.2519	-14.1515	-14.0777	-14.1323	-13.9792	-14.5469	-14.2668	-14.4869	-14.8944	-14.9557	-14.5381	-14.4666	-14.888	-14.3077	-14.8099	-14.2683	-14.1648	-14.2568	-14.5902	-14.2771	-14.0353	-14.6854	-15.0458	-15.4856	-15.3135	-15.4627	-15.7571	-15.4689	-16.2189	-15.8895	-13.5131	-16.3526	-14.6382	-15.4466	-13.8324	-15.0418	-14.1339	-21.0046	-14.28	-14.7269	-13.272	-14.5717	-13.9989	-13.6912	-15.2435	-14.9152	-14.5007	-13.5855	-14.6741
668.65	-14.4082	-15.2715	-14.5378	-14.8503	-14.3896	-14.4835	-14.8978	-14.5007	-14.5761	-14.6073	-14.8417	-14.5144	-14.023	-14.8493	-14.7297	-14.7876	-14.7357	-15.1155	-14.9573	-14.8605	-15.7366	-14.685	-15.2002	-14.2064	-14.7847	-15.6797	-14.1816	-13.6808	-15.0695	-15.0897	-13.5535	-15.2178	-13.6969	-14.2033	-15.2605	-15.5312	-14.8101	-14.8807	-14.6751	-14.1828	-15.1635	-14.8361	-15.1872	-14.4792	-13.2171	-14.4095	-15.2945	-15.6087	-15.0804
688.5	-13.6521	-15.6301	-14.1928	-16.5504	-15.5927	-15.311	-17.2485	-14.5536	-15.6403	-14.7403	-15.2697	-16.2964	-15.4467	-17.5115	-14.4022	-15.5601	-14.0179	-14.4275	-13.5269	-14.2879	-12.891	-13.3147	-13.2191	-12.793	-13.5884	-14.7235	-13.7823	-13.1859	-14.2023	-14.1731	-15.2137	-17.1528	-14.728	-14.4365	-14.308	-17.1223	-14.4051	-15.9179	-14.1885	-14.5985	-13.8983	-14.119	-14.3134	-14.4187	-14.7102	-14.2928	-13.8584	-14.0146	-14.1639
517.35	-14.6335	-14.2124	-14.2165	-14.3631	-14.0966	-14.667	-14.2232	-14.5995	-14.8228	-14.757	-14.6666	-14.5165	-15.1284	-14.3459	-15.0881	-14.2613	-14.3284	-14.3983	-14.5926	-14.5074	-14.2318	-15.4163	-14.9076	-15.2756	-15.3067	-15.4909	-15.8096	-15.6708	-15.9833	-16.3181	-14.4155	-17.1028	-14.2896	-15.7169	-13.7527	-14.9507	-13.6481	-21.4375	-14.2699	-14.8074	-14.0742	-14.8757	-15.0512	-14.2099	-15.0723	-13.4325	-13.7338	-14.4804	-14.7006
592.49	-17.1857	-17.9514	-16.0336	-15.7304	-15.0839	-15.3874	-14.2498	-13.6553	-13.9444	-14.7913	-14.3056	-14.2338	-14.9344	-14.2415	-14.7334	-13.9745	-14.0495	-14.9323	-14.1906	-13.6224	-14.3276	-15.1071	-14.3571	-13.8363	-14.4535	-14.6694	-13.8864	-13.0094	-13.8773	-13.9164	-14.3836	-15.1737	-14.7882	-14.8567	-13.9715	-14.9599	-14.4418	-16.3578	-14.7174	-14.4437	-14.2266	-14.4192	-14.3049	-14.5461	-14.8316	-14.6432	-13.9657	-14.0775	-14.9352
613.56	-11.177	-27.8603	-8.69192	-10.2773	-27.8603	-27.8603	-11.1135	-27.8603	-27.8603	-27.8603	-27.8603	-11.3227	-11.1736	-27.8603	-10.1419	-11.5881	-10.0912	-27.8603	-10.9491	-8.97177	-8.78528	-7.13247	-9.1732	-6.63116	-8.74735	-7.03822	-7.43508	-10.1597	-8.70618	-7.88175	-13.4908	-33.0287	-15.1142	-15.2618	-14.6882	-15.4118	-13.683	-14.5085	-13.6339	-13.2168	-13.2367	-12.1817	-13.3751	-12.9976	-12.3593	-15.5413	-14.0202	-15.1303	-13.696
949.89	-14.4559	-15.8009	-15.0509	-14.4687	-14.431	-13.721	-15.4851	-15.3155	-13.9854	-14.6326	-15.3735	-14.9315	-13.7323	-15.1035	-14.0161	-14.3873	-16.9363	-13.9843	-14.1416	-15.6385	-16.8709	-14.9696	-15.8386	-14.7587	-15.7026	-14.7464	-13.664	-14.2428	-14.1537	-14.5058	-13.7361	-13.0077	-13.2158	-13.3347	-16.188	-13.2446	-15.7426	-12.2709	-16.2692	-12.8418	-15.0385	-14.247	-14.0806	-17.3143	-12.5854	-16.4761	-16.4002	-14.1916	-12.8783
276.18	-13.568	-13.7404	-13.736	-14.0777	-14.0157	-14.4067	-14.0442	-14.1374	-14.4389	-14.5394	-14.3646	-14.38	-14.6159	-14.3943	-14.8414	-14.439	-14.1955	-14.3658	-14.6017	-14.4515	-14.2372	-15.1128	-14.7695	-15.182	-14.8749	-14.7984	-15.3444	-15.1301	-15.1592	-15.5615	-13.7433	-15.5911	-14.3971	-14.5192	-14.0963	-14.7208	-13.4675	-16.4855	-13.8562	-14.4037	-13.988	-14.3331	-14.2676	-14.0775	-14.7377	-14.4104	-14.1551	-14.0635	-14.5961
449.28	-12.1172	-11.9659	-13.6294	-30.3405	-14.7521	-13.6163	-14.7535	-30.3405	-13.3815	-15.944	-30.3405	-15.9312	-15.1481	-13.688	-14.7528	-13.2486	-12.0053	-11.4918	-12.1374	-12.0551	-10.9016	-11.7757	-11.1871	-12.197	-10.8937	-10.7625	-11.6686	-10.7096	-10.9295	-10.9551	-14.4471	-15.2915	-14.3972	-14.5118	-14.4388	-14.9818	-13.8652	-15.8088	-13.8613	-14.965	-13.7093	-14.3027	-14.2496	-13.4039	-14.9671	-15.4349	-13.808	-13.8067	-14.4434
420.22	-13.3147	-13.3214	-13.4045	-13.8284	-13.7391	-14.3674	-13.9852	-14.6121	-14.5466	-14.6714	-14.4397	-14.4152	-14.7979	-14.3038	-14.7392	-14.3917	-14.0981	-14.3057	-14.4746	-14.3907	-14.1619	-14.9622	-14.8971	-15.5405	-15.7159	-15.3956	-15.9283	-16.2009	-16.2677	-16.3511	-13.8581	-15.4235	-14.8433	-15.3198	-14.1026	-15.3933	-13.3802	-17.4859	-14.0056	-14.7866	-14.021	-14.7737	-14.4338	-14.2749	-15.5552	-14.5428	-14.043	-14.0651	-14.2886
278.13	-14.6096	-15.0017	-14.4478	-15.1551	-15.364	-15.3256	-14.3916	-14.6734	-14.7764	-14.6	-14.4261	-15.2124	-15.5129	-14.6933	-16.1628	-14.4145	-14.0546	-13.5734	-14.4336	-14.306	-13.5083	-14.6129	-13.475	-14.8512	-14.0254	-13.4563	-14.1776	-13.4237	-13.7586	-13.6245	-13.9682	-16.614	-14.2895	-14.6135	-14.1732	-14.8541	-13.1662	-16.6288	-13.5274	-14.8487	-13.6138	-14.115	-14.0338	-13.9533	-14.9117	-14.6716	-14.1522	-13.8832	-14.481
644.36	-14.2124	-14.1206	-14.1558	-14.2647	-14.0136	-14.6224	-14.2641	-14.7972	-14.6682	-14.8683	-14.5293	-14.5132	-14.7956	-14.2437	-14.5711	-14.2955	-14.1338	-14.2287	-14.4961	-14.4197	-13.8973	-15.0206	-14.9015	-15.3911	-15.327	-15.4537	-15.943	-15.7181	-15.8233	-15.7874	-14.4347	-16.0244	-14.3003	-14.5093	-14.524	-15.5671	-13.5879	-21.3254	-14.0143	-14.3535	-14.0748	-14.7969	-15.0736	-13.5193	-15.6408	-14.7192	-14.0184	-13.6834	-14.9272
910.8	-27.8442	-27.8442	-11.0802	-27.8442	-10.9985	-10.6952	-11.7165	-27.8442	-11.5665	-27.8442	-11.1193	-27.8442	-27.8442	-11.3515	-10.3968	-10.8471	-11.6178	-11.5674	-9.21985	-11.4191	-11.1763	-9.05053	-9.61098	-9.00514	-27.8442	-9.95602	-9.04989	-10.3691	-9.19601	-8.15004	-11.6779	-12.5466	-11.9325	-16.2031	-13.1869	-12.9358	-31.2138	-11.8354	-13.6571	-12.2483	-14.838	-12.4147	-12.2353	-13.8726	-12.2884	-31.2138	-13.9516	-14.4191	-12.1258
543.37	-14.7204	-14.2837	-14.3692	-14.4679	-14.1985	-14.7021	-14.1801	-14.7649	-14.6674	-14.9645	-14.554	-14.5114	-14.6493	-14.2793	-14.8871	-14.0963	-14.3689	-14.5218	-14.6946	-14.2997	-14.1698	-15.152	-15.1363	-14.8427	-14.7296	-14.6495	-15.0158	-14.5656	-14.888	-15.5348	-14.5676	-15.3185	-15.2708	-14.5836	-14.4415	-14.9232	-14.0838	-16.4923	-13.8768	-14.2851	-14.0876	-14.3731	-14.5855	-14.2894	-14.735	-14.7309	-13.6239	-13.887	-14.5802
918.84	-13.8713	-14.5121	-13.3337	-12.7312	-13.4507	-12.8569	-14.6384	-14.1539	-13.3644	-13.389	-14.4529	-14.1306	-13.0182	-13.8893	-13.3433	-13.7969	-15.1883	-14.1398	-13.0775	-15.0771	-33.636	-14.1445	-14.742	-13.6385	-16.2013	-14.9118	-14.6161	-13.9831	-13.1589	-14.6616	-15.6562	-13.4716	-13.0289	-13.4018	-14.7905	-14.2501	-15.7237	-12.4955	-15.8305	-13.9474	-14.4852	-15.0529	-14.8151	-15.5026	-13.6354	-17.9876	-15.3151	-14.6003	-13.6125
725.57	-32.8513	-20.1379	-14.3593	-15.2621	-15.6483	-14.2742	-15.2445	-13.8703	-14.134	-14.3589	-13.8645	-13.81	-14.0492	-13.7176	-13.9815	-12.9321	-14.0448	-14.3681	-13.5227	-13.1705	-13.3177	-13.5725	-13.011	-13.4293	-13.8812	-13.531	-12.8969	-12.6359	-13.0507	-12.889	-14.5949	-15.7002	-14.8482	-14.8825	-14.2383	-15.6113	-14.5243	-15.8256	-14.1132	-13.6095	-14.3242	-14.385	-14.3106	-14.181	-14.7426	-14.8568	-14.0713	-13.9903	-14.7223
573.45	-15.0177	-14.3729	-14.3103	-14.349	-14.1199	-14.0234	-13.9844	-13.9001	-13.8912	-14.0151	-14.1472	-13.9941	-14.1475	-14.1277	-14.4162	-14.0797	-14.0668	-14.5175	-14.3137	-14.3273	-14.3223	-14.8048	-14.7447	-14.5331	-14.5832	-14.6446	-14.6366	-14.4937	-14.7073	-14.7058	-14.2156	-14.8765	-14.6039	-14.1231	-13.9205	-14.7729	-13.9937	-15.7693	-13.7574	-14.1719	-14.0685	-14.4841	-13.8651	-14.1856	-14.4936	-14.7435	-13.4993	-14.1284	-14.3391
516.28	-13.9845	-13.8852	-13.9524	-14.1097	-13.9616	-14.5818	-14.2712	-14.6975	-14.9373	-14.7151	-14.577	-14.5186	-14.7522	-14.1517	-14.6088	-14.2616	-14.0783	-14.1626	-14.6325	-14.3943	-14.0997	-15.1489	-14.8619	-15.3721	-15.1354	-15.2456	-15.8836	-15.4936	-16.077	-16.9612	-14.069	-15.1038	-14.4465	-14.9861	-14.1521	-15.7394	-13.5577	-19.766	-13.6995	-14.3713	-13.709	-14.288	-14.1748	-14.2484	-16.0709	-14.1907	-14.0328	-13.6866	-15.7805
644.49	-12.4982	-13.8771	-14.2704	-17.4132	-33.0716	-15.6626	-14.5903	-14.4542	-14.3905	-14.8563	-13.7437	-13.9884	-13.9292	-14.4044	-15.2029	-13.853	-12.7887	-15.8963	-13.7219	-13.1996	-13.6216	-13.0238	-12.3255	-12.5485	-12.9484	-12.1469	-13.3833	-13.3097	-14.0237	-13.7696	-13.7762	-16.2652	-14.5051	-14.479	-14.1749	-14.962	-15.0505	-16.2835	-14.9826	-14.3748	-14.1453	-13.6378	-13.8066	-14.3591	-14.4817	-13.6822	-14.9596	-14.6239	-13.4552
1018.9	-27.3195	-27.3195	-27.3195	-27.3195	-27.3195	-13.061	-12.2609	-11.3913	-12.3816	-10.3318	-27.3195	-11.3589	-27.3195	-12.6216	-10.8633	-11.2743	-11.6764	-12.7968	-9.10837	-9.61361	-14.0978	-9.45857	-8.50412	-7.95822	-12.4518	-12.6523	-7.47789	-10.5531	-9.73055	-8.35349	-13.308	-13.1457	-13.1252	-14.8789	-32.0298	-14.5276	-13.9788	-12.2369	-14.2543	-12.6743	-15.0922	-13.6157	-13.0972	-13.0445	-12.3602	-15.6767	-15.4331	-14.1588	-12.7767
742.58	-16.6624	-15.8999	-15.6655	-14.6843	-15.4588	-13.3267	-14.8695	-14.4435	-14.3262	-14.3076	-14.4259	-14.433	-15.3883	-14.4636	-14.263	-13.8885	-13.8731	-14.696	-13.8496	-13.7789	-14.1085	-14.6307	-14.8777	-14.1345	-14.2479	-14.6581	-14.3269	-13.9739	-13.899	-14.1368	-14.4356	-15.8018	-14.8526	-14.1138	-14.4091	-15.7169	-14.0381	-13.7298	-13.9202	-12.6182	-14.115	-14.0266	-14.23	-14.361	-14.9677	-16.1421	-14.0344	-13.873	-14.859
436.42	-14.309	-14.6513	-14.4136	-14.5672	-14.4157	-14.3657	-14.5981	-14.2234	-14.2577	-14.2762	-14.7143	-14.3919	-14.6763	-14.5327	-14.6372	-14.331	-14.5268	-15.0259	-14.5364	-14.1717	-14.6946	-14.8473	-14.5949	-14.28	-14.4533	-14.7529	-14.3366	-14.0328	-14.6053	-14.4347	-14.4802	-14.7091	-14.5165	-14.4352	-14.1887	-14.937	-14.526	-15.5829	-14.1533	-14.404	-14.2213	-14.3092	-14.2163	-14.6403	-14.5094	-14.2517	-13.8796	-14.0194	-14.2598
509.52	-15.9043	-17.1464	-15.8277	-16.191	-15.1338	-14.5979	-16.7621	-15.3607	-15.4894	-14.3481	-15.6624	-15.5774	-13.5946	-15.9286	-14.3188	-16.2332	-16.5329	-14.7639	-15.3828	-16.1333	-20.1766	-14.0983	-15.8266	-15.6744	-14.1723	-14.4386	-15.5975	-14.8333	-13.9147	-14.537	-14.9933	-13.7912	-13.4323	-13.5995	-16.6784	-15.7215	-15.8155	-12.4915	-17.5842	-14.4293	-16.5544	-13.5915	-15.2483	-15.1276	-12.3936	-33.7899	-17.5135	-16.4146	-12.6618
960.82	-26.9266	-26.9266	-26.9266	-26.9266	-26.9266	-11.1314	-9.63287	-10.6024	-10.0563	-26.9266	-10.5246	-26.9266	-11.8819	-10.9364	-12.0613	-10.3202	-10.7606	-9.61996	-9.56541	-26.9266	-26.9266	-7.1746	-9.04672	-7.50805	-9.26456	-8.77002	-7.36051	-9.14677	-8.77537	-7.47712	-13.1994	-13.3205	-12.6968	-14.3425	-17.6133	-15.0963	-16.6618	-12.8269	-16.6846	-14.3381	-15.7375	-13.6727	-13.6839	-14.6031	-12.9462	-16.5038	-14.3313	-14.4583	-13.1985
553.48	-15.2432	-15.3689	-14.306	-14.6502	-14.4968	-14.1158	-14.8375	-14.3384	-14.2643	-14.242	-14.609	-14.6042	-14.1217	-14.7523	-14.4525	-14.4255	-14.9368	-14.983	-14.417	-14.1945	-14.863	-14.1181	-14.4354	-14.2768	-14.3693	-14.2788	-14.3542	-13.9733	-14.1953	-14.271	-15.6536	-14.9007	-14.4019	-14.168	-14.3934	-15.001	-14.2686	-14.1383	-14.2637	-14.21	-14.1994	-14.2537	-14.2684	-14.4314	-14.1941	-14.9157	-14.1082	-14.1832	-14.3118
627.46	-16.0309	-16.1021	-15.7341	-16.593	-15.2104	-15.1772	-14.7789	-14.6073	-14.185	-15.5687	-14.2766	-14.1479	-15.1267	-14.1206	-14.4924	-13.7765	-14.4167	-14.1429	-14.6758	-13.9673	-14.4509	-14.8054	-14.0303	-14.1234	-14.137	-14.2978	-14.24	-13.6212	-14.7106	-14.194	-14.5259	-15.4215	-15.2866	-14.3748	-14.3849	-15.1016	-14.6098	-16.6874	-14.4387	-14.1141	-14.285	-14.9103	-14.3114	-14.4501	-14.7516	-14.688	-13.8383	-14.2802	-14.2466
790.76	-15.8357	-15.7794	-15.0151	-14.6413	-14.4122	-14.1629	-14.0442	-13.8314	-14.0163	-14.0622	-14.1379	-14.112	-14.1896	-13.9777	-14.4875	-14.1011	-14.2835	-15.1988	-14.7517	-14.2273	-14.4255	-14.3699	-14.6327	-14.4105	-14.4549	-15.4787	-15.0191	-14.3028	-14.5851	-14.5284	-14.38	-14.755	-14.3751	-14.3402	-14.3828	-14.7268	-14.7797	-14.3422	-14.5108	-14.3618	-14.7399	-14.3759	-14.5332	-14.3789	-13.9741	-15.2797	-14.0395	-14.4156	-14.4006
626.6	-14.1852	-14.6902	-14.2123	-14.4139	-14.2802	-14.3188	-14.4156	-13.963	-14.0696	-14.116	-14.2301	-14.1707	-13.6232	-14.1626	-14.5269	-14.4124	-14.389	-14.955	-14.5996	-14.703	-14.7285	-14.8024	-14.9604	-14.0366	-14.9097	-15.0297	-14	-13.6236	-14.9374	-15.0892	-13.7093	-14.7323	-14.4401	-14.249	-14.4128	-14.9275	-14.3371	-14.6926	-14.0346	-14.3261	-14.2604	-14.251	-14.478	-14.1708	-13.4358	-14.7177	-14.315	-14.1882	-14.7281
449.09	-26.6532	-26.6532	-26.6532	-26.6532	-26.6532	-26.6532	-26.6532	-26.6532	-12.2203	-26.6532	-26.6532	-10.6767	-10.4255	-8.92824	-10.0079	-7.83157	-7.98651	-7.45993	-9.02974	-7.75575	-7.24924	-7.94628	-7.9302	-8.75599	-7.60938	-7.47626	-8.58684	-7.77788	-7.51853	-7.66167	-14.9526	-17.3368	-15.4526	-15.8154	-15.9374	-15.6963	-13.599	-17.9451	-13.6649	-14.6314	-13.3674	-13.7988	-14.0793	-13.3938	-14.3867	-14.4987	-13.7264	-13.6308	-14.1073
356.25	-28.9954	-28.9954	-28.9954	-14.771	-14.6428	-14.738	-13.9745	-12.968	-13.3834	-14.2773	-14.6864	-14.7708	-15.2474	-12.5017	-14.9386	-13.466	-11.517	-11.7841	-13.7619	-11.996	-12.9232	-13.0146	-10.6005	-11.8769	-11.0507	-10.5383	-11.6448	-11.361	-10.7544	-11.1673	-14.3947	-16.9712	-14.7748	-14.7343	-14.994	-14.8101	-13.6266	-16.1078	-14.0251	-14.9008	-13.6641	-14.4828	-14.58	-13.3907	-14.3098	-14.7277	-14.2646	-13.7484	-15.0281
411.24	-15.0416	-14.3793	-13.8029	-14.6593	-14.5117	-17.1568	-14.02	-15.0501	-14.9263	-15.3258	-14.9435	-14.9295	-15.1564	-14.0096	-15.4781	-14.1369	-13.9373	-13.956	-14.8881	-14.0841	-13.3612	-14.3979	-14.0761	-14.4071	-13.5776	-13.4443	-14.6777	-13.8392	-13.2998	-13.2588	-14.0641	-16.0886	-14.1144	-14.4333	-14.366	-14.6317	-13.4136	-16.5785	-13.5897	-14.4242	-13.6284	-14.0306	-14.5057	-13.4516	-14.5741	-14.6235	-13.8896	-13.905	-14.3398
492.42	-32.1026	-32.1026	-17.5395	-32.1026	-15.6216	-14.7465	-14.5697	-13.2951	-13.7867	-13.7913	-13.8822	-12.6363	-13.502	-13.3112	-13.2881	-12.377	-12.6196	-13.2359	-12.5437	-11.9325	-12.2734	-12.5402	-13.0548	-12.7503	-12.0685	-12.3578	-12.5195	-12.2592	-12.2357	-12.81	-14.8744	-15.8526	-15.0308	-14.9812	-15.0277	-14.9342	-14.8558	-17.2199	-14.9028	-14.8165	-14.855	-15.1843	-15.028	-15.2385	-15.0978	-14.8065	-14.4578	-14.5444	-15.349
695.56	-18.5537	-17.6408	-16.5047	-17.6821	-14.8477	-16.3848	-15.5899	-14.7382	-13.8678	-15.0219	-14.5898	-13.8954	-14.944	-14.4197	-14.0657	-13.8402	-14.9202	-14.3472	-13.5764	-13.9909	-13.9788	-14.1192	-13.9546	-13.6175	-13.2589	-13.8088	-13.5359	-12.9938	-13.6918	-13.3574	-15.3268	-15.3422	-14.6358	-14.2268	-14.2738	-15.0432	-14.4529	-16.8821	-14.0229	-14.1379	-14.2581	-14.3796	-14.388	-14.1053	-15.234	-14.4461	-13.8902	-14.0512	-14.4418
1030.93	-30.921	-30.921	-30.921	-15.9544	-14.246	-11.9535	-14.283	-14.143	-12.4998	-12.0536	-12.0394	-15.0027	-11.6056	-16.252	-12.1264	-14.0315	-14.4469	-12.5848	-11.8421	-15.7436	-30.921	-13.8385	-13.5456	-11.2483	-14.9306	-12.1601	-11.7594	-11.9376	-11.7283	-11.1793	-11.696	-12.884	-12.0357	-12.7622	-31.6066	-13.3227	-13.7737	-11.8699	-14.9068	-12.1676	-31.6066	-12.8382	-12.0678	-15.4261	-11.3331	-16.7309	-31.6066	-14.3198	-13.1495
290.23	-14.0086	-13.9372	-14.4909	-14.224	-14.222	-15.0037	-13.7601	-13.603	-13.918	-14.3601	-14.2527	-13.9012	-15.1004	-14.2717	-14.6737	-14.0837	-13.901	-14.2899	-14.6938	-14.9815	-14.3015	-15.3776	-14.7004	-14.817	-14.3031	-14.257	-14.473	-14.2257	-15.4122	-15.1854	-13.9137	-16.1036	-13.8408	-14.3059	-14.2268	-14.7962	-13.3446	-17.5742	-13.1362	-14.8143	-13.4711	-14.4034	-13.7421	-13.0605	-15.0494	-14.9791	-13.2091	-13.4529	-15.3112
446.26	-15.1101	-30.868	-30.868	-16.6334	-15.0011	-15.1539	-14.2522	-14.3913	-15.4003	-13.2967	-13.5552	-13.8078	-13.8439	-12.8642	-16.413	-14.059	-13.8921	-11.9837	-13.0576	-12.5225	-11.3487	-12.222	-12.4475	-12.2822	-12.1501	-11.619	-12.2069	-11.7883	-11.5546	-11.6631	-14.0126	-16.0446	-14.0116	-14.6565	-14.5928	-14.9181	-13.9678	-16.5113	-14.032	-14.485	-13.8882	-14.6895	-14.0239	-13.5996	-14.9845	-15.5934	-13.9311	-14.0129	-14.338
961.89	-13.8432	-31.9812	-13.4722	-12.3023	-13.2915	-12.6698	-14.5462	-16.8182	-13.2366	-12.9156	-12.7027	-16.091	-12.0392	-16.1311	-12.2433	-14.2466	-17.0194	-13.3497	-11.8581	-31.9812	-31.9812	-14.0949	-13.7214	-12.0434	-17.09	-14.2514	-12.3689	-14.7263	-12.4934	-11.7706	-12.7396	-11.8591	-11.4876	-11.7719	-31.9543	-12.7486	-14.3381	-10.9405	-14.6742	-12.1509	-31.9543	-14.4026	-13.4861	-14.2105	-11.0057	-17.3313	-16.707	-14.3408	-12.3396
270.13	-13.9604	-13.9069	-13.7493	-14.0239	-14.6078	-15.138	-14.4391	-14.6116	-14.8252	-14.8403	-14.5402	-14.5293	-15.3144	-14.2947	-15.6302	-14.9892	-14.3194	-14.3613	-14.6395	-14.8734	-13.5312	-15.2152	-14.5703	-14.2236	-14.0761	-13.7566	-14.2933	-14.1857	-13.9029	-13.822	-14.1849	-16.0028	-14.1374	-14.038	-13.8794	-14.6016	-13.8081	-16.1514	-13.675	-14.0911	-13.6398	-14.2246	-14.6789	-13.5867	-14.9654	-14.7846	-13.6904	-13.8214	-14.8393
511.43	-14.8549	-15.0186	-14.5539	-14.561	-14.5839	-14.3348	-14.5255	-14.236	-14.0868	-14.7198	-14.601	-14.3324	-14.5443	-14.3068	-14.5631	-14.2764	-14.2079	-14.9404	-14.5561	-13.9876	-14.2875	-14.8216	-14.3389	-14.1282	-14.3273	-14.6755	-14.1465	-13.8471	-14.3862	-14.454	-14.2309	-14.8022	-14.5449	-14.3291	-14.1508	-15.1353	-14.1743	-15.1319	-14.1849	-14.2763	-14.2396	-14.4592	-14.0447	-14.3726	-14.5796	-14.3765	-14.09	-14.0475	-14.6547
443.28	-14.024	-13.9559	-14.0614	-14.0925	-13.9185	-14.4356	-14.0013	-14.1603	-14.492	-14.5991	-14.2983	-14.2205	-14.572	-14.1342	-14.5493	-14.1782	-14.064	-14.1613	-14.4232	-14.24	-14.1479	-15.0547	-15.1091	-15.2287	-15.4958	-15.1235	-15.7179	-16.1306	-16.095	-15.4758	-14.4348	-15.2576	-15.2997	-14.8939	-13.8911	-14.7718	-13.6295	-18.6145	-14.036	-14.0883	-14.5352	-15.1852	-14.2141	-13.8781	-15.5249	-14.4708	-13.5742	-14.0717	-14.5412
253.11	-15.1252	-14.4686	-15.4793	-16.1984	-15.4845	-15.0069	-13.8235	-14.2458	-14.9651	-15.1971	-16.3581	-14.7991	-15.9537	-14.869	-14.5794	-16.355	-14.4919	-13.5605	-14.7656	-13.8896	-13.536	-14.1816	-14.0234	-13.0349	-13.0315	-13.0592	-13.4894	-13.2308	-12.6463	-12.9156	-14.0833	-16.3362	-14.6163	-14.6384	-14.4141	-14.9484	-13.553	-16.7958	-14.0613	-14.6834	-13.7143	-14.0541	-14.3857	-13.0824	-14.5946	-14.563	-13.5108	-13.9565	-14.6488
521.36	-16.222	-16.1048	-15.1348	-15.3445	-14.4771	-14.7179	-14.0468	-13.8631	-14.0653	-14.2407	-13.9207	-13.8075	-14.3925	-14.0187	-14.7265	-13.9929	-13.9767	-15.0919	-14.8888	-14.4292	-14.1544	-14.8813	-14.8646	-14.669	-15.0052	-14.5964	-14.9883	-14.3216	-14.7944	-13.9395	-13.7093	-15.4736	-14.6038	-14.4766	-14.1912	-15.1169	-13.9391	-19.7278	-13.8018	-13.9603	-14.1073	-14.4879	-13.9838	-13.893	-15.527	-14.4943	-13.8966	-13.627	-14.3672
522.29	-13.148	-13.1569	-13.2963	-13.6396	-13.6226	-14.239	-14.0635	-14.2958	-14.4163	-14.586	-14.4373	-14.2329	-14.4137	-14.1955	-14.5586	-14.1477	-13.9047	-14.1413	-14.4109	-14.2235	-13.7997	-14.6718	-14.8915	-15.0132	-15.5892	-15.5307	-16.6016	-15.6803	-16.4668	-17.2651	-14.643	-15.6992	-14.849	-14.5007	-15.1229	-15.0248	-13.4262	-18.5488	-13.6816	-14.4358	-14.2449	-14.565	-14.0569	-13.7955	-15.8391	-12.1074	-13.4904	-13.7907	-14.613
566.46	-30.9053	-18.9469	-30.9053	-30.9053	-14.2854	-15.5403	-14.2726	-13.7949	-14.3554	-14.6252	-11.972	-13.187	-11.8935	-13.8357	-12.2365	-11.9614	-11.3238	-12.563	-11.8081	-11.6274	-11.0511	-11.6553	-11.0149	-11.1447	-11.6652	-10.789	-11.3497	-11.1677	-11.6164	-12.0781	-14.2916	-15.6944	-14.8486	-14.5607	-14.3205	-15.6802	-14.4253	-15.6192	-15.1512	-14.4599	-14.3428	-14.2574	-13.5384	-14.4159	-13.3273	-13.3653	-14.3282	-14.1042	-13.6023
497.43	-15.695	-15.0332	-14.877	-14.7362	-14.3609	-14.484	-14.256	-13.7666	-13.885	-14.2633	-14.1077	-13.8588	-14.3713	-14.321	-14.4078	-13.8107	-14.0629	-14.5264	-14.3275	-14.1494	-15.1221	-14.569	-14.8496	-15.4045	-14.6378	-15.1987	-14.8282	-14.2216	-14.9973	-14.7842	-14.3578	-14.7468	-14.6321	-14.3761	-13.9474	-14.53	-14.5414	-16.1581	-14.6511	-14.3612	-15.046	-15.1223	-15.4287	-14.4351	-14.7502	-14.1598	-14.0053	-14.1553	-14.3534
593.51	-14.4315	-15.1002	-14.4669	-14.3055	-14.7514	-13.9264	-14.9403	-14.1162	-14.2297	-14.5147	-14.7515	-14.6817	-14.2012	-14.5598	-14.1671	-14.3098	-15.4054	-15.2563	-14.239	-14.3632	-14.8702	-14.0194	-14.3253	-13.8939	-14.5691	-14.28	-14.1023	-13.6462	-13.9205	-14.2667	-14.6338	-14.5939	-14.3336	-14.1302	-14.6888	-15.4539	-14.7254	-13.5568	-14.1779	-13.8631	-14.5851	-14.0323	-14.3169	-14.1871	-13.9621	-15.0137	-14.4656	-14.327	-14.1935
657.47	-16.4524	-15.7412	-15.6055	-15.21	-14.9469	-14.9879	-14.7385	-14.6448	-14.666	-14.938	-14.3039	-13.7777	-14.9834	-13.881	-14.1989	-13.7739	-13.6711	-14.4873	-14.4439	-13.7423	-14.4835	-14.477	-13.9946	-13.9686	-14.3902	-14.2105	-13.5682	-14.0037	-13.9754	-15.1796	-13.9851	-15.3459	-14.4088	-13.4706	-14.1521	-15.071	-14.1354	-17.439	-15.0865	-13.9811	-14.0488	-14.2447	-15.0303	-14.1317	-14.3378	-14.192	-13.6555	-13.6692	-15.0665
483.44	-14.5477	-14.3602	-14.2358	-14.4493	-14.1636	-14.192	-14.1999	-14.081	-14.1106	-14.3135	-14.3989	-14.2533	-14.1998	-14.3249	-14.528	-14.4831	-14.4422	-14.6304	-14.5218	-14.3571	-14.6918	-14.839	-14.8208	-14.597	-14.8132	-14.8712	-15.137	-14.4979	-14.9073	-14.7557	-14.1938	-14.9724	-14.2152	-13.9366	-14.2516	-15.1117	-13.9301	-15.1268	-14.1857	-14.1895	-14.1506	-13.9353	-14.1002	-14.0753	-14.2296	-14.6973	-14.0421	-14.1242	-14.6724
796.52	-14.2746	-18.8328	-30.7618	-30.7618	-30.7618	-13.4899	-15.2799	-13.0685	-14.9098	-14.0467	-14.0612	-12.971	-13.4496	-13.2611	-12.6609	-12.3335	-12.4646	-14.5965	-11.704	-10.7845	-11.7945	-11.473	-11.5594	-11.1687	-11.0263	-12.342	-10.8783	-10.3751	-11.1429	-10.6809	-14.93	-14.7034	-15.0858	-14.5689	-14.3345	-14.8879	-14.7276	-16.4007	-14.4529	-14.4117	-14.2968	-14.6592	-14.2342	-14.6363	-14.638	-14.3572	-14.0568	-14.0541	-14.3717
567.44	-33.0075	-17.0007	-15.1207	-15.6707	-15.6062	-14.3277	-14.8279	-14.3196	-13.5465	-14.1722	-13.9695	-13.9571	-14.446	-13.5952	-14.249	-13.1182	-13.4566	-14.5256	-13.3649	-12.9405	-13.6279	-14.2045	-13.4949	-13.5232	-13.5316	-13.2475	-13.0971	-12.6201	-13.2453	-13.2272	-14.785	-15.5632	-15.7546	-14.7811	-14.3575	-15.1702	-14.6316	-16.4493	-14.4743	-14.2806	-14.1008	-14.3862	-14.1452	-14.0161	-14.9136	-14.2435	-13.7447	-13.9118	-14.9389
270.18	-16.0665	-30.5948	-30.5948	-16.2465	-13.7778	-16.4788	-13.2793	-13.9059	-13.9832	-13.8258	-13.2785	-12.8774	-13.8954	-14.4748	-14.3862	-12.9385	-13.1686	-12.7661	-14.0976	-13.2948	-12.3587	-13.1938	-12.5794	-12.6812	-12.0057	-11.7741	-12.9763	-12.471	-12.0303	-12.0483	-14.3734	-15.8863	-14.6034	-14.5344	-14.5546	-14.9229	-13.9009	-17.7178	-13.8675	-14.9538	-13.4797	-14.0362	-14.3471	-13.5382	-14.9582	-14.9317	-14.4656	-13.5166	-14.7282
1113.45	-15.8449	-17.1732	-14.963	-16.005	-15.2764	-15.3258	-13.7521	-13.7929	-14.1617	-14.7696	-14.1462	-15.7988	-14.643	-14.3045	-15.6877	-14.6181	-13.9366	-14.0657	-14.2245	-14.5996	-13.2276	-14.2717	-13.6763	-13.8403	-13.5142	-13.6367	-13.539	-13.6149	-13.3067	-13.462	-13.9718	-15.8269	-14.0419	-14.0484	-14.0749	-14.502	-13.3819	-16.2709	-13.5192	-14.4771	-13.86	-14.1506	-14.2062	-13.5256	-14.7245	-14.2494	-13.7732	-13.8412	-14.6556
397.28	-28.4254	-28.4254	-28.4254	-12.6755	-11.4961	-28.4254	-11.1263	-12.2125	-11.4041	-12.086	-13.6242	-11.5698	-12.019	-12.0744	-28.4254	-12.5828	-11.4889	-11.0222	-13.9666	-13.6428	-12.8715	-11.548	-12.5203	-11.5029	-10.9874	-11.491	-11.5426	-11.9523	-9.89295	-9.88227	-14.2965	-16.9058	-13.8889	-14.6477	-14.8323	-14.7045	-13.9783	-16.7105	-13.2998	-14.6537	-13.5437	-15.4077	-15.5182	-13.34	-15.0946	-15.0836	-14.531	-13.6667	-14.7206
491.37	-14.031	-14.2962	-14.6879	-15.1613	-14.943	-14.682	-14.7218	-14.1177	-14.7085	-14.8044	-14.6542	-14.4658	-14.6861	-14.5676	-14.9376	-14.8274	-14.7102	-15.088	-14.0943	-13.7768	-14.2127	-14.1863	-14.2382	-13.7129	-13.4344	-12.9769	-13.5794	-13.4763	-13.6138	-13.8764	-14.5673	-14.864	-14.7932	-14.4376	-14.0572	-15.683	-14.1492	-15.9117	-13.8563	-14.2952	-14.1154	-14.112	-13.9982	-14.3809	-14.5979	-14.1131	-13.8326	-13.9107	-12.7693
393.26	-13.7525	-13.6824	-14.3738	-14.2663	-14.6663	-14.9832	-14.9263	-14.2641	-14.965	-15.1097	-15.1493	-14.9138	-15.2881	-15.1901	-15.0179	-14.4396	-14.5206	-15.9352	-14.2356	-14.0906	-14.5035	-14.0922	-14.8018	-14.0492	-14.2194	-14.0876	-13.9081	-13.6408	-14.1911	-14.3037	-14.5768	-14.9078	-14.6816	-14.6382	-14.1035	-14.8258	-14.1407	-17.3396	-14.0404	-14.2307	-13.928	-14.4113	-14.2041	-14.154	-14.5083	-14.5723	-13.69	-14.1484	-14.3172
354.21	-13.3931	-14.6939	-14.0797	-14.836	-14.6711	-14.9702	-13.5931	-15.5601	-15.2407	-15.4127	-15.3071	-14.9669	-14.5098	-14.2446	-15.766	-14.4875	-14.233	-14.154	-14.5258	-14.4333	-13.2179	-14.4687	-14.0862	-14.7555	-13.9374	-13.7845	-14.2391	-14.3133	-13.4024	-13.6233	-13.7156	-16.0124	-13.8256	-14.098	-14.0548	-14.5038	-13.0046	-16.779	-13.8465	-14.3899	-13.5827	-14.2129	-14.4462	-13.0594	-16.0184	-14.9482	-13.9933	-13.5128	-14.3408
682.67	-13.8944	-14.5643	-13.9612	-14.5051	-14.289	-14.1555	-14.4623	-13.982	-14.2132	-14.1561	-14.3343	-14.1851	-13.4995	-14.1704	-14.3288	-14.4711	-14.473	-14.5701	-14.6373	-14.4694	-15.2576	-14.3849	-15.094	-13.5093	-14.3879	-15.2459	-13.6214	-12.8866	-14.4808	-15.1564	-13.3156	-15.6394	-13.4149	-13.7895	-14.5323	-14.8023	-14.2486	-14.7444	-14.3421	-13.9679	-13.9323	-14.4096	-14.66	-14.2062	-12.9758	-14.2062	-14.1242	-14.7852	-14.7103
559.47	-15.5334	-14.5015	-14.5862	-14.77	-14.2988	-14.3701	-14.24	-14.0818	-13.9327	-14.2423	-13.5934	-14.0804	-14.035	-14.1832	-14.2562	-14.0508	-14.1046	-14.3173	-14.3364	-14.2619	-14.219	-14.27	-14.4974	-14.1755	-12.3991	-14.4853	-14.3992	-14.2986	-15.0117	-14.6792	-14.4626	-14.5478	-14.9385	-14.1781	-14.4375	-14.9887	-14.0798	-13.924	-14.676	-14.3061	-14.2894	-14.4515	-13.073	-14.2745	-14.217	-15.5233	-13.6086	-14.0506	-13.8113
348.27	-14.492	-14.4771	-14.2435	-14.8074	-14.4476	-14.4963	-14.2327	-14.0442	-14.1649	-14.7452	-14.1412	-14.3576	-14.4565	-14.307	-14.2353	-14.3861	-13.9283	-14.6525	-13.9736	-14.2277	-14.4037	-14.3538	-14.9073	-14.4606	-14.8866	-14.5542	-14.9278	-14.2749	-14.6517	-14.05	-14.1085	-14.7491	-14.0053	-13.9622	-14.0601	-14.3628	-14.08	-17.1473	-13.7976	-14.8489	-14.3953	-14.1574	-13.8837	-14.5972	-14.3759	-13.4991	-14.2235	-14.1829	-14.6287
394.37	-14.4236	-14.6384	-14.2686	-14.7799	-14.48	-14.2027	-14.09	-13.9182	-13.961	-14.3148	-14.3783	-14.16	-14.3599	-14.3435	-14.3374	-14.1269	-14.2167	-15.1585	-14.4531	-13.9388	-14.646	-14.3224	-13.8738	-14.2115	-14.2335	-14.662	-14.3993	-13.6917	-14.4602	-14.4832	-14.4714	-15.4211	-14.4978	-14.1352	-13.8687	-14.8802	-14.1581	-15.8037	-13.7269	-14.2339	-14.0879	-14.371	-14.227	-14.3481	-14.434	-14.2199	-13.8765	-14.0021	-13.9916
309.31	-14.6141	-14.6397	-14.4718	-14.4877	-14.258	-14.2843	-13.9151	-14.0477	-14.1004	-14.1526	-14.0903	-14.1122	-14.2553	-14.0899	-14.4132	-14.0523	-14.1439	-14.5449	-14.3414	-14.2325	-14.3357	-14.7978	-14.4785	-14.6415	-14.4465	-14.4989	-14.6851	-14.2728	-14.718	-14.7399	-13.874	-14.538	-14.1398	-13.9023	-13.8967	-14.9422	-13.8191	-16.6058	-14.1131	-14.1189	-13.932	-13.8209	-14.279	-14.1133	-14.8296	-14.2816	-14.0258	-14.1738	-14.3117
388.19	-13.4823	-13.5051	-13.5643	-13.8882	-13.7876	-14.3123	-14.1648	-14.4606	-14.6325	-14.7294	-14.4732	-14.3196	-14.7562	-14.2909	-14.8154	-14.3648	-14.2035	-14.491	-14.7172	-14.5633	-14.0815	-15.133	-15.2428	-15.6054	-15.2746	-15.1281	-16.2853	-15.472	-15.9064	-15.7386	-13.817	-16.2092	-14.8509	-14.6535	-14.5969	-15.1465	-14.122	-18.2977	-13.4565	-14.3048	-14.2767	-14.5857	-14.3222	-13.9642	-15.3075	-14.9643	-13.6648	-14.1086	-15.279
592.56	-18.3913	-14.9385	-15.6951	-16.1821	-14.7653	-14.582	-14.6358	-13.3937	-13.4098	-14.1225	-13.8697	-13.5931	-14.2736	-14.348	-14.7706	-13.9584	-14.0455	-15.4221	-15.1175	-14.0408	-14.5607	-14.6159	-14.5199	-14.0932	-14.9562	-14.3565	-13.6771	-13.5477	-14.4817	-13.6234	-14.511	-15.3335	-13.867	-14.3589	-14.1331	-14.9649	-14.461	-14.4457	-14.8144	-14.2182	-14.3811	-14.4566	-15.0303	-14.9017	-14.227	-15.2034	-13.9259	-14.1121	-14.3986
836.69	-15.6743	-19.2331	-32.7346	-14.8379	-14.0162	-13.7796	-15.3848	-13.6303	-13.2813	-14.094	-13.3497	-13.4351	-14.9915	-13.4507	-13.7322	-12.9003	-14.0978	-14.2683	-13.2362	-13.1715	-13.7966	-14.107	-13.1916	-12.3316	-13.264	-14.7102	-13.5045	-12.5485	-13.3606	-12.8065	-15.0276	-14.8354	-14.5539	-14.319	-14.4679	-14.4675	-14.842	-17.4155	-14.1418	-14.2496	-14.2026	-14.1217	-14.5594	-14.7033	-14.6365	-14.4985	-13.8824	-14.3247	-14.6766
611.47	-16.6828	-17.1939	-15.8464	-16.4514	-14.8627	-14.8191	-15.3719	-14.3449	-14.1756	-14.7097	-14.6167	-14.3608	-14.9544	-14.2413	-14.0205	-13.4654	-13.8125	-14.8332	-14.0285	-13.6673	-14.0249	-14.4354	-13.8626	-13.9665	-13.7111	-14.0084	-13.8392	-13.2529	-13.8908	-13.5849	-14.1524	-15.2722	-14.6085	-14.6042	-13.6946	-14.592	-14.1147	-17.6897	-14.3705	-14.2384	-13.9168	-14.4249	-14.37	-14.4927	-15.3068	-14.3423	-13.8338	-13.8082	-14.6843
280.23	-14.6897	-14.565	-14.5163	-14.5841	-14.3696	-14.4438	-14.1385	-14.3304	-14.3558	-14.3923	-14.146	-14.2925	-14.5481	-14.4002	-14.5208	-14.2084	-14.2138	-14.7587	-14.3001	-14.0723	-14.1916	-14.348	-14.3065	-14.1037	-14.1153	-14.5449	-14.5143	-13.9692	-14.4753	-14.3988	-14.5189	-14.8531	-14.393	-14.3524	-14.0693	-15.0266	-13.8934	-14.4805	-14.0624	-14.2897	-14.0115	-14.1774	-14.3861	-14.2715	-14.5619	-14.5614	-13.7185	-14.0362	-14.9323
510.24	-24.9587	-24.9587	-24.9587	-24.9587	-24.9587	-24.9587	-24.9587	-24.9587	-24.9587	-24.9587	-24.9587	-24.9587	-24.9587	-9.53524	-10.8905	-9.04975	-6.6633	-6.21918	-6.64214	-6.44461	-5.00952	-5.95049	-5.52302	-5.89068	-5.03098	-5.02388	-5.23529	-4.68606	-4.91267	-4.72801	-13.9327	-16.0406	-14.4155	-14.5549	-14.653	-14.9016	-13.3599	-16.8116	-13.8578	-14.8953	-13.8137	-14.3081	-14.4673	-13.4751	-14.9182	-14.8304	-13.8059	-13.9024	-14.2732
381.22	-13.6193	-13.6263	-13.9191	-14.2402	-13.9341	-15.1666	-14.4715	-14.1288	-14.5762	-14.6244	-14.4971	-14.435	-14.9658	-14.5218	-14.9116	-14.6495	-14.3459	-14.6247	-14.4336	-14.2162	-14.4297	-15.1608	-14.5499	-14.404	-14.4967	-14.4596	-14.6851	-14.6996	-15.0104	-15.0418	-14.4194	-15.0668	-14.3459	-14.6127	-14.11	-14.5318	-13.7334	-18.3916	-14.0782	-14.0254	-13.9671	-14.4147	-14.0684	-14.2227	-14.8466	-14.3361	-13.5286	-14.1185	-14.918
492.29	-32.1957	-15.2003	-14.3278	-15.6027	-14.9025	-14.9409	-15.4668	-14.1457	-14.503	-14.6037	-14.2638	-13.463	-14.8379	-13.4737	-14.4498	-13.6243	-13.4327	-14.5068	-13.7621	-12.5253	-13.085	-14.0523	-14.0681	-12.8312	-12.8297	-13.1462	-12.534	-12.3487	-12.4978	-12.7253	-14.3768	-15.1472	-15.1399	-14.5776	-14.4322	-14.5577	-13.6119	-17.3687	-13.8353	-14.3741	-14.0217	-14.189	-14.1668	-14.3286	-14.7048	-14.3931	-13.8678	-13.6119	-14.4335
604.36	-14.0744	-13.7697	-13.863	-13.9982	-13.7333	-14.3314	-13.9137	-14.3928	-14.5081	-14.5292	-14.2225	-13.9924	-14.3237	-14.0521	-14.3332	-13.8959	-13.7625	-13.8612	-14.1859	-14.113	-13.6883	-15.0173	-15.2568	-16.4145	-16.0903	-15.7726	-16.551	-16.0341	-15.9513	-16.1632	-14.4709	-15.208	-14.7399	-14.3885	-14.1313	-14.7057	-13.598	-15.9919	-14.7537	-14.912	-14.1336	-14.3562	-15.4066	-14.3848	-14.7079	-14.4949	-14.5066	-14.8348	-14.2874
1111.45	-15.7017	-18.625	-15.2464	-15.9599	-14.8805	-14.8004	-13.9698	-14.0259	-14.1341	-15.2336	-14.0541	-14.7244	-15.0713	-14.6897	-16.2322	-14.4906	-14.035	-13.951	-14.403	-14.4339	-13.3524	-14.5037	-13.7482	-14.1823	-13.7263	-13.6068	-13.8447	-13.6944	-13.5201	-13.5976	-14.0228	-16.021	-14.2866	-14.2238	-14.0741	-14.5041	-13.6652	-16.3931	-13.579	-14.4021	-13.6977	-14.2202	-14.4329	-13.6159	-14.5985	-14.5976	-13.9048	-13.9807	-15.1912
329.23	-14.3405	-14.3201	-14.3409	-14.4298	-14.1901	-14.4416	-14.2035	-14.1183	-14.2194	-14.5159	-14.2412	-14.1584	-14.4622	-14.3341	-14.7198	-14.1549	-14.1919	-14.5492	-14.4818	-14.1749	-14.3952	-14.9572	-14.6265	-14.8049	-14.5811	-14.5448	-14.8343	-14.742	-14.9352	-14.9062	-14.0609	-15.327	-14.4783	-14.3157	-13.8342	-14.6322	-13.9033	-16.2955	-14.0365	-14.5141	-13.8285	-14.1973	-14.2352	-14.2827	-14.627	-14.3924	-13.8547	-13.8976	-14.5563
662.37	-13.6811	-13.5651	-13.6832	-13.8216	-13.6532	-14.199	-13.9375	-14.2789	-14.4032	-14.5733	-14.1919	-14.0693	-14.3672	-13.973	-14.3427	-13.8875	-13.8432	-13.8341	-14.2238	-14.0348	-13.5822	-14.799	-14.8317	-15.1382	-15.1457	-15.0987	-16.6132	-16.1391	-16.5982	-16.7071	-13.411	-16.1279	-14.951	-14.1247	-15.2245	-14.9325	-13.3475	-16.7499	-13.5213	-14.5479	-14.4848	-14.0945	-14.1111	-13.3443	-15.2063	-14.4489	-13.6496	-13.7039	-14.7815
568.6	-33.2798	-17.1493	-16.0554	-15.7402	-15.423	-14.1382	-14.8731	-14.5744	-13.8305	-13.3577	-15.1434	-14.6232	-13.3546	-14.2184	-13.8886	-14.9518	-15.4339	-15.0124	-14.4262	-15.4624	-19.1269	-13.1329	-14.9264	-13.4966	-14.9563	-14.0042	-14.1235	-13.659	-13.3845	-13.8162	-14.4114	-13.312	-12.8873	-12.2626	-19.5041	-14.5338	-32.6961	-12.1516	-16.0937	-13.5828	-13.7348	-13.4947	-14.5891	-14.76	-12.3344	-16.7544	-16.2398	-15.6248	-12.2742
326.2	-12.8443	-13.03	-12.8737	-13.6452	-13.4167	-14.6213	-13.9499	-14.0941	-14.035	-15.3414	-14.3708	-14.1225	-15.256	-14.4738	-14.59	-15.1739	-14.4334	-16.1844	-14.2919	-14.0992	-14.6523	-15.6803	-13.8128	-14.2426	-15.0928	-14.2787	-14.744	-14.3685	-14.7193	-15.7534	-15.979	-14.9554	-14.5608	-14.989	-13.4023	-14.6855	-13.617	-15.825	-13.5229	-13.7746	-14.0193	-16.0015	-13.8713	-13.8245	-15.2829	-15.125	-13.7575	-13.7862	-13.7819
349.23	-13.8135	-13.9999	-14.2568	-14.4057	-14.3032	-15.0833	-14.2346	-14.2252	-14.0377	-14.581	-14.5915	-14.2817	-14.7323	-14.4667	-14.672	-14.358	-14.2377	-14.9804	-14.4611	-14.2639	-14.5318	-14.7585	-14.3995	-14.2183	-13.9898	-14.1483	-14.382	-14.0443	-14.2937	-14.5721	-14.0345	-14.9068	-14.9663	-14.2886	-13.904	-14.5688	-14.0066	-16.6703	-14.1726	-14.3197	-13.8478	-14.2369	-14.231	-14.6347	-15.0672	-14.2132	-13.644	-13.8254	-14.4724
407.27	-13.9022	-13.7573	-14.0112	-15.4712	-15.2041	-14.9189	-14.92	-14.3471	-14.4911	-14.7734	-14.7697	-14.6313	-14.8435	-14.4249	-14.5877	-14.3751	-14.3762	-15.1417	-14.1122	-13.66	-14.2276	-14.275	-14.5018	-13.6614	-13.9011	-13.7136	-13.5904	-13.4337	-13.8204	-13.7483	-14.3999	-14.8897	-14.3747	-14.2387	-13.76	-14.9951	-14.0341	-16.654	-14.0331	-14.1115	-13.9276	-14.2154	-14.2449	-14.2156	-14.5658	-14.1845	-13.7509	-13.8891	-14.3838
278.22	-10.6521	-24.9645	-24.9645	-24.9645	-9.57236	-24.9645	-9.08644	-10.2656	-24.9645	-24.9645	-24.9645	-10.9335	-24.9645	-24.9645	-24.9645	-24.9645	-9.47489	-8.76573	-11.0976	-8.35186	-10.4091	-8.00241	-7.11109	-6.64549	-6.64976	-5.87937	-6.716	-6.43698	-5.94471	-6.16658	-14.3796	-15.6904	-14.6057	-14.7971	-14.0301	-14.8821	-13.5377	-16.3674	-13.8682	-14.5936	-13.8231	-14.3013	-14.6803	-13.8019	-14.5492	-15.5127	-13.9493	-13.8761	-14.5711
686.44	-14.5135	-14.0929	-13.9474	-14.0114	-13.9171	-14.3433	-14.076	-14.3008	-14.6953	-14.9675	-14.4003	-13.9347	-14.5497	-13.9478	-14.5455	-13.8355	-13.9575	-13.9264	-14.1629	-13.9639	-13.6613	-14.8353	-14.4299	-14.6544	-14.6296	-15.7114	-15.01	-14.5269	-15.4528	-15.1132	-14.1496	-15.7316	-14.2069	-14.2862	-13.8067	-14.5449	-13.6224	-17.5364	-13.5165	-14.5935	-13.7765	-15.1327	-14.1117	-13.9144	-14.452	-14.2112	-13.4413	-13.9286	-13.7777
330.21	-14.2403	-30.4093	-13.4156	-14.9272	-30.4093	-30.4093	-14.9031	-14.6024	-15.2414	-15.5724	-14.7295	-13.7268	-16.4366	-12.4114	-14.7682	-14.2602	-15.981	-13.361	-15.8099	-14.0593	-14.2775	-16.5615	-11.919	-10.1932	-10.9555	-9.37102	-11.5233	-11.0789	-10.0409	-11.136	-13.6869	-32.1398	-13.3553	-14.361	-13.547	-14.6457	-13.1589	-16.049	-11.7805	-13.0096	-12.2096	-12.2727	-11.4573	-10.9977	-18.6362	-32.1398	-13.2252	-12.3769	-15.522
728.56	-15.5769	-16.0976	-15.8222	-15.1468	-14.2984	-14.2497	-14.6111	-14.125	-14.5945	-15.2311	-14.0629	-14.0033	-14.501	-14.055	-13.9326	-13.5412	-13.9218	-14.2796	-14.2664	-13.935	-13.9291	-14.3683	-14.3626	-14.5787	-14.5959	-14.1822	-14.5185	-14.1878	-14.3079	-14.0245	-14.5142	-14.8082	-14.124	-14.3184	-14.1251	-15.1605	-13.9525	-18.2288	-13.7476	-14.11	-13.6922	-13.9606	-13.9573	-13.8555	-14.1707	-15.0959	-13.7836	-13.8152	-14.5779
545.52	-14.6062	-14.6472	-14.1975	-14.2563	-14.3053	-13.5534	-14.8944	-14.0393	-14.0835	-13.7401	-14.4948	-14.5391	-13.5885	-14.4094	-14.1078	-14.9054	-14.7856	-14.5922	-13.8966	-14.7542	-15.202	-14.0536	-15.3347	-15.1928	-15.5023	-15.1196	-15.1777	-14.2104	-16.3738	-14.8867	-14.5407	-14.2028	-14.5319	-13.5965	-15.1361	-14.7362	-14.5737	-13.619	-15.2078	-14.078	-14.3551	-14.8598	-15.2818	-15.7826	-14.0992	-15.4649	-14.889	-14.6826	-14
506.33	-14.0005	-13.7336	-13.8661	-14.1489	-13.9446	-14.5993	-14.0812	-14.66	-14.8028	-14.6984	-14.3866	-14.3215	-14.5242	-14.1649	-14.7512	-14.0208	-13.9045	-13.8384	-14.4208	-14.2793	-13.8103	-14.8399	-14.6721	-15.524	-15.4468	-15.4942	-16.5838	-16.0586	-16.0987	-16.105	-13.8598	-17.2918	-14.4561	-14.4239	-14.1707	-15.0559	-13.4897	-17.8799	-13.295	-14.1829	-13.7198	-14.2667	-14.7618	-13.4133	-16.6218	-14.6378	-14.0061	-13.6952	-15.0689
725.39	-14.207	-14.3896	-14.6339	-14.8821	-14.7848	-14.7018	-14.9048	-14.5111	-14.3913	-14.6957	-15.0031	-14.7489	-14.7808	-14.627	-14.4725	-14.4408	-15.1881	-15.6585	-14.2838	-13.9365	-14.4906	-14.2686	-13.6986	-13.7538	-13.9541	-14.2377	-13.9728	-13.4525	-13.684	-13.7763	-14.7393	-14.8014	-14.4441	-14.0513	-14.341	-15.0865	-14.5271	-15.088	-14.1621	-14.5307	-14.2444	-14.575	-14.2716	-14.1573	-14.5132	-14.6063	-14.0295	-14.1352	-14.2665
259.2	-15.4829	-14.9344	-14.6413	-15.4436	-14.1994	-14.9974	-14.0635	-14.0061	-13.8956	-14.3201	-14.0797	-14.5189	-14.2671	-14.3231	-15.3138	-13.9592	-14.2443	-14.936	-14.228	-13.5934	-14.1369	-14.3642	-13.9917	-14.5455	-14.2468	-15.0795	-14.4251	-13.74	-13.7801	-13.444	-14.7825	-15.5077	-14.6351	-14.7616	-13.639	-15.2639	-13.9413	-14.8276	-13.3584	-14.3885	-14.1874	-14.4366	-14.5806	-14.2329	-13.469	-14.4699	-13.445	-13.4461	-14.6768
662.6	-18.2998	-20.2994	-14.2258	-15.2143	-14.6333	-15.2254	-14.2233	-13.2546	-13.3213	-13.4123	-14.2083	-13.5402	-14.5418	-13.9944	-14.3379	-13.5439	-14.3258	-15.8911	-14.4148	-13.9161	-14.385	-14.5703	-13.9892	-13.8383	-13.7157	-13.8736	-13.352	-12.935	-13.4502	-13.9023	-13.8193	-15.2721	-14.8462	-14.4017	-14.3113	-14.3284	-13.9978	-13.3709	-14.6543	-14.7351	-14.3673	-14.0528	-15.0623	-15.5574	-14.3727	-14.9693	-13.8219	-13.6176	-14.6951
427.32	-14.5103	-14.6213	-14.1811	-14.694	-14.2158	-14.2351	-14.1053	-13.9674	-13.9764	-14.3811	-13.9942	-14.0617	-14.3776	-14.0418	-14.4015	-14.0346	-14.1342	-14.9194	-14.4134	-14.3767	-14.4423	-14.9609	-15.0915	-14.8814	-14.5462	-14.4177	-14.586	-14.2598	-14.9856	-14.5992	-14.3353	-14.737	-14.3534	-14.6065	-13.888	-14.537	-13.6357	-17.2407	-13.9536	-13.7497	-14.1564	-14.2835	-13.9549	-14.1992	-15.1387	-14.319	-13.4593	-13.7804	-14.286
1033.95	-16.1793	-31.0456	-31.0456	-14.9938	-15.9663	-12.1543	-15.811	-15.7913	-12.6467	-12.1384	-11.7552	-15.2164	-11.7962	-16.0525	-11.9105	-12.8595	-15.1439	-11.6982	-11.1961	-14.2152	-15.9633	-13.696	-14.4653	-11.093	-31.0456	-12.1735	-11.86	-12.3338	-11.6262	-11.4682	-12.0203	-14.1956	-12.7305	-14.8235	-16.9476	-12.5322	-14.5638	-12.6527	-17.138	-12.7396	-16.6421	-13.2437	-13.5219	-15.4785	-11.6351	-32.0109	-15.8737	-14.7263	-13.1134
600.46	-12.7663	-14.4239	-14.5153	-16.7645	-15.1642	-14.7607	-15.4641	-14.5301	-15.1269	-15.0199	-15.585	-16.0826	-13.619	-16.7871	-15.4904	-14.2967	-13.1392	-14.8721	-13.9479	-14.2332	-13.5413	-13.0063	-12.88	-12.7271	-13.6213	-12.4988	-13.7404	-13.153	-13.7924	-14.0714	-13.5276	-15.361	-14.5846	-13.9843	-14.1853	-15.5228	-15.1385	-15.3785	-15.0511	-14.1957	-13.8452	-13.5416	-13.5581	-14.5795	-13.7015	-13.6634	-14.6028	-14.1889	-13.0688
572.37	-14.3792	-14.1485	-14.0378	-14.1842	-13.908	-14.4623	-14.2004	-14.3807	-14.3435	-14.4769	-14.1913	-14.1201	-14.4736	-14.0959	-14.4687	-14.1003	-13.9253	-14.0834	-14.2895	-14.0611	-13.8212	-14.7541	-14.6883	-17.1978	-15.5393	-15.714	-15.5794	-15.045	-15.9625	-15.2814	-14.3489	-14.9713	-14.5983	-14.4978	-13.187	-14.5481	-14.0686	-16.1463	-14.2578	-14.6998	-14.5555	-14.9029	-15.1212	-14.8989	-14.7501	-14.3815	-14.2824	-14.2443	-14.5475
337.34	-14.8268	-14.8932	-14.4977	-14.5268	-14.3458	-14.2717	-14.0677	-14.081	-14.0081	-14.2319	-14.2323	-14.0919	-14.3446	-14.1418	-14.5504	-14.4202	-14.2363	-14.6711	-14.3437	-14.3404	-14.4429	-14.7384	-14.6103	-14.515	-14.5819	-14.6037	-14.9417	-14.3018	-14.6879	-14.8774	-14.1356	-14.9441	-14.3561	-13.9648	-13.9678	-14.7437	-14.1329	-15.8596	-14.0201	-14.2742	-14.0414	-14.1903	-14.1082	-13.944	-14.7522	-14.7503	-14.1386	-14.0131	-14.513
295.29	-14.6274	-14.4863	-14.4559	-14.4488	-14.2186	-14.381	-14.0508	-13.8968	-13.8971	-14.2258	-14.1182	-13.9321	-14.1908	-13.868	-14.4232	-14.0347	-13.9777	-14.3894	-14.3088	-14.0677	-14.2168	-14.5967	-14.5686	-14.6196	-14.2713	-14.4719	-14.5437	-14.0284	-14.3606	-14.4538	-14.0228	-14.6832	-14.2256	-13.9402	-13.8239	-14.653	-13.8192	-16.1285	-13.7486	-14.2369	-13.89	-14.1223	-14.1323	-14.3699	-14.5508	-14.1313	-14.0199	-13.7457	-14.2076
427.11	-17.6966	-20.3623	-17.3019	-16.7103	-16.0351	-15.4058	-16.1175	-14.3286	-14.4539	-14.1687	-14.2743	-14.1603	-15.4508	-14.0713	-15.264	-14.7141	-13.3643	-14.4466	-15.0331	-13.8881	-13.576	-14.0442	-13.7489	-13.5076	-13.2017	-12.1584	-13.0283	-14.0087	-12.7727	-13.2394	-13.4747	-16.0767	-14.3975	-14.5633	-14.1663	-14.0428	-13.2405	-16.6828	-13.7502	-14.0289	-13.6452	-13.616	-14.8084	-14.0743	-14.6836	-14.0993	-14.0328	-13.651	-16.2109
373.21	-15.1454	-15.938	-15.2085	-16.7628	-15.0547	-16.2381	-14.0551	-14.8477	-14.184	-15.2383	-14.9175	-14.5919	-14.5056	-14.3845	-14.5666	-13.9436	-14.4509	-13.9069	-14.4714	-14.6361	-12.8765	-14.2389	-13.5131	-13.4622	-12.9723	-13.0219	-13.2901	-13.193	-13.1665	-13.052	-13.592	-16.7287	-13.8702	-13.9456	-14.4691	-14.4703	-13.2235	-16.3492	-13.5376	-14.3445	-13.4998	-14.043	-14.1967	-13.3814	-14.8848	-14.3766	-13.7435	-13.8115	-14.4062
923.88	-14.4404	-20.3847	-13.9111	-13.5752	-14.5508	-13.4447	-16.5558	-16.0286	-14.8168	-14.6855	-14.3887	-16.3172	-13.7675	-15.8088	-13.287	-16.2175	-18.4445	-14.0585	-13.4732	-17.5068	-17.5954	-15.2794	-13.7893	-13.3291	-16.0523	-16.5622	-13.5151	-16.3328	-14.0077	-14.1227	-13.2651	-11.3678	-12.0218	-12.1793	-31.165	-12.9008	-15.3278	-10.8886	-13.5197	-11.4632	-15.9932	-13.0389	-12.5995	-16.7913	-11.0848	-31.165	-13.3006	-12.9738	-11.9212
299.16	-15.1987	-14.3754	-15.7675	-16.1399	-14.589	-16.4228	-13.9606	-15.2563	-14.0487	-15.4043	-15.12	-15.716	-16.5979	-14.1324	-15.2071	-14.7468	-14.736	-14.1013	-14.4613	-13.8233	-13.0783	-13.0241	-13.7197	-13.9061	-13.0353	-12.9859	-14.1106	-13.1151	-12.5421	-13.4558	-13.6157	-15.7945	-14.4318	-14.5372	-14.1054	-14.7152	-13.4941	-16.1848	-13.2146	-14.8069	-13.4949	-14.2904	-14.5254	-13.482	-15.3006	-14.1897	-13.695	-13.5454	-14.7378
629.51	-15.7224	-14.9949	-14.8106	-14.7014	-14.3252	-14.711	-14.0109	-13.8508	-14.1007	-14.2199	-14.052	-13.8574	-14.3967	-14.1107	-13.9988	-13.9139	-14.0017	-14.3484	-14.5416	-14.1154	-14.0863	-14.6248	-14.3098	-14.1843	-14.8017	-14.8004	-14.2523	-13.9756	-14.4375	-14.5861	-14.7788	-14.4139	-15.1272	-14.2805	-13.9476	-15.2389	-14.3349	-16.7055	-13.6377	-14.369	-14.1172	-14.3314	-14.0611	-13.7199	-14.9295	-14.1887	-13.5995	-13.8103	-14.2641
664.69	-14.3602	-14.188	-14.011	-14.1445	-14.1182	-14.079	-14.2457	-13.9061	-14.0767	-14.0667	-14.4006	-14.4127	-14.0592	-14.5429	-14.3019	-14.6383	-14.808	-15.5389	-14.5847	-15.033	-15.8837	-14.496	-15.2864	-14.707	-15.0946	-15.1457	-15.1487	-14.5277	-15.0278	-15.1022	-14.7576	-14.585	-14.4865	-13.95	-14.6716	-15.1238	-14.8313	-13.7753	-14.9115	-14.0068	-15.4646	-14.5452	-14.3283	-14.4958	-14.011	-16.0907	-14.8985	-14.5642	-13.9922
387.25	-13.6887	-13.4723	-13.4411	-13.6624	-13.4975	-14.0542	-13.421	-13.831	-14.1983	-14.2642	-13.824	-13.8493	-14.2804	-13.858	-14.5047	-14.1124	-13.9233	-14.2541	-14.673	-14.3691	-13.9918	-15.0785	-15.0246	-15.8671	-15.4172	-15.0478	-15.7259	-15.4453	-15.8598	-14.9688	-13.4342	-15.6535	-14.1615	-14.2462	-13.7833	-14.5733	-13.2488	-17.7734	-13.5012	-14.4245	-13.8577	-13.6955	-14.083	-13.4612	-14.3815	-14.3611	-13.2671	-13.778	-14.6448
474.41	-14.3421	-14.4092	-14.0232	-14.3277	-13.9194	-14.1501	-13.8549	-13.8263	-13.9193	-14.0437	-13.9484	-13.8642	-13.9399	-13.8856	-14.2687	-13.8304	-13.9937	-14.408	-14.0921	-14.3294	-14.3549	-14.874	-13.7832	-14.6143	-14.4373	-13.4673	-14.5918	-14.8653	-14.7057	-15.7988	-13.8023	-14.6203	-13.7956	-14.2956	-13.7793	-14.9913	-13.5066	-14.9975	-13.9262	-14.2986	-14.0824	-13.47	-14.7143	-14.2813	-13.4347	-15.3467	-13.99	-14.4275	-12.0136
633.58	-14.6553	-14.3679	-14.3058	-14.6472	-14.5223	-14.1572	-14.9923	-14.3779	-14.2221	-13.9847	-14.6197	-14.4124	-14.0355	-14.7874	-14.0982	-14.66	-14.9521	-14.9796	-14.2805	-14.4801	-15.2249	-13.913	-14.8915	-14.4581	-14.1181	-14.8913	-14.2788	-13.7276	-14.126	-14.6504	-15.1495	-14.1622	-14.2199	-14.3961	-14.1797	-15.2868	-14.6091	-13.3888	-14.2178	-14.2572	-14.5359	-14.576	-14.5583	-14.2339	-14.0091	-15.0898	-13.9371	-14.3049	-14.1611
514.48	-14.725	-14.6096	-14.4076	-14.2967	-14.3534	-14.284	-14.1311	-13.9324	-13.9743	-14.1633	-14.0946	-14.1928	-14.3433	-14.1998	-14.466	-14.328	-14.3302	-14.5658	-14.6565	-14.4077	-14.5425	-14.7495	-14.7994	-14.683	-14.568	-14.6505	-14.7074	-14.5088	-14.6891	-15.1036	-14.3201	-14.9076	-14.4848	-14.1687	-14.0649	-14.7812	-14.2029	-15.1826	-13.8919	-14.074	-14.0589	-13.9802	-14.0201	-14.1172	-14.3294	-14.7731	-14.0648	-14.3197	-14.5682
316.19	-30.2507	-13.8996	-30.2507	-15.6435	-30.2507	-30.2507	-13.5879	-13.1778	-13.9414	-14.2203	-12.3996	-12.2371	-13.9948	-12.7266	-11.8174	-12.0938	-11.8259	-11.9126	-11.8192	-11.9781	-11.0861	-11.5368	-10.8426	-10.9952	-10.5335	-10.5084	-11.298	-10.8821	-10.2561	-10.2327	-13.7186	-16.2541	-14.1616	-14.2283	-13.9948	-14.4002	-13.9501	-16.905	-13.609	-15.1539	-14.5939	-14.0332	-14.6424	-14.101	-14.488	-14.3163	-14.0277	-13.8272	-14.8843
877.77	-29.8821	-13.3211	-12.8692	-13.1582	-29.8821	-12.1713	-14.3101	-12.9169	-29.8821	-13.3132	-13.7165	-13.1946	-13.1408	-12.434	-13.4654	-12.9128	-29.8821	-13.6551	-15.0234	-13.542	-29.8821	-10.4787	-10.9664	-9.85948	-11.6729	-10.4533	-9.23445	-10.6442	-11.5116	-12.3791	-12.2416	-32.0527	-12.5188	-15.8536	-14.1858	-15.2477	-14.6797	-15.0013	-12.9113	-13.1785	-13.405	-13.9539	-13.8857	-14.128	-16.5137	-14.0361	-13.0678	-14.1941	-14.3606
435.41	-14.3245	-14.3536	-14.1453	-14.4161	-14.289	-14.2224	-14.3058	-14.0236	-13.9397	-14.3587	-14.3061	-14.082	-14.265	-14.2122	-14.3152	-14.1755	-14.3159	-14.7182	-14.1943	-14.1476	-14.4018	-14.4002	-14.7241	-14.8575	-14.585	-14.9023	-14.9893	-14.59	-15.046	-14.3287	-14.2671	-14.6402	-14.3712	-14.2101	-13.9592	-14.6207	-14.1753	-15.1331	-14.3575	-14.3129	-14.2865	-14.39	-14.6955	-15.0942	-14.4065	-14.4122	-14.1455	-14.1126	-14.3292
1099.97	-30.7899	-30.7899	-30.7899	-30.7899	-15.4408	-16.1837	-12.9666	-12.8799	-13.0406	-13.4576	-12.2335	-11.4717	-12.42	-12.4743	-12.3348	-11.6854	-10.9268	-11.1577	-11.343	-11.0972	-10.5618	-11.5464	-11.3308	-11.1383	-11.0006	-9.87089	-10.7916	-10.0551	-10.094	-9.84104	-13.6211	-15.5436	-14.1409	-13.7753	-13.9966	-13.9764	-13.2648	-16.4118	-13.8585	-13.8543	-14.5422	-13.7813	-14.7739	-13.7132	-14.289	-14.3177	-14.2648	-14.4771	-14.73
612.59	-14.4145	-14.5997	-14.3916	-13.5805	-13.4992	-14.1813	-14.1438	-13.0068	-14.1289	-14.2614	-14.2496	-14.3843	-14.0978	-14.3658	-14.3624	-14.5149	-14.563	-14.8312	-14.7894	-14.6519	-14.8683	-14.9346	-15.0636	-14.639	-14.6612	-15.2417	-14.7878	-14.2491	-14.8296	-14.8848	-14.1606	-13.418	-12.3165	-14.2137	-14.7791	-15.0646	-12.0618	-14.7936	-14.081	-14.224	-14.2363	-14.2804	-14.193	-14.685	-14.1776	-15.1702	-14.9664	-14.6804	-14.6316
342.26	-14.2182	-14.1658	-13.9359	-14.328	-14.0599	-14.4099	-13.803	-13.9342	-13.9993	-14.1737	-14.0126	-13.947	-14.4614	-14.1768	-14.4216	-14.1548	-14.2397	-14.2638	-14.8284	-14.5295	-14.3748	-15.3329	-14.9728	-14.8867	-14.7743	-14.9948	-15.078	-14.9659	-15.0797	-14.8563	-13.8756	-14.6325	-14.2795	-14.2666	-13.8127	-14.509	-13.8865	-16.7664	-13.6519	-14.1278	-13.787	-14.3639	-14.0882	-14.2048	-15.4477	-14.2513	-13.9511	-13.751	-14.8338
321.2	-14.0957	-14.1513	-14.3488	-14.406	-14.483	-14.7332	-14.4506	-14.1826	-14.4196	-14.8436	-14.2408	-14.1398	-14.5414	-14.3312	-14.6777	-14.3611	-14.2611	-14.8663	-14.3095	-13.869	-13.7703	-14.6538	-14.4251	-14.1535	-14.3842	-14.1081	-14.3818	-14.2944	-14.3275	-14.3289	-14.0968	-14.739	-14.366	-14.1189	-13.9602	-14.8435	-13.8231	-16.3847	-13.8956	-14.3123	-13.7732	-14.1195	-14.1315	-14.0645	-14.632	-14.2338	-13.8167	-13.995	-14.1988
573.49	-14.8245	-13.7193	-14.7377	-14.4809	-14.4282	-14.2666	-14.1792	-14.0608	-13.9796	-14.7497	-14.2801	-14.0183	-13.4336	-14.1739	-13.8324	-14.3324	-13.9842	-14.9124	-15.1171	-13.9215	-14.3403	-16.4498	-11.5897	-14.8631	-13.566	-13.3672	-14.383	-14.8552	-15.3713	-15.191	-14.0784	-17.9429	-13.1894	-15.1005	-11.9786	-15.3997	-13.5052	-20.8755	-13.4826	-14.9221	-15.059	-12.879	-14.3437	-13.8306	-12.2205	-14.1738	-12.9688	-13.7167	-11.0256
434.38	-15.3727	-15.1111	-14.676	-14.5707	-14.0334	-14.2338	-13.5775	-13.7301	-13.6905	-13.8612	-13.5165	-13.5738	-13.9619	-13.6582	-13.9265	-13.619	-13.6249	-13.8815	-14.1689	-14.0399	-13.8402	-14.7229	-14.4436	-14.7663	-14.6254	-14.3679	-15.165	-14.8692	-15.0441	-15.0053	-13.1332	-14.4735	-13.7398	-13.9078	-13.6459	-13.9697	-13.3073	-16.0688	-13.545	-13.8158	-13.7872	-13.9563	-13.3948	-13.8986	-14.306	-14.3568	-14.5007	-13.946	-14.1206
735.63	-31.8145	-14.5161	-15.9055	-15.685	-14.8068	-13.1667	-15.1744	-14.8534	-13.2315	-14.3958	-14.2556	-14.7556	-12.7071	-13.6942	-13.3425	-13.063	-14.9402	-15.4632	-14.8712	-13.1436	-13.9223	-12.9791	-13.9319	-11.9707	-12.2541	-13.1676	-13.0036	-12.1323	-12.1213	-12.496	-14.8429	-14.6367	-14.1907	-14.3969	-13.9918	-14.9834	-15.0739	-13.3288	-14.5641	-13.9946	-14.4596	-14.653	-13.2209	-14.0883	-13.437	-15.3223	-14.0012	-14.0369	-13.5129
254.19	-30.7553	-16.0049	-15.6476	-14.4944	-14.7709	-14.4723	-12.9942	-13.5685	-13.3208	-13.7616	-12.8088	-13.3916	-13.832	-14.3483	-14.4121	-13.521	-13.9632	-13.2056	-17.2636	-14.2983	-12.9722	-14.2667	-13.5014	-12.8858	-12.7133	-13.4732	-13.0728	-12.8936	-12.3467	-12.7593	-14.2745	-16.1204	-14.7049	-14.2892	-14.6702	-14.744	-13.9675	-16.3961	-13.652	-14.4805	-14.0623	-14.054	-13.9185	-13.4669	-14.6702	-14.3177	-13.7273	-13.3197	-14.4131
596.59	-14.0918	-14.2859	-14.015	-14.047	-14.0301	-13.8733	-14.1051	-13.8686	-13.94	-13.9137	-14.1301	-14.0778	-13.8351	-14.3143	-14.1127	-14.4281	-14.3994	-14.7439	-14.4627	-14.4982	-15.144	-14.6891	-14.8011	-14.6459	-14.7295	-14.7299	-14.7483	-14.4855	-14.789	-14.7588	-14.0485	-14.475	-13.7131	-13.7904	-14.1914	-15.0486	-14.5246	-13.9463	-14.7016	-14.3083	-14.1971	-14.6322	-14.276	-14.4526	-14.2512	-14.6484	-14.1313	-14.1263	-13.9569
565.48	-14.4681	-14.8253	-14.5814	-14.4474	-14.3702	-14.1151	-14.8622	-14.2365	-14.2433	-14.1237	-14.7538	-14.2412	-14.3674	-14.7389	-14.3362	-14.449	-14.7884	-15.4954	-14.3749	-14.0667	-15.1133	-13.9313	-14.6357	-13.904	-14.368	-14.5766	-14.1453	-13.9658	-13.8578	-14.3457	-14.4712	-14.4992	-14.2806	-14.7409	-14.1081	-15.004	-15.1185	-13.6629	-14.6902	-14.2686	-14.2043	-14.1538	-14.0421	-14.4066	-14.0478	-15.8175	-14.5945	-14.2304	-14.0691
368.27	-14.2227	-14.1546	-14.3431	-14.4332	-13.9166	-14.3052	-13.9746	-13.9579	-13.8392	-14.1864	-14.0715	-13.9134	-14.3559	-14	-14.2063	-14.018	-14.002	-14.3971	-14.3428	-14.1112	-14.3519	-14.9377	-14.575	-14.9877	-14.7722	-14.6619	-15.0398	-14.3859	-14.8168	-14.4465	-13.9384	-14.8318	-14.3999	-14.279	-13.7122	-14.5168	-13.652	-16.7045	-13.7689	-14.1985	-14.116	-14.3605	-14.5767	-14.4801	-14.545	-14.1043	-13.5875	-14.054	-14.1899
591.49	-14.7632	-14.2755	-14.2656	-14.7166	-14.5432	-14.2131	-15.0708	-14.4005	-14.7236	-14.2794	-15.3921	-14.7843	-14.1615	-14.591	-14.2243	-14.662	-15.2232	-15.7822	-14.1913	-14.4014	-14.8413	-14.0377	-14.5537	-13.6601	-14.1292	-13.2013	-14.0759	-13.1838	-13.9773	-13.9358	-15.3791	-14.8248	-14.4979	-14.3171	-14.8504	-15.1716	-14.3277	-13.9273	-14.5451	-14.039	-14.465	-14.185	-14.3761	-14.4602	-14.3762	-14.7154	-14.1225	-14.153	-13.9221
579.49	-14.485	-14.795	-14.4516	-14.5316	-14.5682	-14.1107	-14.7657	-14.1721	-14.2091	-14.2691	-14.8417	-14.8512	-14.4024	-14.5572	-14.5025	-14.2822	-15.0515	-15.3703	-14.3044	-13.9738	-14.9605	-13.9223	-14.2287	-14.235	-14.1143	-14.1488	-13.8609	-13.4433	-14.1959	-13.9803	-15.0092	-14.461	-14.657	-14.1831	-14.0588	-15.0541	-14.7572	-14.4675	-14.0269	-14.2951	-14.4035	-14.4685	-14.337	-14.2154	-14.3666	-14.9537	-13.9219	-13.9458	-14.2257
334.22	-13.7734	-13.6115	-13.8062	-14.1026	-13.8393	-14.5556	-14.0519	-14.2005	-14.4385	-14.6494	-14.2181	-14.2544	-14.5998	-14.1633	-14.7838	-14.3133	-14.0381	-14.2432	-14.5524	-14.311	-14.0095	-15.0873	-14.8607	-14.9609	-14.8104	-14.5923	-15.235	-14.9439	-14.9815	-14.9334	-13.7664	-15.4136	-14.494	-14.8872	-14.1339	-14.6818	-13.3978	-16.1965	-13.4458	-14.6939	-13.7389	-13.8803	-14.0337	-13.9511	-15.022	-14.4287	-13.7962	-13.8502	-15.0384
319.15	-14.0205	-14.4184	-14.3782	-14.8139	-14.8789	-15.2665	-14.8918	-13.9947	-14.3694	-15.1212	-14.7743	-14.8081	-14.9096	-14.5447	-14.3127	-14.7606	-14.7086	-14.8473	-14.3599	-13.7593	-14.1771	-14.3961	-13.879	-14.185	-13.746	-14.0986	-13.8204	-13.4892	-13.7452	-14.1678	-14.2595	-15.0235	-14.3127	-14.491	-13.8001	-14.8391	-13.9045	-17.1593	-13.7346	-14.1717	-14.0367	-14.3239	-14.3464	-14.2288	-14.9609	-14.0782	-13.7544	-13.8915	-14.5026
566.36	-15.6492	-15.4818	-15.1627	-14.8728	-14.8673	-15.8205	-14.3031	-14.5239	-14.4561	-15.3454	-14.5989	-14.242	-14.588	-13.6658	-14.6643	-14.1677	-14.1854	-14.295	-13.6641	-13.4374	-13.8271	-15.963	-14.0231	-13.9913	-14.1044	-13.9223	-14.1932	-13.5125	-14.2339	-13.5594	-14.5883	-14.9888	-15.2957	-14.9531	-14.0263	-15.6907	-13.6645	-16.7776	-13.8983	-14.1189	-13.9685	-14.5634	-14.1235	-14.0592	-15.0751	-14.1626	-13.3846	-13.6384	-14.4938
262.18	-15.8859	-15.184	-15.2702	-15.3384	-16.0638	-15.3118	-13.8703	-13.9762	-14.5568	-14.8109	-14.754	-14.4002	-15.1174	-15.0807	-15.1642	-14.0412	-13.9344	-13.7935	-14.2058	-13.9525	-13.2035	-14.1003	-13.9707	-13.9529	-13.6494	-13.6884	-13.7891	-12.9923	-13.1727	-13.5886	-13.7054	-15.5558	-14.6386	-14.4688	-13.7385	-14.7573	-13.41	-16.3024	-13.819	-14.5023	-13.5606	-14.1176	-14.0221	-13.4536	-14.5676	-14.3828	-13.9192	-13.8809	-14.5517
526.51	-14.3688	-14.4469	-14.2229	-14.3707	-14.166	-14.1528	-14.4662	-14.06	-13.9246	-14.2617	-14.1719	-14.0542	-14.2611	-14.2201	-14.3226	-14.0575	-14.3645	-14.6842	-14.3879	-14.0986	-14.4474	-14.4774	-14.6638	-16.3513	-14.9898	-14.7547	-15.0376	-14.1399	-14.9474	-14.8088	-14.4512	-14.6573	-14.3508	-13.9882	-14.0761	-14.8988	-14.3154	-15.0803	-14.4277	-14.4135	-14.2942	-14.3737	-14.5486	-15.2579	-14.7066	-14.471	-14.1322	-14.33	-14.5195
484.25	-13.8729	-14.2319	-13.9834	-14.0756	-13.6525	-14.5323	-13.8649	-14.4217	-14.4109	-14.5756	-14.1737	-14.2124	-14.6595	-13.8301	-14.7635	-13.7323	-13.6196	-13.67	-14.0915	-13.6908	-13.3042	-14.6641	-14.2865	-14.6192	-15.1799	-14.3368	-15.8771	-15.4425	-14.9172	-15.0748	-13.8297	-15.8209	-14.3094	-14.8342	-14.7794	-14.5221	-12.7266	-19.2484	-13.2414	-14.5004	-13.3448	-14.4355	-13.9378	-13.5477	-15.2354	-14.8796	-13.208	-13.3893	-14.7365
672.52	-12.3483	-14.9272	-13.9061	-31.454	-16.7282	-13.334	-14.7353	-15.9282	-14.1009	-14.3057	-31.454	-12.7608	-12.01	-16.0328	-14.1683	-14.1675	-11.4214	-13.3235	-12.2794	-13.6039	-12.221	-11.9197	-11.2278	-11.2227	-11.1738	-10.6979	-12.3777	-11.8312	-11.4325	-11.7744	-13.8302	-16.0933	-14.4865	-14.3178	-14.4632	-14.382	-14.6102	-14.743	-14.5675	-14.413	-13.8544	-13.5879	-14.5572	-14.4985	-13.7327	-13.3697	-14.736	-14.226	-13.1983
792.78	-15.2098	-14.926	-14.8099	-14.569	-14.3589	-14.3671	-14.452	-14.0993	-13.9523	-14.1261	-14.3308	-14.2705	-14.1084	-14.2079	-14.2283	-14.2751	-14.4253	-14.6277	-14.3574	-14.3294	-14.4094	-14.6555	-14.6059	-14.3973	-14.6745	-14.7915	-14.5887	-14.1676	-14.5089	-14.1837	-14.3761	-15.1068	-14.1678	-13.8092	-14.32	-15.9292	-14.3904	-15.3063	-14.1002	-14.0424	-14.0205	-14.1544	-14.2432	-14.6405	-13.7829	-14.5792	-14.2425	-14.1383	-14.2248
652.44	-32.5179	-16.5744	-14.804	-14.5714	-14.6817	-15.9706	-14.3377	-13.7275	-14.0583	-14.9748	-14.085	-13.7657	-15.4325	-13.564	-13.6835	-13.8827	-13.6157	-15.5523	-13.3475	-12.6524	-13.2326	-13.1284	-13.5199	-13.1284	-13.6716	-13.0608	-12.7255	-12.3497	-12.6503	-13.5144	-14.693	-15.1608	-14.9613	-15.1215	-13.9552	-15.5749	-13.9992	-17.1088	-14.1977	-14.3652	-14.5207	-14.9642	-14.3347	-14.1671	-15.0851	-14.3994	-13.7962	-13.9861	-14.4934
916.83	-12.4023	-15.6547	-11.8386	-11.5201	-13.2726	-11.8186	-31.5558	-16.0324	-13.5523	-12.7855	-14.2457	-16.3154	-12.3033	-12.8015	-12.335	-14.628	-31.5558	-13.8365	-11.8658	-14.4949	-31.5558	-11.8077	-14.9294	-11.0535	-31.5558	-14.5569	-11.4921	-13.3135	-11.8878	-13.2076	-14.248	-11.2364	-11.2824	-11.5969	-31.4426	-12.4489	-14.0724	-10.2999	-14.6839	-11.7777	-12.2207	-13.0585	-14.0356	-14.1091	-11.3428	-31.4426	-31.4426	-14.9142	-12.2519
371.27	-14.441	-14.3844	-14.0766	-14.4836	-14.1258	-14.3072	-14.1956	-14.0324	-14.0564	-14.3652	-14.0392	-14.1112	-14.3637	-14.1845	-14.3585	-14.0254	-13.9846	-14.4067	-14.0924	-14.0614	-14.1725	-14.6183	-14.6078	-14.2471	-13.6863	-14.339	-14.4154	-14.0929	-14.3957	-14.4633	-13.9088	-14.7111	-15.0469	-14.1205	-13.8781	-14.241	-13.7514	-16.4245	-13.7416	-14.0859	-13.7424	-13.9203	-13.6696	-14.1424	-14.7799	-14.2078	-13.7899	-13.7871	-14.2912
275.18	-14.1942	-13.4755	-13.1383	-13.3296	-13.0655	-13.2222	-12.837	-13.695	-13.6082	-14.2687	-13.1513	-13.5491	-14.2251	-13.2262	-15.2245	-14.3453	-14.2352	-14.1906	-15.1219	-14.623	-13.9984	-17.0663	-14.333	-15.7149	-15.1117	-14.953	-15.399	-16.5553	-14.4413	-14.1678	-14.6712	-17.4596	-16.1315	-16.4035	-14.7385	-15.1484	-12.7601	-17.5101	-14.0273	-14.3203	-14.059	-14.6912	-13.6865	-13.1567	-15.0663	-13.7387	-13.2318	-12.8895	-13.8153
421.26	-13.8141	-13.7356	-13.6109	-13.7452	-13.656	-14.2457	-13.7824	-14.2593	-14.3751	-14.2762	-14.1959	-14.0762	-14.3826	-13.9425	-14.4902	-13.9926	-13.9138	-14.0842	-14.58	-14.4586	-13.8991	-14.9921	-15.0215	-15.3683	-15.2798	-15.2587	-16.4769	-15.9451	-16.4609	-16.0044	-13.3966	-16.6571	-14.5806	-14.2434	-13.8303	-15.2735	-13.2008	-17.5667	-13.6439	-14.3048	-13.5827	-14.1794	-14.3623	-14.1454	-15.1228	-14.5633	-14.0119	-14.018	-14.6311
751.73	-15.029	-15.5375	-14.8199	-14.6787	-14.5044	-14.5126	-14.1898	-14.07	-14.2872	-14.15	-14.1648	-14.0855	-14.2884	-14.2024	-14.1304	-14.2122	-14.361	-14.9563	-14.4084	-14.3333	-14.6631	-14.3313	-14.5287	-14.2844	-14.6556	-14.6513	-14.3792	-14.2431	-14.5338	-14.5388	-14.4797	-14.7415	-14.2254	-13.9982	-14.5443	-15.0679	-14.6458	-14.4037	-14.9089	-14.2649	-14.3902	-14.5192	-14.2521	-14.3227	-13.9729	-14.8296	-14.3264	-14.3375	-14.4373
281.14	-14.6902	-14.9109	-14.3439	-14.576	-14.7115	-15.5569	-14.1875	-14.5741	-14.4498	-14.8296	-14.5923	-14.8188	-15.422	-14.6078	-15.8292	-14.2674	-13.6119	-14.2048	-14.3365	-14.5099	-13.2898	-14.6014	-13.9895	-14.8807	-14.8901	-14.1221	-14.3241	-13.914	-13.4783	-13.7782	-13.6912	-15.6867	-14.7249	-14.3678	-14.4053	-14.5091	-13.6705	-16.3511	-13.889	-14.5928	-13.9691	-14.2049	-14.1491	-13.95	-14.3994	-14.6792	-14.8165	-14.6074	-14.6068
664.39	-13.6832	-13.5345	-13.5574	-13.6948	-13.5974	-14.2014	-14.0543	-14.3275	-14.3971	-14.5269	-14.1695	-14.0303	-14.4109	-13.8115	-14.2605	-13.9224	-13.766	-13.7875	-14.1443	-14.0719	-13.5606	-14.5429	-14.5513	-15.0849	-15.0863	-15.0518	-16.4261	-16.0836	-16.1005	-16.6919	-14.2435	-17.1747	-14.232	-14.1967	-13.9607	-14.9306	-13.2369	-16.4836	-13.7733	-14.7463	-13.2731	-14.1469	-14.1849	-13.5254	-14.8401	-13.8335	-13.3909	-13.6992	-14.7244
406.23	-16.9984	-14.5431	-15.3988	-15.8883	-15.4261	-14.8512	-13.6787	-14.6007	-14.5754	-14.9432	-14.1548	-14.0954	-15.016	-14.6414	-16.604	-13.8	-14.0453	-13.1765	-14.7128	-14.1372	-13.1581	-13.9965	-13.5475	-14.37	-13.3581	-13.5887	-13.9997	-13.358	-12.9162	-13.3639	-13.9787	-16.3173	-14.2681	-14.352	-14.3066	-14.4194	-13.4627	-15.9946	-13.6046	-14.3974	-13.7198	-13.8789	-14.5351	-13.3075	-14.8924	-14.7317	-13.9245	-13.6812	-14.2567
271.27	-15.213	-14.8368	-14.672	-14.7637	-14.2543	-14.8486	-14.0549	-14.0585	-14.2088	-14.5072	-14.4473	-14.5588	-14.8526	-14.6612	-15.204	-14.1454	-13.9674	-14.2184	-14.6678	-14.0154	-13.6599	-14.5842	-14.2987	-14.457	-14.1625	-13.7392	-14.2192	-13.7413	-13.988	-13.9714	-13.9621	-15.8092	-14.1147	-14.4975	-13.964	-14.7161	-13.2965	-16.2641	-13.9672	-13.8894	-13.5877	-13.9705	-14.5015	-13.3865	-14.9415	-14.5195	-13.7385	-13.8625	-14.6425
580.34	-16.0167	-15.8204	-15.0929	-14.858	-14.8046	-14.6591	-14.3332	-14.1662	-14.1945	-14.9136	-15.455	-13.9748	-14.5178	-13.6447	-14.2284	-14.0002	-14.6043	-14.4389	-14.1314	-13.4061	-13.54	-14.3413	-14.2605	-14.0891	-14.6763	-14.81	-14.6247	-13.9767	-13.8185	-12.8934	-14.2603	-14.7458	-15.8267	-14.6977	-13.5547	-16.2568	-13.1607	-17.1591	-15.1065	-14.1089	-13.5983	-15.5526	-13.7104	-13.6043	-16.0214	-14.948	-13.3201	-13.405	-14.1429
640.62	-13.8116	-14.6292	-13.9145	-14.3707	-14.2181	-14.2574	-14.1953	-13.8902	-13.9324	-14.0483	-14.2036	-14.1877	-13.6338	-14.315	-14.3637	-14.3673	-14.3075	-14.5313	-14.5611	-14.5527	-14.6041	-14.2704	-14.7802	-13.732	-14.4543	-14.93	-13.8319	-13.1528	-14.6846	-14.7338	-13.2429	-14.799	-13.9188	-13.9263	-14.1724	-14.7232	-13.8822	-15.3993	-14.3224	-14.0642	-14.2154	-14.3041	-14.2754	-13.9941	-13.0909	-14.5919	-14.3175	-14.1064	-14.4792
649.61	-14.3865	-14.5112	-14.0389	-14.2666	-14.517	-13.7706	-14.423	-14.2151	-13.8845	-14.0559	-14.6624	-14.5291	-14.0745	-14.5179	-14.1046	-14.3403	-14.567	-14.9789	-14.1186	-14.4094	-14.826	-14.1785	-14.5339	-14.1125	-14.792	-14.82	-14.6877	-13.8721	-14.2595	-14.3595	-14.7274	-14.6646	-14.5094	-13.7998	-14.3002	-14.8735	-14.5487	-14.212	-14.6054	-14.341	-14.2152	-14.0591	-14.2789	-14.0617	-13.9891	-14.6855	-14.4877	-14.0975	-14.3295
324.21	-13.9565	-14.0665	-13.7612	-14.1944	-13.9705	-14.2167	-13.2546	-13.4566	-13.9137	-14.1518	-13.8175	-14.2859	-15.124	-14.1607	-14.9649	-14.9674	-14.2345	-14.7749	-14.643	-14.814	-14.0317	-15.3539	-14.8324	-14.8746	-14.4375	-13.8263	-14.5594	-14.1671	-13.9208	-14.2587	-13.8635	-16.3231	-14.3584	-14.2329	-13.8119	-14.214	-13.4244	-17.024	-13.2981	-13.9106	-13.7339	-13.8171	-14.2037	-13.7016	-14.7597	-14.7076	-13.3599	-13.7919	-14.3595
516.46	-14.7326	-14.4795	-14.2795	-14.445	-14.1428	-14.1961	-14.3058	-14.1574	-14.1686	-14.0189	-14.2241	-14.1941	-14.3131	-14.2441	-14.3471	-14.3636	-14.3121	-14.5834	-14.7238	-14.5677	-14.6461	-14.7355	-15.6517	-14.4872	-14.5523	-14.5031	-14.695	-14.5834	-14.8081	-15.0591	-14.3233	-14.759	-14.2384	-14.2828	-14.5631	-14.8977	-13.8403	-13.8184	-14.6079	-14.262	-14.4457	-14.19	-14.3309	-14.2654	-14.1287	-15.225	-14.2013	-14.1615	-14.5967
342.25	-16.2005	-16.1155	-31.1321	-15.5577	-14.8625	-16.0519	-13.5554	-14.2321	-14.2066	-13.9771	-13.8984	-13.7115	-14.6769	-13.5724	-14.6635	-14.4143	-13.8344	-13.3391	-13.7696	-13.4318	-12.5502	-13.5006	-12.3125	-13.1276	-12.3317	-11.7557	-12.1409	-12.4881	-12.0003	-12.2821	-13.8601	-15.2368	-14.1231	-14.043	-14.0448	-14.1023	-13.1229	-16.8517	-12.9655	-14.3498	-13.5533	-14.1106	-14.1625	-13.2476	-14.5153	-15.2275	-13.721	-14.0278	-14.4125
429.08	-15.4228	-13.8792	-14.8925	-31.1219	-31.1219	-14.3139	-13.4745	-14.7261	-12.9963	-14.1444	-14.1594	-12.9354	-14.4367	-14.2406	-14.8434	-12.9641	-13.332	-14.0481	-12.1597	-11.6509	-11.5331	-12.5979	-12.7584	-12.3424	-11.6124	-12.4148	-11.1366	-10.9421	-12.0701	-11.3672	-16.0934	-13.2286	-14.8913	-13.396	-14.2706	-12.9896	-14.67	-17.4839	-14.2886	-15.0361	-14.0671	-14.4274	-14.2771	-14.4721	-14.7672	-14.7082	-14.3264	-13.3078	-15.143
462.26	-13.6718	-12.8419	-13.1717	-12.8364	-12.5664	-13.7872	-12.757	-13.3518	-13.2386	-13.8943	-13.5779	-12.9167	-13.3051	-13.3024	-13.6184	-12.7829	-12.765	-12.871	-13.3443	-14.4238	-14.3165	-15.1671	-15.6393	-16.5589	-17.616	-17.952	-16.2238	-16.36	-16.1396	-15.7161	-14.1172	-14.2591	-13.4184	-14.2104	-14.1947	-13.8761	-13.9534	-15.4844	-14.884	-13.8256	-13.5757	-14.2396	-14.9687	-14.2215	-14.9233	-14.7691	-14.1897	-14.1483	-14.3837
462.34	-14.1479	-13.9571	-14.0259	-14.0928	-13.8265	-14.3386	-13.8484	-14.0853	-14.302	-14.2838	-14.0717	-13.9995	-14.3014	-14.1374	-14.3712	-14.0817	-13.9977	-14.1425	-14.545	-14.2698	-14.036	-14.7644	-14.6919	-14.9697	-14.8721	-14.8623	-15.5789	-15.0913	-15.7625	-15.5715	-14.1437	-15.3413	-14.3386	-14.325	-13.9159	-14.3595	-13.8561	-15.723	-13.4202	-14.6395	-13.7208	-13.9168	-14.3403	-14.0441	-14.7808	-14.3187	-13.9717	-13.4918	-15.0118
402.21	-13.2152	-13.2018	-13.4085	-13.7499	-13.6575	-14.343	-13.9103	-14.1824	-14.4668	-14.5792	-14.3546	-14.206	-14.5639	-14.1497	-14.6139	-14.1173	-13.9942	-14.1915	-14.334	-14.2346	-13.8612	-14.788	-14.6506	-15.0666	-14.9367	-15.0871	-15.7748	-15.6509	-16.0187	-15.7459	-13.5841	-15.6579	-14.2597	-14.5899	-14.0743	-15.1409	-13.3746	-17.5887	-13.6542	-15.0454	-13.8306	-14.0738	-13.8909	-13.473	-15.6132	-14.5376	-13.6431	-13.8199	-14.315
434.25	-31.667	-15.5519	-15.9888	-15.4801	-15.4675	-14.8686	-13.5746	-14.0762	-14.1133	-13.7637	-13.9133	-13.9513	-14.6068	-15.0896	-15.7083	-13.4596	-13.2102	-13.8894	-14.0704	-12.5485	-13.1397	-14.3276	-13.3171	-13.2666	-13.1703	-12.5216	-12.544	-12.3839	-13.0047	-12.6755	-13.984	-16.026	-15.1357	-15.6597	-13.9631	-14.4904	-13.7097	-17.2136	-13.9784	-14.6772	-14.1293	-14.6343	-14.1088	-13.744	-14.7568	-14.0379	-13.5134	-13.7728	-14.4288
398.33	-14.3337	-14.2682	-14.1005	-14.4051	-14.1168	-14.3412	-14.223	-13.9642	-13.9291	-14.3103	-14.4346	-14.1356	-14.3947	-14.2696	-14.3337	-14.2825	-14.1706	-14.9035	-14.0437	-14.009	-14.511	-14.9817	-14.1423	-14.1843	-14.1373	-14.1018	-14.1466	-13.8661	-14.3056	-14.4037	-13.9812	-14.6497	-14.6121	-14.2616	-13.9409	-14.7255	-13.9788	-15.2539	-13.773	-14.3417	-13.8209	-14.0635	-14.0345	-13.9076	-14.8265	-14.7153	-13.8351	-14.0428	-13.9178
482.27	-14.4292	-14.1583	-13.9619	-14.2207	-13.8616	-14.5311	-14.0802	-14.4735	-14.4352	-14.6994	-14.4907	-14.3788	-14.5814	-14.345	-14.4307	-13.9126	-14.1207	-14.1857	-14.4095	-14.5074	-13.8775	-14.6407	-14.7003	-14.7466	-14.8168	-14.353	-15.7527	-14.8702	-14.758	-15.0718	-13.9265	-15.8734	-14.9271	-14.6776	-13.6898	-14.9466	-13.2501	-19.6288	-13.4004	-14.7529	-13.6797	-13.8192	-14.4147	-13.9903	-15.0853	-14.3564	-13.0591	-13.3921	-14.4309
922.87	-14.5294	-15.0825	-13.9206	-13.2891	-14.1708	-13.1094	-14.8992	-15.492	-13.9488	-13.7007	-14.8443	-14.9197	-13.3298	-14.014	-13.7302	-15.2832	-16.4196	-13.4842	-12.7782	-15.3054	-16.9915	-14.6501	-14.3714	-14.4015	-16.0417	-14.5902	-13.384	-14.2992	-14.0601	-13.2164	-13.3207	-12.4127	-12.3045	-13.7929	-15.8938	-13.1188	-15.1929	-11.842	-15.1802	-12.9046	-14.2028	-15.0549	-13.9639	-14.8889	-12.8123	-16.6708	-16.677	-13.8585	-12.5423
938.83	-11.1379	-15.4118	-27.5229	-12.2774	-10.8601	-27.5229	-27.5229	-10.8904	-11.0918	-12.8732	-27.5229	-27.5229	-11.421	-10.1508	-9.99502	-12.9661	-9.86614	-9.71453	-9.11538	-12.3748	-27.5229	-8.31552	-7.98954	-8.43676	-27.5229	-11.3753	-8.21847	-12.5669	-10.5287	-7.47151	-12.5617	-12.6717	-12.4573	-17.5769	-16.732	-12.4431	-14.9341	-12.5787	-14.0798	-12.7694	-14.0877	-12.5763	-14.0048	-13.3927	-12.8048	-31.9648	-14.3742	-14.0594	-12.2305
533.4	-13.991	-14.5506	-14.2368	-14.7118	-14.9834	-14.1602	-15.1241	-14.0596	-14.1411	-14.4097	-14.4255	-14.5258	-14.3219	-14.5365	-14.0898	-14.178	-15.5481	-15.4189	-13.4719	-13.8469	-14.8649	-14.0028	-14.0928	-13.4336	-13.9329	-14.4027	-13.8883	-13.2954	-14.1957	-13.9482	-14.8469	-14.2488	-14.3975	-14.0834	-14.295	-14.8614	-14.9955	-14.3767	-14.562	-13.9797	-14.8581	-14.1204	-14.1189	-14.1632	-13.9548	-14.4296	-13.9255	-14.1425	-13.8577
923.81	-27.5686	-27.5686	-27.5686	-27.5686	-12.1949	-10.9415	-27.5686	-27.5686	-12.6139	-12.8745	-10.6417	-27.5686	-11.498	-9.76747	-9.70429	-15.192	-10.787	-10.1067	-9.00673	-9.66141	-27.5686	-7.87727	-9.31248	-8.29223	-12.3706	-10.235	-7.41776	-8.46053	-8.65	-7.81329	-11.6668	-12.1253	-11.9064	-31.3379	-16.2753	-13.1308	-14.1174	-11.5966	-31.3379	-11.4925	-14.047	-12.0522	-11.9805	-12.3937	-11.4774	-31.3379	-13.4528	-14.5813	-11.1828
593.55	-14.39	-14.442	-14.215	-14.3202	-14.5678	-14.0803	-14.506	-14.1993	-14.2942	-14.1138	-14.7108	-14.2118	-14.1017	-14.6576	-14.3853	-14.8356	-14.6947	-15.171	-14.6774	-14.815	-15.4046	-14.6075	-14.8033	-14.1937	-14.6845	-15.3275	-14.883	-14.5546	-14.6221	-15.0394	-14.7561	-15.2034	-14.3306	-14.7233	-14.2464	-15.02	-14.5598	-13.8325	-14.4074	-14.1845	-14.9858	-14.2021	-14.5865	-14.5684	-14.0252	-14.9487	-14.5257	-14.1864	-13.8572
601.55	-15.2124	-15.7109	-14.8479	-14.6216	-14.5381	-13.9111	-14.5115	-14.043	-14.1702	-14.0735	-14.3727	-14.2678	-13.6381	-14.4445	-14.1575	-14.4951	-14.5918	-14.9978	-14.2343	-14.5001	-14.7185	-13.808	-14.8834	-14.4068	-14.4773	-14.5163	-14.3332	-14.223	-14.3651	-14.655	-15.5547	-14.2121	-14.4305	-13.9235	-14.8782	-14.9075	-14.5465	-12.8531	-14.6678	-13.7965	-14.565	-14.172	-14.7076	-14.9182	-13.5412	-15.222	-14.6565	-14.3671	-13.4765
1112.45	-15.3523	-18.3195	-15.2054	-15.462	-14.8053	-15.0528	-13.7113	-13.645	-14.1289	-14.1104	-14.2943	-14.574	-14.7607	-14.0353	-15.6064	-14.5564	-13.7395	-14.095	-14.0563	-14.2052	-13.0912	-14.408	-13.8048	-13.9376	-13.5981	-13.6896	-13.6356	-13.4513	-13.2744	-13.4915	-13.8747	-15.8452	-14.163	-14.0361	-13.893	-14.3601	-13.4411	-16.2475	-13.4688	-14.2375	-13.4612	-14.0481	-14.3624	-13.4338	-14.1519	-14.1986	-13.7727	-13.7847	-14.6969
394.24	-13.0124	-13.0867	-13.279	-13.5737	-13.4899	-14.156	-13.8942	-14.213	-14.3072	-14.5498	-14.2537	-14.1424	-14.3787	-14.1152	-14.5962	-14.0322	-13.9221	-14.0372	-14.3318	-14.1908	-13.8168	-14.8202	-14.8578	-15.3739	-15.1157	-14.7488	-15.8402	-15.7701	-15.8977	-15.5451	-13.4541	-15.9011	-14.5263	-14.8907	-14.2857	-14.3599	-13.1794	-17.4451	-13.7701	-14.1681	-14.1948	-14.2066	-13.8896	-13.9707	-15.0352	-14.0963	-13.5182	-13.6227	-14.1992
687.2	-14.5722	-13.7945	-13.9119	-15.5046	-15.2505	-16.1846	-14.2398	-13.8956	-14.5226	-14.0318	-14.6597	-13.3187	-14.5269	-14.4903	-15.4003	-14.5749	-15.1191	-14.8266	-14.1719	-16.5946	-14.1933	-14.4432	-13.8039	-14.3209	-13.4585	-12.3726	-15.3481	-14.2461	-12.8471	-13.119	-13.2964	-11.5353	-15.1009	-14.0391	-14.0943	-8.93699	-13.1366	-17.1264	-14.1629	-13.5902	-13.6765	-13.388	-18.502	-15.1662	-14.4237	-15.7396	-15.4149	-13.5807	-17.1877
289.21	-14.1869	-14.4069	-14.197	-14.4039	-13.9951	-14.1926	-13.9543	-13.9209	-13.7998	-14.2924	-14.2135	-13.8939	-14.459	-14.2898	-14.0977	-14.0781	-14.0924	-14.4764	-14.2505	-14.0185	-13.7872	-14.5493	-14.2314	-14.5701	-14.2914	-14.6561	-14.8479	-14.0915	-14.49	-14.9712	-13.8788	-15.0697	-14.1191	-14.1499	-13.9715	-14.7378	-13.6438	-16.2851	-13.9223	-13.7022	-13.6886	-14.1964	-14.1694	-14.0897	-15.4928	-14.0031	-13.4682	-14.285	-14.4555
322.2	-14.3335	-14.1165	-13.976	-14.7392	-14.4595	-15.0208	-13.8087	-14.1354	-14.0373	-14.6575	-14.2786	-14.3544	-15.0932	-14.9555	-14.5768	-14.3696	-13.8181	-14.4267	-14.446	-13.4818	-13.8065	-14.2036	-14.2834	-14.1739	-14.292	-13.5338	-13.9853	-13.7535	-14.0247	-14.0355	-14.0793	-15.7452	-14.1862	-14.4317	-13.5619	-14.264	-13.2275	-17.0508	-13.5169	-14.5492	-13.7853	-14.6841	-13.6289	-13.354	-14.1655	-14.2888	-13.4775	-13.6176	-14.6251
984.88	-27.6912	-15.6195	-27.6912	-27.6912	-27.6912	-10.8779	-27.6912	-27.6912	-11.4832	-10.4792	-27.6912	-27.6912	-11.5602	-8.61727	-9.63853	-10.9664	-27.6912	-8.45135	-8.31951	-9.44964	-9.38344	-8.16179	-7.94127	-7.29212	-9.36265	-7.00496	-7.52594	-7.70165	-7.32445	-7.13443	-13.7771	-16.8913	-14.4888	-14.024	-18.6442	-16.6887	-14.8331	-15.6923	-13.1498	-13.9844	-13.764	-14.7055	-13.2219	-13.3506	-13.1633	-16.0623	-13.8572	-14.5018	-16.3206
413.32	-14.3936	-14.5197	-14.1096	-14.2972	-14.2297	-14.3538	-14.2246	-13.8889	-14.0258	-14.3079	-14.18	-14.0786	-14.2955	-14.2899	-14.4009	-14.0359	-14.1077	-14.6542	-14.2996	-13.9819	-14.1723	-14.5681	-14.2914	-14.6002	-14.4239	-14.3031	-14.3523	-13.9857	-14.4327	-14.3708	-13.8454	-15.0731	-14.3027	-14.2061	-13.6908	-14.5346	-13.982	-16.4776	-13.8434	-14.1412	-14.0476	-13.8984	-13.8987	-14.1757	-14.4608	-14.1165	-13.6536	-13.7592	-14.6473
662.57	-32.4577	-15.4141	-17.3414	-16.6104	-14.6629	-13.7947	-13.7833	-13.2181	-13.4966	-12.8264	-13.3279	-12.717	-12.8993	-14.1191	-13.3206	-13.9106	-14.7757	-14.7545	-12.861	-12.7877	-13.4578	-13.526	-13.6007	-12.9186	-13.0996	-13.4035	-13.0406	-12.1217	-13.0785	-12.9967	-14.2268	-14.448	-14.2061	-14.2111	-13.6961	-15.7224	-14.1797	-13.51	-14.2246	-14.2377	-14.6844	-14.5667	-14.26	-14.8702	-13.5814	-14.9847	-13.8804	-13.6668	-14.8714
274.27	-14.4479	-15.2259	-14.6296	-14.9605	-14.6876	-15.7329	-14.5126	-14.1962	-14.2327	-14.3245	-14.7313	-13.9584	-15.2204	-13.9943	-14.9181	-14.5351	-13.9065	-14.0485	-14.5301	-14.1225	-13.8528	-14.7095	-14.0639	-14.296	-13.727	-13.3225	-13.9174	-13.4179	-13.4233	-13.4189	-13.879	-15.5628	-14.2912	-14.2763	-13.9025	-14.6683	-13.4383	-15.3426	-13.5939	-14.2699	-13.8438	-13.7007	-13.96	-13.7828	-14.4841	-15.1656	-14.0875	-14.0255	-15.1141
656.5	-15.894	-15.3827	-15.019	-14.8564	-14.2946	-14.537	-13.7685	-13.7834	-13.8769	-14.0228	-13.7431	-13.7773	-14.3038	-14.0052	-14.3289	-13.9827	-14.0335	-14.3822	-14.4093	-14.3318	-14.3349	-14.9539	-14.8837	-14.8826	-14.8868	-14.6985	-15.2145	-14.6795	-14.9975	-14.7511	-13.8278	-14.6333	-14.1271	-14.2494	-13.9488	-14.4309	-13.9737	-15.4894	-14.3781	-14.1518	-13.8708	-14.5851	-14.7848	-14.8351	-14.6706	-14.5918	-14.4797	-14.675	-14.5992
255.21	-14.1354	-29.7801	-15.4674	-15.8092	-15.1864	-15.8668	-12.6496	-12.8388	-12.8555	-14.5397	-15.6957	-14.0346	-13.7672	-13.6598	-15.3512	-13.9091	-13.0477	-13.6411	-13.7083	-12.7228	-11.8556	-15.0745	-12.4643	-12.8119	-13.0857	-12.7026	-14.1255	-13.1009	-12.8387	-11.8548	-13.9558	-14.909	-15.8684	-13.0484	-13.8988	-15.149	-14.0024	-15.0685	-13.8356	-14.252	-13.8399	-14.0672	-13.8446	-13.3782	-15.9968	-15.9033	-13.0146	-14.1706	-14.8471
492.48	-14.4386	-14.7316	-14.6089	-14.7098	-14.4432	-14.3161	-14.68	-14.2375	-14.1957	-14.1628	-14.6499	-14.8485	-14.1595	-14.4535	-14.0746	-14.7019	-14.9133	-15.2623	-14.5581	-14.3751	-14.9924	-13.7408	-14.6557	-14.4117	-14.5654	-14.6327	-14.119	-13.7188	-14.139	-14.3617	-15.2227	-14.3048	-13.7724	-14.222	-14.8074	-14.4885	-14.7066	-13.5638	-14.6284	-14.1939	-14.112	-14.2879	-14.4491	-14.2403	-14.263	-14.7988	-14.2824	-14.5425	-13.8808
365.23	-13.4888	-13.3865	-13.6812	-14.0496	-13.8659	-14.8664	-14.3247	-14.4733	-14.4718	-15.0907	-14.7676	-14.4904	-14.8423	-14.3873	-14.9834	-14.3208	-14.3399	-14.6574	-14.6471	-14.0917	-14.3214	-14.4856	-14.6776	-14.4036	-14.5441	-14.0127	-14.2819	-14.0759	-14.1863	-14.4607	-14.3302	-14.9207	-14.53	-14.3516	-13.9775	-15.3365	-13.9558	-17.2871	-13.934	-14.1431	-13.9183	-13.8199	-14.0234	-14.0994	-14.7992	-14.1459	-13.4385	-13.9593	-14.2755
594.43	-18.4403	-33.2271	-15.9901	-14.9836	-14.8543	-14.4423	-13.8254	-13.4135	-13.3747	-13.8502	-13.6957	-13.4315	-14.1155	-13.8395	-14.2501	-13.2447	-13.6372	-14.1578	-13.3429	-13.1972	-13.3938	-14.2622	-14.0851	-13.7326	-13.5299	-13.6501	-12.9436	-12.731	-13.4947	-13.4986	-14.6981	-15.0557	-14.748	-14.9935	-14.2931	-14.9856	-14.0746	-17.9524	-14.0378	-14.1906	-14.2724	-14.3859	-14.2818	-14.6871	-15.3893	-14.2251	-13.68	-13.8421	-15.5318
313.21	-15.414	-15.6222	-14.9357	-16.1046	-16.6516	-15.267	-14.0447	-14.7785	-13.9777	-14.7318	-14.9705	-15.0533	-14.8703	-13.807	-14.3189	-14.5506	-13.7429	-13.5687	-14.5724	-14.565	-13.3636	-13.7803	-13.8896	-13.8426	-13.2012	-12.9511	-13.5637	-13.2109	-12.608	-13.0956	-13.7239	-16.2345	-14.1441	-14.0345	-13.9585	-14.2263	-13.4852	-16.4688	-13.5503	-14.0805	-13.3311	-13.7494	-14.1464	-13.1378	-14.7428	-15.8174	-14.1498	-13.2744	-14.2636
1004.88	-11.7129	-26.9417	-26.9417	-26.9417	-26.9417	-11.8407	-26.9417	-10.1781	-26.9417	-9.42743	-10.45	-11.3256	-11.0164	-26.9417	-10.4825	-12.1688	-26.9417	-10.2297	-8.55847	-11.0247	-11.8055	-7.76777	-12.2474	-7.42953	-8.05731	-9.54274	-7.43605	-10.9528	-7.42677	-7.82832	-13.0697	-13.9519	-12.8946	-14.3536	-14.3004	-13.7239	-15.3833	-13.0342	-14.4327	-13.2511	-14.1086	-14.4733	-13.9347	-14.693	-13.3231	-15.5454	-14.196	-16.7012	-13.2934
570.54	-14.4154	-14.4308	-14.2754	-14.1074	-14.0771	-13.9488	-14.0049	-13.9497	-13.8872	-13.9448	-13.9983	-13.9608	-13.8768	-14.1625	-14.3214	-14.2007	-14.1848	-14.4429	-14.346	-14.5008	-14.4005	-14.181	-14.7109	-14.7132	-14.559	-14.7832	-14.611	-14.5317	-14.6831	-15.2221	-14.2605	-14.353	-14.0759	-13.9664	-14.3582	-15.2528	-13.6677	-13.5592	-13.9826	-14.1147	-14.0613	-14.5009	-14.0317	-14.0695	-13.7888	-14.9164	-14.1407	-14.3999	-14.17
302.23	-14.0822	-14.0091	-13.9707	-14.1828	-14.0083	-14.2764	-13.723	-13.718	-13.9482	-14.0373	-14.0581	-14.062	-14.342	-14.1691	-14.3457	-14.1605	-14.2676	-14.3048	-14.7095	-14.3304	-14.2307	-14.9048	-14.5797	-14.7307	-14.5464	-14.5643	-14.8586	-14.6987	-14.7912	-14.8003	-13.8291	-14.9325	-14.1429	-14.2869	-13.9373	-14.6354	-13.4857	-16.0167	-13.4007	-13.8803	-13.9625	-13.9348	-13.9942	-14.2024	-14.3998	-14.2272	-13.8784	-13.9475	-14.4198
360.31	-14.1395	-14.3142	-14.1874	-14.3873	-14.1682	-14.444	-14.0747	-13.7951	-13.8117	-14.2531	-14.0914	-13.9879	-14.0664	-14.1791	-14.1935	-14.0773	-14.1809	-14.3641	-12.6827	-14.2013	-14.1324	-14.738	-12.65	-14.5012	-14.1103	-14.5146	-14.4539	-14.0676	-14.7934	-14.3879	-13.7176	-14.7389	-14.7838	-13.7412	-14.271	-15.2714	-13.4598	-14.8304	-13.6293	-13.8882	-13.8077	-13.4973	-13.4686	-13.7196	-15.0279	-14.1353	-14.0263	-13.6892	-14.1437
262.12	-13.5929	-13.7091	-13.5535	-13.6883	-13.626	-14.2786	-13.7218	-14.0625	-14.0714	-14.259	-14.0412	-14.0146	-14.3872	-14.1859	-14.7633	-14.2868	-13.9387	-14.0992	-14.4625	-14.3417	-13.8468	-14.8881	-14.5474	-15.1466	-15.0305	-14.4806	-14.973	-15.2615	-14.9492	-15.2686	-13.61	-15.5354	-14.4165	-14.045	-13.8961	-14.8312	-13.1204	-16.9434	-13.5089	-14.446	-13.5978	-13.7848	-14.0368	-13.5098	-14.6367	-14.3508	-13.8291	-13.6102	-14.0337
288.25	-14.4055	-14.5982	-14.1759	-14.9132	-14.2625	-14.4791	-14.1784	-14.2424	-13.9678	-14.3409	-14.2373	-14.0903	-14.5714	-14.0355	-14.5208	-14.498	-14.1251	-14.5823	-14.4062	-14.1852	-14.3437	-14.4269	-14.0278	-14.4174	-14.1525	-14.0233	-14.2949	-13.9302	-14.438	-14.0801	-13.8311	-14.672	-14.3225	-14.2654	-14.1271	-14.4143	-13.9726	-16.1122	-13.6676	-14.1743	-13.9868	-13.9154	-14.0333	-14.2066	-14.5885	-14.1166	-13.9516	-13.8302	-14.4471
668.43	-15.4384	-14.8495	-15.2328	-15.1275	-14.6275	-15.0701	-14.7288	-14.0724	-14.5206	-14.9766	-15.0205	-14.5559	-14.666	-14.1102	-14.3653	-14.0221	-14.5597	-14.7674	-14.9034	-13.4153	-13.7665	-14.1851	-14.3225	-13.8665	-13.7453	-14.3151	-13.8049	-13.8961	-13.9999	-13.7721	-14.7312	-15.1652	-14.6193	-14.4072	-13.9542	-14.3939	-14.0609	-17.2249	-14.4223	-14.2031	-14.0491	-14.5685	-14.1414	-14.1179	-14.5112	-14.4028	-13.5944	-13.7938	-14.725
556.31	-14.5927	-14.0268	-14.0755	-14.1499	-13.9859	-14.4322	-14.1599	-14.4182	-14.5663	-14.7518	-14.2662	-14.093	-14.563	-14.193	-14.7434	-14.0445	-14.0412	-14.1231	-14.3215	-14.1621	-13.9167	-14.8424	-14.6804	-15.0409	-15.4446	-15.0083	-15.4095	-15.0778	-15.3425	-15.8131	-13.9184	-15.2512	-14.4643	-14.6628	-14.1593	-14.7789	-13.5717	-17.7994	-13.9276	-14.3139	-13.8346	-14.4743	-14.1367	-13.6493	-15.0431	-15.1644	-13.5663	-13.9473	-15.1909
337.2	-13.0621	-13.4959	-13.1492	-13.7216	-13.6264	-14.2635	-13.8587	-14.1599	-14.25	-14.7754	-14.3971	-14.2448	-14.8456	-14.0043	-14.4968	-14.0846	-14.183	-14.4614	-14.5356	-14.2278	-13.8957	-14.7557	-14.7895	-14.6352	-14.7939	-15.2881	-14.7773	-14.6565	-14.6869	-15.2014	-14.3016	-14.8393	-14.1441	-14.5927	-13.7468	-14.4258	-13.8075	-16.6144	-13.5329	-14.008	-13.73	-14.1636	-14.1129	-14.1977	-14.7837	-14.3596	-13.5795	-13.9027	-14.2216
551.41	-14.7082	-16.6996	-15.747	-16.2006	-15.8973	-14.9742	-15.2175	-14.4953	-14.1328	-14.2256	-14.7343	-14.6516	-14.6527	-14.6058	-14.0217	-13.7916	-13.4251	-15.9598	-14.0695	-13.4365	-14.6129	-13.8134	-13.5961	-13.6569	-13.1334	-13.3114	-13.4243	-12.9064	-13.2096	-13.3166	-14.352	-15.327	-14.7335	-14.3669	-13.7642	-14.788	-14.0131	-16.3962	-13.8154	-14.7308	-13.9376	-14.1462	-14.2028	-14.3228	-14.6478	-13.8838	-13.4974	-13.7099	-14.5678
736.6	-15.5192	-15.4169	-14.871	-15.2632	-14.5766	-14.479	-14.5716	-14.0475	-13.8692	-14.2217	-14.1648	-13.9955	-14.2561	-14.2868	-14.2467	-13.6446	-14.2123	-14.8637	-13.769	-13.7181	-14.2945	-14.2974	-14.5633	-14.9852	-14.7533	-14.395	-14.5979	-13.6069	-14.1038	-13.5298	-14.5683	-14.7782	-14.3191	-14.0524	-13.9737	-14.5842	-14.3591	-15.12	-14.6707	-14.171	-14.0336	-14.7154	-14.7942	-14.2307	-14.7108	-14.4392	-14.2513	-13.7949	-14.183
416.38	-30.1439	-17.9441	-14.57	-11.7704	-30.1439	-30.1439	-14.3514	-11.8418	-12.688	-11.7797	-11.4966	-14.1283	-14.2547	-12.6749	-10.621	-18.3539	-12.2317	-12.4505	-11.9114	-12.5279	-13.3451	-11.3805	-12.522	-11.5042	-11.4925	-10.9683	-12.1053	-13.2379	-11.7251	-11.4534	-13.8994	-13.0044	-14.7328	-12.5624	-14.6329	-14.0384	-13.2923	-13.022	-16.5238	-15.8488	-15.3253	-13.537	-12.8515	-14.4364	-14.2264	-14.7043	-15.8443	-15.5688	-12.2742
651.64	-15.7728	-15.7027	-15.2566	-15.3476	-15.1666	-14.9893	-14.8174	-14.6552	-14.3738	-14.57	-14.7943	-14.7934	-14.657	-14.751	-14.9307	-15.0142	-15.3088	-15.1336	-15.27	-15.4017	-15.8142	-15.444	-16.4442	-15.3864	-16.185	-15.4807	-15.5933	-15.3313	-15.8238	-15.1589	-14.1179	-14.8428	-13.8252	-13.6909	-14.6405	-14.6985	-15.1349	-13.7724	-14.6262	-14.8692	-15.5011	-15.1554	-14.7354	-14.7745	-13.2885	-16.1041	-14.95	-14.5832	-14.2593
473.36	-14.8931	-14.6734	-14.6735	-14.5427	-14.131	-14.3697	-13.9444	-13.9544	-14.078	-14.2526	-13.9595	-13.8889	-14.302	-13.9822	-14.2998	-13.998	-13.952	-14.2342	-14.3563	-14.2756	-14.0583	-14.649	-14.7211	-14.8599	-14.7092	-14.6593	-15.0159	-14.5361	-14.8729	-14.675	-13.8766	-14.8907	-14.2991	-14.3076	-13.6729	-14.7638	-13.5943	-16.5309	-13.5648	-14.2753	-13.6338	-14.273	-14.3542	-13.769	-14.9456	-14.0291	-13.7044	-13.835	-14.9152
381.3	-14.637	-13.9164	-13.5842	-15.1832	-14.6029	-13.3481	-15.6278	-15.3472	-16.0565	-13.8497	-14.4753	-15.1509	-17.8493	-13.5885	-13.5187	-16.4891	-14.2769	-16.8845	-33.247	-12.3759	-12.3797	-12.8034	-12.9766	-11.8914	-12.1087	-13.993	-12.1805	-12.1077	-12.0421	-12.8849	-13.9733	-19.6292	-15.1031	-15.6878	-12.8025	-15.5498	-13.6941	-16.4348	-13.0919	-14.4533	-13.9988	-14.6186	-13.0634	-13.388	-14.0703	-15.8879	-12.9036	-13.8694	-14.2649
368.33	-12.806	-15.1751	-14.9182	-12.3287	-13.9653	-30.5509	-14.7383	-12.5193	-13.4972	-12.6642	-12.6811	-14.1468	-13.659	-15.4811	-11.5115	-14.3708	-14.6252	-12.8268	-12.8526	-30.5509	-16.6402	-12.6358	-16.3409	-11.8558	-12.6249	-11.7677	-12.321	-15.8777	-12.734	-12.6164	-13.9403	-13.4047	-14.0082	-12.5211	-14.7755	-14.1987	-14.0096	-13.3075	-14.9507	-16.2876	-15.4003	-13.4451	-12.8885	-14.5888	-13.9559	-15.7441	-16.2893	-16.3737	-12.6227
258.24	-15.2612	-15.1156	-15.042	-15.1321	-13.8422	-15.264	-14.2998	-14.0733	-14.1684	-14.0486	-13.5527	-14.5057	-14.7085	-14.2754	-14.5047	-13.9101	-14.1447	-14.8218	-14.3559	-13.6963	-13.6073	-14.2632	-14.1131	-14.3345	-13.8721	-14.0584	-14.3213	-13.996	-14.6378	-14.2374	-14.0543	-15.7646	-12.6267	-13.9391	-13.9439	-15.1242	-14.3997	-15.7961	-13.8965	-15.0515	-13.5227	-13.9622	-13.0131	-13.9413	-13.7872	-14.5516	-13.8174	-13.9014	-14.6869
455.37	-14.433	-14.3827	-14.1821	-14.475	-14.3186	-14.1949	-14.1603	-13.9206	-13.9721	-14.2856	-14.099	-13.9395	-14.1171	-14.1041	-14.231	-13.8872	-14.1634	-14.3468	-14.1303	-13.9761	-14.2033	-14.414	-14.1303	-14.0962	-14.1639	-14.2111	-14.3977	-13.8349	-14.3022	-14.2835	-14.1976	-14.8001	-14.1118	-14.18	-14.0008	-14.859	-13.6957	-15.7849	-13.5459	-14.2993	-13.5134	-14.3049	-14.0368	-13.8834	-14.2861	-12.8925	-13.5702	-13.6042	-14.0809
479.3	-14.0344	-13.659	-13.6244	-13.7322	-13.4443	-14.0465	-13.612	-14.1417	-14.268	-14.2559	-14.0982	-13.9666	-14.1615	-13.8606	-14.3427	-13.9205	-13.8105	-13.8082	-14.2607	-14.1831	-13.806	-14.8886	-14.7809	-15.063	-15.3964	-15.3363	-15.8846	-16.4242	-16.3245	-17.0449	-13.5975	-15.2413	-14.7953	-14.8895	-14.1542	-15.3383	-13.8129	-18.14	-13.5816	-14.4966	-13.6759	-14.8945	-14.5785	-13.5531	-14.7268	-14.9496	-13.6881	-13.5122	-14.0986
593.6	-28.0121	-28.0121	-9.55507	-10.1084	-11.6965	-7.59609	-28.0121	-28.0121	-13.1216	-8.30158	-13.1381	-11.9692	-7.91565	-9.54573	-8.91482	-28.0121	-28.0121	-10.2146	-8.66009	-28.0121	-28.0121	-7.24256	-11.5471	-7.65227	-28.0121	-9.3618	-9.09568	-11.2465	-7.71262	-9.56932	-13.5634	-11.55	-10.9982	-10.1495	-31.2025	-12.794	-13.5811	-9.41661	-14.6536	-10.7441	-17.3981	-12.2641	-13.4741	-11.4829	-10.1801	-31.2025	-31.2025	-31.2025	-10.7224
338.2	-14.8858	-15.1644	-14.7501	-15.3024	-15.2097	-15.5312	-13.9268	-14.3455	-14.6719	-14.763	-14.6402	-15.6317	-15.7951	-14.5066	-14.9257	-14.4593	-14.6114	-13.7672	-14.3216	-14.0708	-13.4678	-13.4062	-13.5456	-13.9676	-13.2524	-12.9846	-13.5873	-13.2913	-12.9469	-12.6218	-13.8402	-16.17	-14.3191	-14.2874	-13.8901	-14.6275	-13.542	-16.1513	-13.3515	-14.368	-13.8494	-14.1537	-14.5225	-13.3599	-14.8182	-14.4095	-13.7374	-13.3501	-14.2984
275.17	-16.0893	-14.8358	-14.6029	-15.0928	-14.4643	-15.2196	-13.7996	-14.5419	-13.7713	-14.3288	-14.7125	-14.1166	-14.4088	-15.1799	-15.541	-14.0126	-13.555	-13.3908	-14.7317	-14.4071	-12.8768	-14.1819	-13.6834	-13.8736	-13.5784	-13.0558	-14.1194	-13.0948	-13.5452	-13.2621	-13.5862	-16.1848	-14.0532	-14.4862	-14.3227	-14.6337	-13.2748	-15.5226	-13.4768	-14.4574	-13.4369	-14.1949	-13.9613	-13.2206	-14.538	-14.5043	-13.813	-13.5151	-13.9687
385.22	-13.2491	-13.1608	-13.3442	-13.7693	-13.7598	-14.2817	-13.9125	-14.3497	-14.3653	-14.607	-14.4242	-14.2976	-14.6633	-14.1689	-14.918	-14.3573	-14.0631	-14.7244	-14.6836	-14.1345	-14.0099	-14.8295	-14.9147	-15.2511	-14.7703	-14.5785	-15.485	-14.9947	-15.3702	-15.2486	-14.1692	-14.9301	-14.0891	-14.0579	-14.4044	-14.866	-13.4045	-18.7108	-13.7834	-14.4854	-13.4052	-13.8735	-14.471	-13.5726	-15.6036	-14.4881	-13.4201	-13.3983	-14.72
692.61	-15.4821	-15.7756	-15.2401	-14.4778	-14.2909	-14.3166	-14.3347	-13.8134	-13.6873	-13.8464	-13.8302	-13.557	-14.0812	-13.0597	-14.114	-13.8656	-14.0612	-14.6803	-14.4479	-13.8631	-14.108	-14.5018	-13.9989	-16.0666	-14.8567	-14.7076	-14.5983	-14.1311	-14.1569	-13.8053	-14.6083	-14.5937	-14.3572	-13.9897	-14.0298	-14.4263	-14.3641	-14.8174	-14.3659	-14.3428	-13.8831	-14.7618	-15.1607	-14.0536	-14.3467	-14.0179	-13.9087	-14.352	-14.788
469.33	-16.325	-15.6651	-16.5952	-15.7404	-15.2012	-14.8755	-14.0589	-13.9041	-14.1082	-14.3944	-14.4279	-14.0918	-14.0288	-13.6538	-14.65	-14.1235	-14.307	-15.7297	-14.1858	-13.3819	-15.0028	-14.6445	-13.8347	-13.8397	-14.1781	-13.8176	-13.6359	-13.3726	-13.7041	-13.9817	-14.2502	-15.2388	-14.5984	-14.5955	-13.7748	-14.4616	-13.943	-17.6197	-14.1444	-13.8341	-13.9623	-14.806	-14.0589	-14.3256	-14.6835	-13.7982	-13.5206	-13.8731	-14.6711
371.24	-13.7244	-13.8949	-13.8665	-14.0053	-13.9502	-14.6339	-13.9253	-14.1262	-14.0308	-14.5768	-13.9923	-14.1603	-14.5487	-13.8932	-14.6252	-14.0684	-14.0377	-14.3828	-14.3353	-14.0706	-14.0753	-14.8502	-14.7883	-14.172	-14.0886	-14.283	-14.411	-14.415	-14.9367	-14.2184	-14.6216	-14.9301	-14.1636	-13.5849	-14.2712	-14.509	-13.489	-16.3316	-13.2408	-13.8648	-13.4292	-13.9393	-14.2019	-13.2879	-14.2742	-14.3649	-13.1997	-13.5916	-14.8323
468.38	-13.4126	-14.1872	-13.9025	-14.4882	-14.1931	-14.1097	-14.2107	-13.9769	-13.9863	-14.4476	-13.8471	-13.9983	-13.6642	-14.4263	-14.2316	-14.2076	-13.8153	-14.8463	-14.3234	-14.3079	-14.2158	-14.45	-14.1194	-14.5487	-14.3794	-14.0986	-14.8538	-14.5346	-14.7467	-14.9655	-13.8147	-14.4476	-14.1757	-13.7226	-13.8873	-14.833	-14.1263	-15.0078	-14.9536	-14.3261	-14.096	-13.6626	-13.5628	-15.2433	-13.5088	-14.0958	-14.4167	-14.1273	-13.2825
436.29	-13.8428	-13.5755	-13.7144	-13.9474	-13.6298	-14.3081	-13.9299	-14.3368	-14.5103	-14.5198	-14.3679	-14.0741	-14.3436	-13.8953	-14.3669	-13.9239	-13.716	-13.7023	-14.3196	-14.1514	-13.7178	-14.5713	-14.8239	-15.2879	-15.2965	-15.0138	-16.1523	-16.1401	-15.9285	-16.2546	-13.6893	-17.1905	-14.2743	-14.4959	-13.6225	-14.866	-13.7392	-18.1037	-13.2211	-15.179	-13.5007	-13.9056	-14.3084	-13.3386	-15.3513	-14.3664	-13.8308	-13.1644	-14.3952
302.2	-14.4686	-12.8632	-28.8924	-11.9939	-12.2072	-15.0393	-12.8006	-12.9065	-12.5811	-13.2906	-13.2919	-28.8924	-28.8924	-12.9511	-13.941	-14.5129	-12.2483	-14.2207	-13.2367	-13.157	-12.5155	-13.2548	-11.9678	-13.0831	-11.7704	-10.8776	-11.7122	-11.324	-11.2089	-10.7081	-14.9751	-17.9511	-15.0043	-15.2518	-15.0656	-15.1659	-13.9326	-18.5344	-13.6081	-14.1367	-13.5804	-14.0084	-14.063	-13.021	-14.4206	-14.4253	-13.4105	-13.4363	-14.2508
963.84	-10.3634	-26.0063	-26.0063	-26.0063	-26.0063	-10.7062	-26.0063	-26.0063	-9.63943	-11.1614	-10.8151	-11.1371	-9.3901	-9.71474	-8.71464	-26.0063	-26.0063	-9.17307	-10.1916	-26.0063	-9.95501	-6.66374	-9.00671	-6.70452	-26.0063	-8.55545	-6.29287	-8.71509	-6.78583	-6.17729	-12.856	-13.0217	-12.9359	-15.0297	-15.9056	-14.0202	-14.8356	-12.7839	-16.1421	-13.5343	-15.1314	-14.1401	-13.4992	-14.8085	-12.8521	-17.976	-14.6026	-15.9087	-12.8604
976.92	-15.0804	-16.4434	-14.3412	-14.1533	-14.9891	-13.7118	-15.2442	-14.9799	-14.498	-14.6802	-15.111	-15.2795	-14.095	-15.2631	-13.8402	-14.9244	-15.5559	-14.8003	-13.7854	-15.9675	-16.7499	-14.9084	-14.8558	-13.6058	-15.9233	-15.4733	-14.1049	-14.5376	-14.4562	-14.2832	-12.8578	-12.6913	-12.3554	-12.9859	-32.5105	-12.858	-14.0796	-12.0997	-17.3197	-12.5741	-14.4838	-15.1696	-13.4783	-13.9619	-11.9453	-15.464	-16.2725	-14.2785	-13.5814
835.79	-16.07	-15.8725	-15.325	-14.6585	-14.7383	-14.1344	-14.2432	-14.2846	-14.0298	-13.8493	-14.149	-14.126	-13.8648	-14.0877	-14.316	-14.1003	-14.9096	-14.6872	-14.3532	-13.995	-15.2614	-14.7731	-14.833	-14.2701	-14.4972	-14.3939	-14.6494	-14.0306	-14.0011	-14.0828	-14.2203	-14.281	-14.3475	-14.0633	-14.4903	-14.9911	-14.5128	-13.3419	-14.5381	-13.9331	-14.6623	-14.6942	-14.8129	-14.2788	-13.9643	-16.1054	-14.5002	-15.074	-14.2803
542.29	-14.071	-13.929	-13.7925	-14.0913	-13.7247	-14.5743	-14.0135	-14.4286	-14.5307	-14.6117	-14.3506	-14.0995	-14.7921	-13.9213	-14.2461	-13.9245	-13.7408	-14.0625	-14.4082	-14.0303	-13.814	-14.8392	-14.574	-14.8022	-14.9432	-15.0246	-15.3563	-15.3045	-15.2778	-15.6351	-13.9159	-14.9479	-14.7729	-14.8797	-13.8742	-14.9656	-13.0623	-18.8101	-13.6881	-13.9053	-14.1635	-13.9564	-14.2967	-14.0777	-15.1182	-13.9421	-13.9378	-13.8726	-14.545
423.31	-14.7153	-15.029	-14.9532	-14.9968	-14.7939	-14.9925	-14.681	-14.6392	-14.5032	-14.9884	-14.473	-14.805	-15.2191	-14.7966	-14.7549	-14.4591	-14.2594	-15.294	-14.2789	-13.8773	-14.2349	-14.4987	-14.5298	-14.1472	-14.2411	-14.5122	-14.088	-13.4424	-14.0461	-14.1424	-14.3153	-15.202	-14.7037	-14.2596	-13.987	-15.1504	-14.1633	-16.9478	-14.0761	-14.1717	-14.1628	-14.0523	-14.0021	-14.2114	-14.4695	-14.2633	-13.7279	-13.9116	-14.411
424.26	-14.154	-14.1962	-14.3607	-14.3904	-14.085	-14.595	-14.1332	-13.9198	-14.0605	-14.4285	-14.195	-14.0748	-14.4717	-14.1992	-14.3459	-14.1033	-13.9912	-14.2875	-14.3315	-13.9829	-14.0505	-14.7173	-14.3881	-14.7242	-14.6112	-14.396	-14.4492	-14.0878	-14.6276	-14.6095	-14.0439	-14.7191	-14.6396	-14.5304	-13.9119	-14.6733	-13.8503	-16.0886	-14.1263	-14.0541	-13.9838	-14.4352	-14.0292	-14.9685	-14.4077	-13.7422	-13.8383	-13.8338	-14.4412
755.65	-17.192	-16.7451	-16.1521	-15.6752	-14.2692	-14.7343	-14.2458	-13.9264	-14.2517	-14.118	-13.91	-13.6639	-13.3243	-14.6579	-14.0152	-14.0671	-13.9621	-15.1683	-14.468	-13.7448	-14.6227	-14.5984	-13.5345	-15.0105	-16.258	-14.5619	-15.077	-14.6777	-14.5055	-13.8105	-14.3197	-14.5659	-13.7278	-14.557	-14.4182	-15.2213	-14.3168	-14.9821	-13.9926	-14.6483	-15.2892	-14.0391	-15.356	-14.738	-14.146	-14.7792	-14.4967	-15.1072	-13.4329
465.35	-14.0736	-14.2211	-14.3081	-14.4933	-14.7168	-14.337	-14.7038	-14.0545	-14.0056	-14.9015	-14.4669	-14.3566	-15.1185	-14.3003	-14.1467	-14.1794	-14.4352	-14.7103	-14.1797	-13.7155	-14.0909	-14.1098	-13.9539	-14.0091	-14.0757	-14.0353	-13.8531	-13.444	-13.8753	-14.2865	-14.3424	-14.4963	-14.2361	-13.9517	-13.8635	-14.5362	-14.099	-15.4416	-13.9699	-14.1864	-14.0389	-14.1535	-14.0672	-14.2582	-14.4894	-14.6113	-13.7428	-13.875	-14.1694
790.72	-16.7837	-15.7636	-15.3153	-16.1612	-14.7541	-14.4906	-14.2385	-13.5193	-13.7576	-13.7815	-13.8019	-13.6042	-14.2019	-14.0696	-14.0904	-13.5124	-14.3491	-14.3658	-14.121	-13.5253	-14.3347	-13.8758	-14.1175	-14.5916	-14.0775	-14.3383	-13.9384	-13.5826	-14.0087	-13.7158	-14.2637	-14.6959	-14.6217	-13.8808	-13.801	-14.7306	-14.1778	-14.8839	-14.3877	-14.3631	-14.3086	-14.5585	-14.0716	-14.1106	-14.01	-14.0551	-14.1804	-14.8309	-14.2489
616.36	-14.0189	-13.7594	-13.7046	-13.8328	-13.5696	-14.3481	-13.8931	-14.19	-14.3191	-14.3308	-14.0746	-13.9027	-14.2171	-13.8341	-14.0958	-13.6925	-13.6318	-13.6205	-13.9843	-13.8698	-13.5498	-14.632	-14.425	-15.4334	-14.914	-15.9517	-16.3608	-16.4497	-15.9754	-15.6357	-14.165	-14.788	-14.0406	-14.6484	-14.0686	-14.4773	-13.2867	-17.4374	-13.7113	-14.5658	-13.9336	-15.2849	-14.1446	-14.9043	-14.5219	-13.9598	-14.082	-13.9166	-14.618
601.45	-16.7514	-17.2786	-15.1261	-15.0755	-15.1063	-14.7819	-14.7793	-14.6944	-14.6244	-14.5774	-14.5495	-14.2682	-15.1988	-14.3262	-14.938	-13.9763	-13.904	-14.1053	-14.6217	-13.8472	-14.09	-14.8354	-14.9477	-14.0606	-14.2085	-14.8723	-14.4469	-13.8508	-14.2144	-14.4534	-14.8	-15.6102	-15.0529	-14.6598	-14.2382	-16.0268	-14.0544	-17.8548	-13.8553	-14.3044	-14.0627	-15.2804	-14.191	-14.0065	-15.385	-14.4303	-13.8824	-14.0767	-15.3363
365.21	-14.3842	-13.7127	-14.3449	-14.0257	-28.4777	-13.2482	-12.8842	-14.1019	-28.4777	-28.4777	-12.9853	-13.6549	-14.1407	-13.8068	-12.9311	-14.1872	-13.8874	-12.1972	-12.5898	-11.5927	-10.6708	-12.2496	-11.8019	-12.0129	-11.3219	-11.822	-11.5268	-11.0164	-10.8398	-10.9199	-14.1742	-16.7398	-14.6335	-14.4619	-14.5422	-14.3763	-13.0214	-17.6357	-13.1724	-14.6287	-13.5006	-13.3747	-14.2173	-12.7456	-14.551	-15.6596	-13.5698	-13.4808	-14.2364
714.51	-15.012	-14.8295	-14.316	-14.6038	-14.3747	-14.4412	-14.5675	-14.5325	-14.2793	-15.0556	-14.0936	-13.9563	-14.6703	-13.809	-14.2061	-13.7718	-13.9533	-14.3427	-13.9836	-13.8903	-13.9401	-14.3665	-14.3973	-14.0074	-14.8741	-14.4515	-14.3881	-13.9853	-13.9409	-14.6047	-14.1339	-15.9933	-15.1952	-14.0917	-13.8689	-14.9138	-13.7197	-17.8184	-13.8885	-14.635	-13.7412	-14.1223	-14.2847	-13.7406	-15.0552	-14.6685	-13.3659	-13.479	-14.1389
723.67	-13.9329	-13.7058	-13.2349	-31.5014	-14.8348	-15.8532	-13.5955	-31.5014	-15.1603	-13.8138	-12.8213	-31.5014	-15.0688	-13.4718	-13.4042	-14.9963	-13.0366	-12.8681	-13.2796	-12.365	-12.5652	-11.986	-11.6511	-10.6099	-10.7868	-11.1608	-11.0989	-11.8677	-10.9011	-12.109	-13.4108	-17.8275	-15.6454	-15.8926	-15.1222	-15.5359	-14.5475	-18.3019	-12.8546	-13.9926	-14.2121	-13.7073	-12.9686	-14.1384	-14.2719	-16.4365	-13.1481	-13.5016	-15.2952
688.42	-13.9649	-13.7195	-13.632	-13.7805	-13.687	-14.1021	-13.7652	-14.1906	-14.2708	-14.4056	-14.1343	-13.9029	-14.0709	-13.7772	-14.1699	-13.8187	-13.6926	-13.769	-14.2241	-14.0965	-13.5763	-14.338	-14.2979	-14.9462	-14.7942	-14.8144	-15.5309	-15.6355	-16.1579	-16.0241	-13.728	-15.8888	-14.0721	-14.7476	-14.5824	-14.9295	-13.3489	-16.859	-13.3821	-13.5609	-13.3413	-14.9828	-13.9826	-13.2171	-14.8807	-15.1797	-13.1053	-13.0022	-14.4972
324.22	-13.9244	-12.6144	-15.8796	-15.0721	-13.7969	-30.1156	-13.4656	-14.7792	-14.914	-30.1156	-16.0454	-14.6276	-14.6696	-13.631	-14.806	-13.1343	-12.6221	-12.5233	-12.7715	-13.6129	-11.4156	-12.2999	-11.292	-11.944	-12.0358	-10.9486	-11.6712	-11.1805	-11.3953	-11.1333	-14.1803	-16.0197	-14.0778	-14.4292	-14.1601	-14.8381	-13.4033	-15.7755	-13.7282	-14.1439	-13.4403	-14.1911	-14.2573	-13.1206	-14.6429	-14.7895	-13.6057	-13.579	-14.0598
575.36	-14.077	-13.7547	-13.6956	-13.7232	-13.5782	-14.0742	-13.7982	-14.0996	-14.233	-14.3724	-13.9172	-13.7475	-14.2617	-13.7635	-14.2541	-13.8158	-13.5751	-13.7591	-14.0318	-13.9545	-13.6395	-14.6508	-14.6487	-15.1812	-14.9654	-14.9482	-16.0926	-16.1797	-16.1906	-16.2806	-14.5334	-15.9351	-14.6981	-15.005	-14.1249	-14.2673	-13.5295	-16.7811	-13.368	-14.0691	-13.8774	-14.1294	-14.3053	-13.1299	-15.1577	-14.6835	-13.5638	-13.7659	-13.8337
990.87	-25.9212	-25.9212	-25.9212	-25.9212	-25.9212	-10.3828	-25.9212	-25.9212	-11.4946	-9.40494	-9.68643	-25.9212	-9.99941	-10.9821	-7.58011	-9.34449	-10.0878	-8.81276	-8.8955	-25.9212	-25.9212	-6.36484	-8.61303	-6.15968	-9.16581	-7.79064	-5.75277	-8.44349	-6.53907	-6.63444	-13.0912	-14.8607	-13.4893	-15.1618	-16.3528	-16.1552	-14.151	-13.7293	-15.4034	-12.9485	-14.5274	-14.2947	-14.6728	-13.9613	-13.2051	-18.6103	-15.5345	-14.6077	-13.7339
559.43	-14.666	-14.5356	-14.3653	-14.2534	-14.1912	-14.2456	-14.0428	-14.0542	-14.0692	-14.2068	-14.2157	-14.1442	-14.2247	-14.29	-14.4952	-14.2761	-14.427	-14.7218	-14.6798	-14.5657	-14.5149	-15.0431	-14.9232	-14.942	-14.9327	-15.1436	-14.9439	-14.7315	-15.2002	-15.2594	-13.483	-14.1091	-13.6157	-13.4309	-13.2696	-14.1237	-13.1434	-15.6401	-13.3179	-13.6108	-13.7769	-13.8667	-13.8481	-13.5202	-14.2208	-34.0082	-13.5587	-13.3672	-13.9716
441.32	-13.9439	-14.1135	-13.9314	-14.2039	-14.0271	-14.1365	-14.0227	-13.9457	-13.8737	-14.4804	-14.069	-14.0778	-14.1698	-14.0914	-14.4463	-14.1163	-14.1779	-14.6565	-14.1882	-14.1611	-14.359	-14.5579	-14.4014	-14.2033	-14.2981	-14.5086	-14.4324	-13.8103	-14.2025	-14.6798	-14.0855	-14.3769	-14.1582	-14.123	-13.7135	-14.5968	-13.8277	-15.8611	-13.7605	-14.0977	-13.8536	-14.0627	-14.0045	-14.2905	-14.5507	-14.188	-13.7413	-13.8812	-14.0242
551.46	-14.1715	-14.1046	-14.1969	-14.2562	-14.6282	-14.0933	-14.3514	-14.1559	-13.8055	-14.2465	-14.3058	-14.0667	-13.9777	-14.4549	-14.211	-14.1426	-14.764	-14.7916	-14.0173	-13.8056	-14.6842	-14.0934	-14.3523	-13.6412	-14.0646	-14.2504	-13.9807	-13.5307	-13.7921	-13.9086	-14.2848	-14.4925	-14.3308	-13.6913	-13.7277	-14.3032	-14.3431	-14.319	-13.959	-13.7234	-14.207	-13.9485	-14.3162	-14.0855	-14.159	-14.3678	-13.7839	-13.766	-14.0143
824.66	-16.1935	-18.0993	-16.3903	-16.8134	-15.5005	-15.8964	-15.0115	-14.1965	-14.2792	-14.8962	-14.0256	-14.1168	-14.2497	-14.1898	-14.251	-13.5843	-14.0118	-14.5595	-14.3405	-13.3345	-13.5402	-13.7323	-13.4871	-12.9828	-13.9151	-14.2308	-13.2745	-12.9392	-13.325	-13.2166	-14.6602	-15.4067	-14.704	-14.8434	-14.046	-14.7884	-14.5989	-17.542	-13.9134	-14.0295	-14.1401	-14.3182	-13.9627	-14.0789	-14.4506	-14.9572	-13.6388	-13.6726	-14.2923
551.63	-15.0629	-16.0027	-15.6561	-8.95932	-15.3396	-10.6073	-13.1825	-14.8979	-15.6924	-10.9504	-17.5347	-14.0758	-14.262	-15.8956	-9.64679	-14.6262	-16.2787	-9.18681	-13.9384	-12.919	-14.9324	-16.2288	-15.678	-15.377	-14.5227	-16.3967	-14.2041	-13.5866	-9.39269	-13.5145	-14.6625	-11.416	-14.0501	-14.4467	-16.107	-14.9966	-18.0447	-9.58253	-13.7299	-10.8468	-14.8886	-9.5066	-15.025	-14.8964	-13.7234	-16.0463	-13.4034	-14.4808	-15.2927
632.36	-13.8303	-13.4779	-13.5183	-13.7892	-13.5842	-14.217	-13.7698	-14.2037	-14.2709	-14.4883	-14.1064	-13.8919	-14.3381	-13.8999	-14.3601	-13.8459	-13.6796	-13.7737	-14.1486	-13.8481	-13.7423	-14.6986	-14.5381	-14.8773	-14.9242	-15.0952	-16.0414	-15.7193	-15.8797	-16.2172	-13.6904	-15.803	-14.1397	-14.3611	-13.898	-14.5816	-13.3604	-17.7552	-13.9141	-14.156	-13.4369	-14.0929	-13.8109	-13.8393	-15.1205	-14.6263	-13.4522	-13.7191	-14.3498
751.62	-16.6224	-16.3693	-16.281	-16.315	-15.1668	-15.82	-14.6989	-13.7418	-14.3011	-15.1068	-14.1115	-13.7772	-14.8759	-14.2644	-13.7897	-13.7538	-14.674	-15.8486	-13.5731	-13.3388	-14.1174	-13.6361	-13.8256	-13.2276	-13.3313	-13.4212	-13.2754	-12.95	-13.6681	-12.9932	-14.2265	-14.875	-14.2657	-14.0329	-13.8891	-15.232	-13.9289	-15.1617	-14.2126	-13.8614	-14.5518	-14.1125	-14.2046	-14.8618	-14.4457	-14.5659	-13.7005	-13.7443	-13.9537
797.7	-15.421	-15.3206	-15.1435	-15.3726	-15.2488	-13.9464	-14.8557	-14.3648	-14.1272	-14.1158	-13.9849	-14.0791	-13.837	-14.0603	-13.7734	-13.8901	-14.5024	-14.1249	-14.1442	-14.7826	-14.6039	-14.2039	-14.2171	-13.6659	-14.014	-14.055	-13.7301	-13.8452	-14.4172	-13.8733	-14.4646	-14.6305	-13.9774	-14.3535	-14.034	-15.1876	-14.0726	-14.5157	-14.4373	-14.2855	-13.9161	-14.8332	-14.0782	-15.1106	-13.6245	-14.6867	-14.8525	-14.138	-13.8443
592.45	-16.8418	-17.8518	-17.1352	-16.4178	-15.6554	-15.3298	-14.7191	-13.7446	-13.8816	-14.5238	-14.3593	-13.6859	-14.9375	-14.0451	-14.143	-13.5077	-13.8205	-14.2616	-14.2421	-13.6996	-13.637	-15.2388	-13.7669	-13.4955	-13.5527	-13.5952	-13.481	-12.9694	-13.4842	-13.0843	-14.131	-15.1592	-14.6107	-14.3023	-14.0336	-14.4448	-13.9972	-17.9482	-13.8704	-14.1179	-14.0161	-14.6007	-14.3624	-14.1126	-14.4626	-14.1709	-13.4612	-13.967	-14.9732
537.52	-14.0595	-14.1169	-13.9696	-14.0577	-13.882	-13.8516	-14.0497	-13.8006	-13.828	-13.9386	-14.0709	-14.067	-13.964	-14.1373	-14.1665	-14.2759	-14.2397	-14.6281	-14.4381	-14.5168	-14.5449	-14.6752	-14.9158	-14.665	-14.8199	-14.6483	-15.0533	-14.7549	-14.7879	-14.9656	-14.0746	-14.4707	-14.1623	-13.8283	-13.9954	-14.556	-14.0328	-13.8632	-13.9904	-14.2189	-13.9375	-14.2618	-14.2331	-14.2931	-14.0865	-15.1028	-14.0202	-14.23	-14.2362
641.6	-12.8884	-28.6888	-28.6888	-9.85522	-13.3768	-9.47549	-12.3639	-28.6888	-13.883	-8.80036	-28.6888	-12.7835	-8.37884	-12.641	-9.36516	-28.6888	-12.7305	-10.3714	-10.6988	-28.6888	-28.6888	-8.35344	-10.244	-10.8285	-10.9131	-13.274	-9.72959	-10.0388	-8.77307	-9.37617	-14.4244	-13.4412	-13.2612	-13.0233	-17.3342	-15.0026	-15.5026	-12.1748	-16.9583	-13.6906	-15.2594	-13.9583	-15.4596	-13.8281	-12.5577	-15.8232	-33.585	-14.5954	-14.0892
563.46	-13.9101	-14.1654	-14.2658	-14.3419	-14.7629	-13.9686	-14.9365	-14.1199	-13.9933	-14.4277	-14.535	-14.4468	-14.5808	-14.5752	-14.5632	-14.0432	-14.3574	-14.8259	-14.3362	-14.0395	-14.7503	-14.2805	-13.9899	-13.4578	-14.19	-13.6109	-13.9256	-13.3667	-13.8073	-13.9438	-14.8038	-14.623	-14.7269	-14.047	-13.9652	-14.8979	-14.2231	-14.3491	-13.7824	-14.0343	-13.905	-13.9461	-14.064	-14.499	-14.3031	-14.6973	-14.0837	-13.6595	-14.1283
892.76	-31.4963	-15.1798	-15.5096	-16.0394	-31.4963	-14.3001	-14.3156	-12.9791	-14.6727	-13.6749	-13.3191	-13.2211	-15.4547	-12.8343	-12.8128	-12.2188	-13.5579	-15.9376	-11.9397	-12.0523	-12.1772	-13.2571	-12.7302	-11.8898	-11.8434	-12.5784	-12.1492	-12.0363	-11.9726	-11.3457	-14.8931	-16.0579	-14.6503	-14.0248	-14.313	-14.7865	-14.3308	-15.1285	-14.4497	-14.6044	-14.5849	-14.2295	-14.2603	-14.198	-14.2662	-14.8357	-13.7983	-13.7281	-14.2315
734.66	-18.5184	-15.6216	-15.6369	-16.615	-14.8695	-14.4418	-14.3455	-13.7936	-13.6532	-14.2295	-14.0254	-13.8776	-14.2924	-14.2536	-14.1441	-13.728	-14.0204	-14.6759	-14.3763	-13.8385	-14.1309	-14.5017	-14.6552	-14.0141	-14.5406	-14.8114	-14.2252	-13.8216	-14.2476	-13.9761	-14.8446	-15.1654	-14.6971	-14.7429	-13.9565	-14.5639	-14.7182	-15.4235	-14.5984	-14.3567	-13.9543	-14.2538	-14.5322	-14.3523	-14.8534	-14.6022	-13.9429	-14.2229	-14.5526
425.25	-12.8863	-12.9487	-13.2234	-13.6529	-13.6118	-14.5136	-14.1982	-14.3186	-14.4856	-14.453	-14.628	-14.1782	-14.5963	-14.4268	-14.7559	-14.0114	-14.1885	-14.5325	-14.4712	-14.4643	-13.9873	-14.8824	-14.669	-14.5207	-14.5723	-14.7093	-14.9885	-14.1959	-14.466	-14.4995	-13.9925	-15.0521	-14.0039	-14.5912	-13.7431	-14.4069	-13.7088	-16.5714	-13.6388	-14.1752	-13.6646	-14.0233	-14.0558	-13.575	-15.2101	-15.2604	-13.4499	-13.683	-14.3369
932.79	-28.4386	-9.88188	-28.4386	-28.4386	-28.4386	-11.6516	-12.0495	-28.4386	-28.4386	-11.4677	-10.6164	-12.7856	-12.2758	-11.9772	-9.38868	-10.7433	-28.4386	-11.1078	-10.4227	-10.2233	-11.5393	-9.04846	-8.83827	-9.12607	-10.7014	-11.2498	-8.62856	-10.5464	-9.51536	-8.85391	-13.7378	-14.0706	-12.883	-13.9507	-15.0847	-14.5976	-15.9855	-13.5416	-14.2767	-13.7003	-14.2264	-13.7744	-13.5918	-15.1101	-13.4063	-18.502	-13.8843	-15.0223	-13.6812
678.47	-14.5911	-14.9018	-14.8299	-14.3996	-14.768	-15.3848	-15.4138	-14.1982	-14.4774	-14.8952	-14.6243	-14.1672	-14.6729	-14.332	-14.4611	-13.8447	-14.3677	-11.9302	-13.5039	-13.4976	-13.6574	-13.2739	-13.7955	-13.6997	-13.6318	-14.4821	-13.8462	-13.3432	-13.2792	-13.9462	-14.7047	-14.5094	-14.1894	-14.0979	-13.9315	-14.693	-14.5114	-15.6004	-14.3248	-14.6396	-14.0411	-14.1221	-14.0695	-13.8632	-14.7765	-13.9248	-14.0381	-14.1458	-14.1999
529.39	-15.7221	-15.3156	-14.8943	-14.7865	-14.2558	-14.6205	-13.9211	-13.9383	-14.1559	-14.6418	-13.8759	-13.8372	-14.2622	-13.7549	-14.4533	-13.6091	-13.7836	-14.2507	-14.0797	-13.7402	-13.592	-14.5487	-14.2059	-14.0376	-14.0411	-14.0576	-14.3355	-14.2937	-14.5345	-14.1259	-14.0166	-14.9996	-14.2529	-14.0851	-13.7407	-14.2778	-13.7336	-17.1847	-14.2293	-13.8162	-13.7288	-14.0264	-14.0479	-13.9959	-14.3291	-13.9374	-13.38	-13.4905	-14.2281
398.28	-14.7332	-13.4245	-15.1341	-13.5047	-13.317	-14.0495	-12.3759	-13.2537	-12.2174	-14.0611	-14.2967	-13.0406	-13.197	-13.9176	-13.5196	-12.2249	-12.9983	-13.2577	-12.7838	-16.0443	-13.842	-16.155	-15.1549	-15.8474	-15.684	-14.9991	-16.0523	-15.6997	-14.431	-15.6048	-14.2713	-12.5643	-13.7482	-13.0892	-12.7068	-12.7454	-13.931	-14.0625	-14.0544	-13.2384	-13.546	-14.7378	-15.6693	-14.6542	-14.8123	-16.6349	-15.3665	-14.9954	-13.4736
654.42	-14.7932	-14.2003	-14.685	-14.3164	-14.2997	-14.8375	-14.5505	-14.7966	-14.4238	-14.7855	-14.5652	-14.356	-14.7131	-14.149	-14.8851	-13.8259	-13.838	-14.0878	-14.0027	-13.8798	-13.6165	-14.6235	-14.5576	-14.1954	-13.8373	-14.4209	-13.8267	-13.8119	-14.4251	-14.5649	-14.2901	-15.6499	-14.6453	-14.271	-13.8604	-15.3193	-13.8127	-17.8636	-13.7567	-13.9972	-13.9214	-14.0955	-13.7562	-13.6592	-15.0018	-13.9055	-13.4656	-13.7698	-14.8787
776.75	-15.2447	-15.5571	-14.883	-14.7745	-15.5478	-14.0965	-15.429	-14.0355	-14.8166	-14.1852	-14.4435	-15.1278	-14.3594	-14.2928	-14.7922	-15.6808	-16.3018	-15.4119	-14.4735	-14.2063	-15.1212	-14.1615	-14.8343	-13.7191	-14.427	-14.256	-14.1405	-14.0789	-13.9542	-13.6906	-13.5301	-15.248	-14.3472	-13.8933	-14.0545	-15.0272	-14.035	-15.9072	-13.5164	-13.3905	-13.3088	-14.456	-13.3477	-13.5723	-13.1937	-14.9479	-13.6719	-14.2702	-13.537
409.23	-14.6913	-14.3737	-13.9044	-14.7891	-14.5272	-15.2637	-14.1362	-14.5454	-15.174	-15.3145	-14.2397	-14.4105	-14.9603	-16.2936	-15.407	-14.2991	-14.0322	-13.617	-13.9657	-14.2908	-12.9528	-14.1888	-13.3647	-13.4209	-13.326	-13.1433	-13.5114	-13.0579	-12.8394	-13.0512	-13.6873	-16.2391	-14.1663	-14.4482	-14.0097	-14.6382	-12.8312	-16.4436	-13.3121	-14.5605	-13.6465	-14.038	-14.0284	-13.103	-14.2922	-14.6961	-13.5017	-13.49	-13.987
339.19	-14.6328	-16.5755	-14.6751	-15.2758	-14.2029	-15.1753	-14.1729	-15.3916	-14.9564	-15.1054	-13.94	-15.2323	-14.9275	-14.3541	-14.9653	-13.8409	-13.7507	-13.8712	-14.0941	-14.3859	-12.6655	-14.4035	-13.7011	-13.4357	-13.1875	-12.8018	-13.4409	-13.1885	-12.9485	-12.786	-14.0309	-16.0618	-14.2579	-14.1126	-14.2135	-14.177	-13.3574	-16.1279	-13.7146	-14.3249	-13.3734	-14.1004	-14.3047	-13.0859	-14.5117	-14.4942	-13.8942	-13.3845	-14.1844
268.16	-13.5294	-13.5462	-13.6068	-14.2073	-13.9885	-14.2283	-14.244	-14.1641	-13.9763	-14.3018	-14.4441	-14.0266	-14.493	-14.2103	-14.2546	-13.9043	-13.9912	-14.4732	-14.6221	-14.0781	-13.8463	-14.9073	-13.8849	-14.161	-14.0389	-14.265	-14.1803	-14.7044	-14.086	-14.4078	-13.6955	-15.8496	-14.1117	-14.3669	-13.9923	-14.1879	-13.4162	-16.1855	-13.4123	-14.5266	-13.2749	-13.9158	-14.0984	-13.3103	-14.6811	-14.4779	-13.6386	-13.2442	-14.2458
509.42	-14.3404	-14.2568	-14.1158	-14.2925	-14.8842	-14.0441	-15.7338	-14.427	-14.1041	-14.3685	-14.3735	-14.4076	-14.1102	-14.2215	-14.1365	-14.2666	-14.2897	-15.5719	-14.3552	-13.5682	-14.3146	-14.1285	-13.9073	-14.1175	-13.8597	-14.2504	-13.8532	-13.3998	-13.752	-14.0188	-14.5109	-17.0501	-13.9288	-14.4871	-13.8159	-15.8088	-14.1157	-15.728	-13.6261	-14.0666	-13.8226	-14.2355	-13.9811	-13.9356	-13.9416	-12.4982	-13.4373	-13.948	-13.8554
881.76	-12.3735	-15.5134	-14.3797	-16.6283	-15.5832	-15.5173	-15.5854	-14.7483	-16.7482	-14.8413	-15.8724	-16.003	-14.3625	-15.0141	-13.9076	-14.3897	-15.4069	-14.2785	-13.5331	-16.9689	-15.1478	-13.392	-12.8199	-12.3527	-14.4345	-15.3951	-12.7203	-14.1334	-15.3103	-13.2603	-14.1482	-14.6179	-13.5858	-14.9831	-14.6772	-13.7397	-15.186	-12.9226	-14.3891	-13.6842	-14.7403	-13.6063	-13.2218	-18.073	-13.6658	-14.7538	-14.1809	-14.1381	-13.2002
840.79	-11.9478	-14.5987	-11.6348	-10.5591	-12.5992	-10.3805	-13.3112	-31.0199	-12.4535	-12.2544	-13.9623	-31.0199	-11.0952	-13.2221	-10.7958	-14.3056	-31.0199	-12.3304	-10.9825	-14.9487	-31.0199	-10.5428	-11.5173	-10.7446	-31.0199	-13.3669	-10.5744	-14.7919	-12.056	-11.339	-12.6814	-10.7806	-11.868	-18.1865	-31.5175	-12.0251	-14.8935	-10.2998	-13.7549	-11.5948	-13.348	-12.9089	-13.0207	-16.934	-11.0152	-31.5175	-31.5175	-17.4198	-11.1752
555.51	-14.9143	-14.6827	-14.4845	-14.225	-13.9531	-14.0847	-13.8579	-13.5857	-13.6441	-13.9548	-13.7943	-13.7978	-13.8922	-13.8888	-14.1337	-13.8182	-13.8947	-14.289	-14.326	-14.1538	-14.2035	-14.5449	-14.6066	-14.3222	-14.4735	-14.9285	-14.5504	-14.2909	-14.4669	-14.3189	-14.1397	-14.2269	-14.047	-13.5943	-13.7967	-14.4998	-14.0174	-14.0493	-13.8731	-14.0032	-14.0278	-13.9088	-13.9937	-14.3265	-14.0252	-14.2877	-13.9452	-13.8549	-14.2634
260.18	-13.8568	-13.829	-13.7626	-13.9278	-13.7778	-14.0308	-13.6072	-13.7134	-13.7854	-14.1121	-13.9188	-13.9163	-14.3269	-13.9305	-14.4831	-14.0217	-13.865	-13.9945	-14.5107	-14.2443	-13.9474	-14.7936	-14.4983	-14.6269	-14.4845	-14.1875	-14.6204	-14.7169	-14.3922	-14.7083	-13.5258	-14.5759	-14.1378	-14.3894	-13.479	-14.3957	-13.1043	-15.962	-13.1183	-14.0315	-13.4876	-13.5477	-14.0707	-13.5871	-14.9108	-14.2348	-13.42	-13.4963	-14.5596
256.19	-14.3477	-14.1797	-14.0268	-14.1879	-14.0333	-14.2675	-13.7293	-13.7611	-13.6691	-14.0297	-13.9586	-13.9228	-14.4257	-13.906	-14.556	-13.8858	-13.7734	-14.2238	-14.6998	-14.198	-14.0933	-15.0403	-14.3197	-14.3098	-14.2595	-14.3537	-14.6411	-14.6634	-14.5004	-14.6872	-13.518	-15.32	-13.9421	-13.8956	-13.3602	-14.771	-13.3754	-16.408	-13.3507	-14.0075	-13.4241	-13.9181	-14.1655	-13.4038	-14.8542	-13.9787	-13.5214	-13.1646	-14.5955
475.3	-13.6732	-13.3321	-13.4177	-13.45	-13.255	-13.9695	-13.3843	-13.8428	-13.9556	-14.0688	-13.7568	-13.7098	-13.9109	-13.6371	-13.9646	-13.6068	-13.5143	-13.5085	-13.9968	-13.9592	-13.38	-14.4466	-15.0183	-16.0909	-16.5816	-15.9373	-16.1005	-15.9086	-15.8902	-15.9314	-13.8596	-15.2472	-14.4781	-14.1006	-13.7169	-14.6416	-13.4175	-17.3477	-13.9187	-13.7408	-13.802	-14.5005	-14.1767	-15.0874	-14.5495	-13.7816	-13.7471	-13.793	-14.1591
619.63	-14.1207	-14.4569	-13.9095	-14.0289	-14.0426	-13.7611	-14.2633	-14.1641	-14.0546	-13.9716	-14.3503	-14.3042	-13.7832	-14.2383	-14.2136	-14.7395	-14.9696	-15.0583	-14.771	-15.3459	-15.5785	-13.9483	-14.9572	-15.017	-15.1466	-15.3767	-15.3938	-14.7719	-15.0256	-14.9319	-14.5663	-13.9949	-14.0894	-13.2076	-15.472	-14.4114	-14.5411	-13.3046	-14.8873	-13.9864	-14.6348	-14.2616	-14.9939	-14.8188	-13.1611	-15.295	-14.8766	-14.4836	-13.7616
475.41	-14.157	-14.2548	-14.324	-14.2252	-14.215	-14.0495	-14.3598	-14.0166	-14.0031	-14.2681	-14.2836	-14.1142	-14.1438	-14.0519	-14.3033	-14.2277	-14.2175	-14.9238	-13.9769	-13.9567	-14.4801	-14.2353	-14.1653	-13.7279	-14.0638	-14.0947	-14.0832	-13.4276	-13.6953	-13.9741	-14.5003	-14.2567	-14.3259	-14.2233	-13.9134	-15.0249	-14.1639	-14.9875	-13.7801	-13.7742	-13.7776	-13.9022	-13.7548	-13.8143	-14.1751	-14.0738	-13.3305	-13.5297	-14.2304
692.54	-16.8874	-15.0211	-14.7787	-15.6341	-15.5395	-14.5314	-15.0196	-14.3096	-13.6156	-15.1973	-14.1119	-13.8629	-14.9034	-13.8744	-14.5759	-13.252	-14.2077	-15.4203	-13.8925	-12.9362	-13.5488	-13.823	-13.7301	-13.4134	-13.4005	-13.908	-12.9782	-12.4649	-13.5242	-13.5249	-15.1188	-14.5773	-14.3803	-14.1427	-13.8877	-14.2795	-13.9069	-16.3067	-13.8168	-14.061	-14.1688	-14.0802	-14.0527	-14.1376	-14.6458	-13.8726	-13.2796	-13.6196	-14.0706
531.47	-14.2389	-14.1627	-14.1897	-14.3821	-14.5209	-14.1756	-14.3256	-13.8976	-13.8679	-14.1315	-14.6397	-14.0152	-14.2395	-14.7663	-14.0881	-14.1609	-14.6156	-14.9235	-14.3083	-13.8269	-14.5436	-14.2384	-14.2674	-13.9263	-13.9574	-14.0945	-14.0486	-13.4086	-13.8727	-14.027	-14.5898	-14.3851	-14.4681	-13.9147	-13.964	-14.5764	-14.4231	-15.5365	-13.7676	-14.0562	-14.0198	-14.154	-14.0041	-14.0208	-14.6255	-14.4018	-13.726	-13.7399	-13.9361
638.49	-15.3732	-14.795	-14.7851	-14.9209	-14.3832	-14.8891	-14.2941	-13.9801	-13.8434	-14.2465	-14.0687	-13.9936	-14.3351	-14.2893	-14.1111	-13.7403	-13.9641	-14.1934	-14.0872	-13.7022	-13.7678	-14.5532	-14.2649	-14.9589	-14.6564	-15.8988	-14.5402	-13.6474	-13.9603	-14.1352	-14.3443	-14.7641	-14.451	-14.0813	-13.6784	-14.696	-14.1839	-16.1824	-14.6721	-14.1871	-14.0112	-15.0223	-14.4155	-14.4833	-14.7413	-14.0053	-14.0547	-14.0996	-13.9892
261.22	-14.6187	-14.5583	-14.2595	-14.6224	-14.3845	-14.7668	-14.115	-14.1441	-13.9182	-14.1964	-14.2905	-13.9568	-14.3576	-14.1778	-14.355	-14.2758	-14.0244	-14.5037	-14.0392	-13.9043	-14.0894	-14.2174	-14.1634	-14.0336	-13.9527	-14.0371	-14.1806	-13.5531	-13.9781	-14.3307	-14.3549	-14.4828	-14.2474	-13.8104	-13.8551	-14.6336	-14.0624	-14.2174	-14.0159	-13.9778	-13.971	-13.8884	-14.1592	-14.2883	-14.4363	-14.108	-13.6749	-14.2238	-14.2025
394.19	-15.0099	-17.7563	-16.2855	-16.1397	-16.7101	-15.5535	-14.8591	-15.5453	-13.6493	-15.2466	-14.662	-13.765	-15.7965	-13.9705	-13.7674	-13.2983	-13.6292	-15.8222	-13.6183	-13.0738	-13.5628	-14.0701	-13.7854	-13.1987	-12.9262	-12.7024	-12.9753	-12.65	-12.9642	-13.2149	-14.1273	-14.9426	-14.7796	-14.3685	-13.86	-14.5854	-13.9567	-18.0799	-13.6577	-13.9213	-14.0658	-14.1739	-14.4582	-14.4642	-14.791	-13.8381	-13.3516	-13.8723	-14.3647
536.45	-29.4122	-29.4122	-29.4122	-29.4122	-29.4122	-29.4122	-13.4833	-12.6742	-12.2081	-12.3879	-11.2466	-10.9692	-11.7701	-10.7039	-10.1286	-10.064	-10.2146	-11.274	-10.1022	-9.40023	-9.53324	-9.40291	-9.87749	-9.29014	-9.25144	-9.83411	-9.30304	-9.23482	-9.34912	-9.73485	-14.1132	-15.0393	-14.2473	-14.2169	-14.3018	-14.3485	-14.3716	-15.2401	-14.2259	-14.1329	-13.9634	-13.7109	-13.7146	-14.2076	-14.8767	-14.0168	-13.929	-13.7777	-14.3422
545.38	-14.6454	-13.9055	-14.1529	-14.2846	-14.0642	-14.6501	-14.0032	-13.9426	-14.3242	-14.21	-14.0057	-14.0983	-14.5193	-13.885	-14.1593	-13.8122	-13.7525	-13.996	-14.0181	-13.8012	-13.9625	-14.3687	-14.8077	-14.8721	-14.8331	-14.9803	-14.7909	-14.6328	-14.5976	-14.816	-13.6711	-15.2692	-14.6764	-14.5735	-13.7756	-14.9011	-13.8255	-18.4086	-13.9306	-13.9002	-13.538	-14.3489	-14.0836	-13.6802	-14.8697	-13.7373	-13.6459	-13.7566	-14.9772
538.51	-14.5155	-14.5124	-14.1428	-14.2278	-13.8572	-13.9429	-13.5342	-13.4133	-13.4844	-13.7292	-13.6148	-13.6088	-13.867	-13.7523	-14.2286	-13.8347	-14.0077	-14.453	-14.4692	-14.3273	-14.3806	-14.8628	-14.9622	-15.8445	-15.7469	-15.7038	-15.6947	-15.1824	-15.1709	-15.112	-13.7668	-14.4322	-13.9215	-13.8967	-13.988	-14.6036	-14.3024	-14.0123	-14.6568	-14.0885	-14.4486	-14.4666	-14.8301	-14.5845	-14.2683	-14.5607	-14.3913	-14.3272	-14.2704
264.26	-16.025	-16.6412	-32.8559	-16.3699	-15.5293	-14.9956	-13.6259	-14.38	-14.2746	-14.2089	-13.9679	-14.0063	-13.9755	-13.8032	-13.6941	-12.988	-12.8139	-12.5011	-12.7963	-12.6805	-12.0743	-12.8682	-12.5336	-12.4629	-12.0922	-12.1846	-12.227	-12.255	-12.0681	-11.9765	-13.718	-14.7676	-14.0428	-13.9434	-13.8756	-14.0099	-13.4232	-15.6998	-13.6442	-13.8679	-13.5448	-14.194	-13.9699	-13.2901	-14.2747	-14.4142	-13.7274	-13.8122	-14.6034
778.76	-14.8438	-14.5731	-14.6616	-14.3762	-14.2224	-14.1794	-14.1243	-13.8003	-13.7505	-13.9236	-14.0013	-13.8842	-13.9871	-13.9527	-14.1237	-14.026	-14.2704	-14.4862	-14.2554	-14.2274	-14.5932	-14.3345	-14.679	-14.2715	-14.3564	-14.7664	-14.5304	-14.3118	-14.4022	-14.1953	-13.9617	-14.2828	-14.0617	-13.8084	-14.2957	-14.6303	-14.0376	-14.1522	-14.3812	-14.0472	-14.1356	-14.2292	-14.1929	-14.21	-13.9426	-14.6281	-14.2797	-14.1679	-14.374
604.4	-13.8655	-13.56	-13.6788	-13.846	-13.5903	-14.1226	-13.8143	-14.3064	-14.3366	-14.3557	-14.0128	-13.7734	-14.1898	-13.8052	-14.0646	-13.7172	-13.6014	-13.6453	-14.0425	-13.8543	-13.4782	-14.1858	-14.3129	-14.455	-14.7411	-14.9442	-15.4345	-15.1007	-15.9514	-15.7649	-13.8451	-16.5076	-13.7874	-14.1557	-14.7688	-14.0485	-13.009	-16.8747	-14.1403	-13.9947	-13.3694	-13.5138	-13.8252	-13.591	-14.3881	-11.2679	-13.6973	-13.3351	-15.0111
356.27	-14.2231	-14.1116	-14.0344	-14.2576	-13.8835	-14.2261	-13.7168	-13.7888	-13.7373	-14.039	-13.8792	-13.8067	-14.2465	-13.9434	-14.351	-13.8967	-14.0582	-14.2916	-14.4274	-14.2585	-14.1616	-14.943	-15.06	-15.3735	-15.6405	-15.0983	-14.9624	-14.4595	-14.8257	-14.9499	-13.9826	-14.8266	-14.6722	-14.4834	-13.9118	-14.3768	-13.6787	-15.7156	-13.9146	-14.0892	-13.8157	-14.562	-14.7701	-14.3222	-14.8798	-14.2054	-13.8532	-14.1383	-14.5213
507.4	-14.9938	-14.5691	-14.1575	-14.5338	-14.8171	-14.3409	-14.7256	-14.0315	-14.2595	-14.3418	-14.586	-14.4496	-14.3986	-14.2415	-14.1855	-13.9988	-14.0178	-15.422	-14.1041	-13.8135	-14.4348	-14.0558	-14.0725	-13.9469	-13.9079	-13.7617	-14.0202	-13.2202	-13.8112	-13.8924	-14.4661	-14.5745	-14.4087	-13.9501	-13.9134	-14.3995	-14.2739	-16.0957	-13.8453	-14.279	-13.9442	-14.1934	-13.7233	-14.5555	-14.4387	-14.3131	-13.6748	-13.9083	-14.2688
670.41	-13.9217	-13.7779	-13.6151	-13.888	-13.6489	-14.3401	-13.7871	-14.1748	-14.2446	-14.5214	-14.0936	-13.8943	-14.1278	-13.7935	-14.2014	-13.7834	-13.6004	-13.8547	-14.0259	-13.6182	-13.5413	-14.5985	-14.5177	-14.4775	-14.5957	-15.1021	-14.9692	-15.0618	-15.089	-15.4976	-14.7877	-15.0885	-14.2288	-14.2742	-14.2215	-15.1738	-13.4179	-17.5364	-13.6412	-13.6896	-13.7305	-13.9622	-14.1384	-14.5852	-14.1776	-14.2115	-13.3761	-13.3699	-14.5464
380.24	-13.8092	-14.0817	-13.8855	-14.7262	-14.0908	-14.2754	-13.8598	-13.9735	-14.3132	-11.7685	-12.8185	-13.7973	-15.2832	-13.6549	-11.8917	-13.8688	-13.7977	-15.0193	-14.468	-14.0179	-14.0055	-15.0555	-13.4118	-13.8766	-13.5176	-13.855	-13.9064	-13.5539	-14.454	-14.4958	-13.5823	-14.9407	-14.6615	-14.9672	-13.8084	-14.6267	-13.2964	-10.3691	-13.4556	-14.1153	-13.6158	-10.7821	-11.512	-14.5555	-14.2287	-14.1784	-13.6251	-14.1377	-14.6258
284.14	-13.2797	-13.5433	-13.5698	-13.6896	-13.6229	-14.3134	-13.6508	-14.1506	-14.3202	-14.3727	-14.0852	-14.0859	-14.539	-14.117	-15.2483	-13.9006	-14.0557	-13.6638	-14.4838	-14.1596	-13.3954	-14.8755	-14.6445	-14.8992	-14.3189	-13.8743	-14.3914	-14.1933	-14.0809	-14.6233	-13.1243	-15.4854	-13.9139	-14.01	-13.9499	-14.3179	-13.1785	-16.9748	-13.0613	-13.9142	-13.8444	-13.7629	-14.0851	-13.1876	-14.7335	-14.3193	-13.549	-13.4596	-14.5361
371.29	-13.9318	-13.9093	-13.7801	-14.0175	-13.7436	-13.9971	-13.6834	-13.5614	-13.7992	-13.9322	-13.9102	-13.982	-14.2868	-13.9834	-14.3355	-14.0674	-14.1339	-14.5056	-14.7346	-14.4706	-14.6162	-15.1538	-14.8525	-14.8651	-15.0405	-14.8416	-15.0121	-14.8147	-15.1808	-15.1512	-13.7046	-15.4287	-14.095	-14.2781	-13.524	-14.3567	-13.4862	-16.6814	-13.8598	-13.9872	-13.7781	-14.6639	-13.8215	-13.5646	-14.6474	-14.0664	-13.6369	-14.0391	-14.6293
680.45	-14.1988	-14.7164	-14.668	-14.9184	-14.9918	-14.3321	-14.8491	-14.2883	-14.3038	-15.1127	-15.1272	-14.3495	-14.9672	-14.5952	-14.7219	-14.1038	-14.9271	-14.8888	-13.8187	-13.5456	-13.7586	-14.1116	-13.6787	-13.5293	-13.4314	-13.9237	-13.4849	-12.8574	-13.4298	-13.2532	-14.7666	-14.8242	-14.4698	-14.0956	-14.0181	-14.4993	-14.6571	-15.1867	-13.8258	-14.2187	-14.0397	-14.1825	-14.047	-14.1761	-14.4445	-14.1227	-13.814	-13.7673	-14.2744
448.32	-13.8088	-13.8412	-13.8148	-13.8983	-13.728	-14.224	-13.7045	-13.9863	-14.2343	-14.2467	-14.0626	-14.0298	-14.258	-13.8776	-14.3447	-13.9414	-13.9093	-13.9128	-14.3802	-14.1836	-14.01	-14.7247	-14.6235	-14.7366	-14.7541	-14.8414	-15.554	-14.9487	-15.2401	-15.1172	-13.4223	-15.3905	-13.9569	-13.6902	-13.9067	-14.2342	-13.4832	-17.0564	-13.6873	-14.4947	-13.3916	-13.8955	-13.9749	-13.9322	-14.6937	-14.3641	-13.53	-14.2366	-14.6765
358.33	-14.2585	-14.2413	-13.9573	-14.2768	-14.1157	-14.0882	-13.7934	-13.8292	-13.6161	-14.1546	-14.1005	-13.9749	-14.3679	-13.9564	-14.2938	-13.9734	-13.9058	-14.3609	-14.0488	-13.7907	-14.0969	-14.1295	-14.2788	-14.3607	-14.0684	-14.0709	-14.151	-13.6789	-14.45	-14.2222	-14.0009	-14.3508	-14.1067	-14.0333	-13.8154	-14.4259	-14.006	-14.3405	-13.9575	-13.97	-13.7245	-13.7192	-14.0065	-14.0761	-14.4751	-14.2762	-13.713	-13.7074	-13.9181
451.24	-13.3322	-11.1524	-13.5437	-28.0146	-28.0146	-13.4998	-28.0146	-13.5415	-28.0146	-28.0146	-13.3471	-28.0146	-12.829	-12.264	-12.5552	-11.1153	-10.4438	-9.75757	-10.6348	-11.3272	-9.12981	-9.45568	-9.43677	-9.77912	-8.94733	-9.3426	-9.358	-8.59713	-8.6773	-8.85573	-13.9456	-16.0726	-14.4589	-14.302	-14.5384	-14.9473	-13.3547	-16.4476	-13.6204	-14.8697	-13.9656	-14.3052	-14.3152	-13.5318	-14.4904	-14.6678	-14.2557	-13.689	-13.9457
529.49	-14.3823	-14.6828	-13.7515	-13.9339	-15.3127	-13.8381	-14.7512	-13.9249	-14.0678	-13.4957	-14.4866	-14.5173	-13.5046	-15.4638	-15.0084	-14.6963	-15.2931	-14.4763	-13.9021	-14.3882	-16.303	-13.1596	-14.2976	-13.8718	-14.6464	-13.9673	-13.9267	-13.4825	-14.0017	-13.7125	-14.7927	-14.2353	-13.8423	-13.7602	-14.5795	-15.2647	-14.9971	-13.1758	-15.0048	-14.0112	-14.2099	-14.3168	-14.6386	-14.9526	-13.5041	-15.2275	-14.3703	-14.7409	-13.8535
301.16	-13.2937	-13.2598	-13.3769	-13.5877	-13.5621	-14.0582	-13.6509	-13.9397	-14.0473	-14.2569	-13.9886	-14.1075	-14.3972	-14.0137	-14.5414	-14.0973	-13.8562	-14.0655	-14.1621	-14.1451	-13.8095	-14.674	-14.6468	-14.6703	-14.5139	-14.4411	-14.8952	-14.7968	-15.1114	-15.1814	-13.5135	-15.0575	-13.807	-13.8259	-13.7572	-14.366	-13.183	-16.6408	-13.3414	-13.917	-13.781	-13.8984	-13.8993	-13.4711	-14.4687	-13.9858	-13.6543	-13.8149	-14.6004
528.49	-14.1466	-14.2106	-14.0712	-13.9476	-13.8489	-13.9346	-13.9666	-13.5799	-13.6986	-13.73	-13.8729	-13.7629	-13.7701	-13.9414	-14.0998	-14.0441	-14.0852	-14.3086	-14.3719	-14.159	-14.2905	-14.4538	-14.6253	-14.5416	-14.5516	-14.3408	-14.7501	-14.5746	-14.7536	-15.0014	-13.9211	-14.1721	-13.8087	-13.9747	-14.1604	-14.89	-13.4333	-13.9221	-13.6752	-13.9916	-13.8157	-13.9518	-14.2537	-14.2613	-13.7374	-14.6653	-13.947	-14.0465	-13.9537
618.34	-13.6177	-13.5586	-13.4312	-13.6225	-13.5474	-14.0603	-13.826	-14.3509	-14.325	-14.5221	-14.2162	-13.898	-14.0555	-13.7346	-14.3428	-13.7084	-13.5717	-13.6476	-14.0193	-13.8092	-13.451	-14.4583	-14.2439	-14.9551	-15.0273	-15.1484	-15.9643	-15.1522	-15.9229	-15.709	-13.3703	-15.9737	-14.385	-14.3447	-13.7701	-14.8681	-13.0872	-18.4263	-13.2674	-14.3249	-13.9524	-13.9104	-14.2105	-14.1433	-14.529	-15.3869	-13.4303	-12.9447	-14.0022
303.19	-13.437	-13.4328	-13.4629	-13.5382	-13.4786	-14.6192	-13.5766	-13.5195	-13.8607	-14.274	-14.0597	-14.162	-14.668	-13.7825	-14.0637	-13.9089	-13.6294	-14.331	-14.3988	-14.058	-13.4272	-14.1005	-14.2078	-15.1609	-14.9489	-14.3737	-14.3919	-14.0325	-14.12	-14.0058	-13.3247	-14.4542	-13.7076	-14.2586	-13.7666	-14.156	-12.9547	-16.8152	-13.2642	-13.9491	-14.0008	-14.0878	-14.0794	-13.6527	-14.2598	-13.9926	-13.2757	-13.4763	-13.9807
479.37	-13.9527	-13.7059	-14.0696	-14.381	-14.3064	-14.3032	-14.4391	-13.8856	-13.8275	-14.2629	-14.2899	-14.0469	-14.2673	-14.3585	-14.2855	-14.0085	-14.128	-14.7508	-14.1651	-13.744	-14.3533	-14.1574	-13.7577	-14.0024	-13.8191	-13.2581	-13.9096	-13.1382	-13.7045	-13.8302	-14.2499	-14.1788	-14.3667	-13.7189	-13.6644	-14.6739	-13.7686	-15.272	-13.724	-13.8123	-14.0141	-14.2119	-13.7982	-13.9923	-14.266	-14.343	-13.3718	-13.7152	-13.6492
320.19	-14.5344	-13.5614	-15.1183	-14.7234	-15.297	-14.6614	-14.0192	-14.4093	-14.4802	-14.9597	-13.8952	-14.4715	-14.4922	-14.2312	-15.2116	-15.8624	-14.0523	-13.8414	-14.0722	-13.8215	-13.0359	-14.0532	-13.4274	-13.9607	-13.1765	-13.2895	-13.6532	-13.4352	-12.9975	-12.8668	-13.763	-16.2434	-14.0961	-14.3356	-13.7496	-14.5537	-13.2989	-16.2841	-13.5376	-14.5145	-13.5123	-13.9291	-14.208	-13.077	-14.3596	-14.5128	-13.5082	-13.0755	-14.1774
441.37	-15.5427	-14.6902	-14.599	-14.5025	-14.1018	-14.4614	-13.792	-13.5952	-13.6727	-13.9235	-13.6999	-13.7908	-14.0677	-13.8484	-14.2401	-13.7001	-13.8836	-14.3862	-14.3545	-14.0579	-14.1842	-14.5464	-14.493	-14.466	-14.1093	-14.3211	-14.6692	-13.9864	-14.6478	-14.4825	-13.8013	-14.574	-14.1744	-14.3624	-13.755	-14.7964	-13.5097	-16.9928	-13.7987	-13.9995	-13.7858	-14.1089	-13.8833	-14.3398	-15.3709	-13.743	-13.3109	-13.5251	-14.7107
432.22	-13.0506	-13.0758	-13.0811	-13.4845	-13.3868	-14.0071	-13.7375	-14.1415	-14.2369	-14.5288	-14.1608	-14.1233	-14.2157	-13.9596	-14.3186	-13.8529	-13.7238	-13.9022	-14.1283	-14.0764	-13.8615	-14.6856	-14.4516	-15.2286	-14.6886	-14.9367	-16.0159	-15.2068	-15.3541	-16.0988	-13.9656	-14.9834	-14.4071	-14.0842	-13.7432	-14.6474	-13.2186	-16.5973	-13.6824	-14.1447	-13.4671	-14.4295	-13.7374	-14.1067	-14.9247	-14.4061	-13.4047	-14.2542	-14.2792
839.78	-14.655	-15.5384	-14.5963	-13.6784	-15.2725	-13.9067	-16.1543	-15.8758	-14.9078	-14.6205	-15.3406	-16.1289	-14.1486	-15.3405	-14.1824	-15.9426	-16.6712	-14.965	-13.8661	-16.2043	-18.2367	-14.0118	-15.1659	-15.7611	-17.1456	-17.0715	-15.5545	-16.4598	-15.1518	-15.1705	-15.93	-13.3	-14.4036	-15.075	-18.7018	-14.6154	-16.4741	-12.8959	-16.0857	-13.9838	-15.526	-15.7781	-16.6144	-16.1679	-13.8011	-18.9279	-16.8158	-15.8479	-13.9389
343.23	-13.814	-13.8862	-13.7707	-13.8335	-13.5008	-14.2391	-13.7872	-13.8924	-13.9183	-14.0677	-13.7393	-13.9133	-14.7353	-13.7802	-14.5949	-13.9481	-13.853	-13.8596	-14.9606	-14.5037	-13.7751	-14.9146	-14.5511	-14.659	-14.0369	-13.8555	-14.6249	-14.3158	-14.6768	-14.2873	-13.0589	-15.2134	-13.7312	-13.8086	-14.0175	-13.8604	-13.1537	-15.7419	-13.3438	-13.6803	-13.3189	-14.7361	-13.9165	-13.2636	-16.2156	-14.1946	-13.5672	-13.3653	-13.9752
415.25	-14.0635	-13.5025	-13.6311	-13.7049	-13.5183	-14.0871	-13.6102	-13.8745	-14.0523	-14.1098	-13.8081	-13.6479	-14.2229	-13.6862	-14.1305	-13.7436	-13.5753	-13.8016	-14.2663	-13.9157	-13.6819	-14.8334	-14.7562	-14.7211	-14.6786	-14.83	-15.7273	-14.9868	-15.1344	-16.0407	-13.2567	-15.9518	-14.0398	-14.4319	-14.0743	-14.4548	-13.1277	-16.9255	-13.6319	-14.1243	-13.9668	-14.2846	-14.5237	-13.6875	-14.3041	-13.5991	-13.2746	-13.5596	-14.1522
638.42	-15.6421	-15.1809	-15.2857	-16.4275	-14.8485	-14.9604	-14.7772	-14.5818	-15.0863	-14.8943	-14.7587	-13.982	-14.866	-14.2032	-14.1724	-13.4263	-14.254	-15.3492	-14.0347	-13.5356	-14.1738	-14.18	-13.8021	-13.8602	-13.8049	-13.6428	-13.5207	-13.0383	-13.4908	-13.4799	-15.0372	-15.3614	-14.3524	-14.1958	-13.9546	-15.0938	-14.2975	-16.2275	-13.7218	-14.2721	-13.7916	-14.7884	-14.1671	-14.3605	-15.4551	-13.7957	-13.4916	-13.6567	-14.8376
343.29	-14.1751	-15.2097	-15.4848	-14.8664	-15.1389	-15.2127	-13.4413	-15.1689	-13.1543	-14.347	-13.4626	-14.9528	-15.2728	-14.3962	-14.517	-14.3504	-13.3972	-13.645	-13.469	-14.1454	-13.1512	-15.0544	-32.3816	-12.91	-13.1649	-12.8924	-13.8106	-13.6616	-13.8721	-12.5298	-14.1732	-14.8866	-14.0677	-14.4121	-13.678	-14.2915	-13.3052	-15.5054	-13.777	-14.4662	-13.5736	-13.2421	-13.7673	-13.328	-14.2494	-14.1479	-13.5967	-13.6376	-15.1153
459.27	-13.6131	-13.5508	-13.5683	-13.6695	-13.5712	-14.2894	-13.7039	-14.1229	-14.3322	-14.2718	-14.0293	-13.8343	-14.3237	-13.6888	-14.3724	-13.8395	-13.7312	-13.8378	-14.2399	-14.1116	-13.7027	-14.3832	-14.741	-15.4057	-14.9678	-14.8005	-15.6807	-14.9944	-15.4988	-15.724	-13.4531	-15.8345	-13.8699	-14.7011	-13.6164	-14.5256	-13.0874	-19.1361	-13.4931	-14.2504	-13.9303	-14.9193	-13.4163	-14.0575	-14.9495	-13.1492	-13.5644	-13.8572	-14.46
452.09	-27.0442	-27.0442	-27.0442	-27.0442	-27.0442	-27.0442	-27.0442	-27.0442	-27.0442	-12.6772	-11.4856	-10.0266	-10.0982	-9.58717	-10.3211	-8.60669	-8.0997	-7.82982	-8.3757	-8.16586	-7.36349	-8.3558	-7.91621	-8.17349	-7.85699	-7.58762	-8.52058	-7.54972	-7.88982	-7.90183	-14.655	-16.7851	-15.3611	-15.3749	-15.1018	-15.1696	-13.4407	-16.4628	-13.4294	-14.239	-13.3392	-13.6937	-13.6733	-13.0562	-14.3717	-14.4473	-13.6357	-13.4214	-13.7968
485.33	-14.2541	-11.887	-14.1418	-14.8328	-13.9355	-14.3065	-13.9548	-14.4035	-14.2318	-14.3203	-14.3021	-13.8324	-14.7536	-13.7952	-14.4716	-14.3178	-13.7256	-14.3136	-14.485	-13.6666	-13.6327	-15.0978	-14.6846	-14.1175	-14.5922	-14.148	-14.6341	-14.1248	-14.8134	-14.8157	-13.9512	-15.9075	-14.5339	-14.5887	-14.0839	-14.6136	-13.1924	-16.7428	-13.0638	-14.0164	-13.2238	-13.922	-13.7825	-13.5586	-14.5548	-14.4745	-13.4637	-13.6637	-13.9552
339.21	-13.3968	-13.7062	-13.7428	-14.034	-13.9189	-14.3115	-14.1781	-13.9851	-14.0319	-14.3829	-14.0766	-14.2099	-14.3108	-14.2784	-14.496	-14.2927	-13.8337	-14.2667	-14.252	-13.9897	-14.0328	-14.4979	-14.3552	-14.2095	-14.1591	-14.2581	-14.306	-13.9739	-14.3797	-14.2432	-13.6394	-14.7086	-14.3742	-14.6596	-13.6709	-14.8135	-13.5768	-15.6167	-13.8947	-13.69	-13.876	-14.0974	-13.8674	-14.1332	-14.2189	-13.9695	-13.2315	-13.6503	-14.4107
393.29	-13.1266	-13.3313	-13.6538	-13.8318	-13.7824	-13.963	-13.7305	-13.6185	-13.5697	-14.1131	-13.9761	-13.6864	-14.0752	-13.8248	-14.3678	-13.9014	-13.7434	-14.3504	-13.8846	-13.9459	-14.2202	-14.971	-14.2738	-16.5711	-15.2705	-13.8172	-15.4453	-14.4413	-14.6319	-14.1828	-14.1913	-14.216	-13.9275	-13.7888	-13.953	-14.0289	-13.7749	-14.8049	-14.4904	-13.6384	-13.4441	-14.262	-15.5953	-14.6133	-14.633	-13.7485	-13.5859	-14.7438	-13.9087
709.69	-15.3848	-15.2406	-14.7483	-15.1848	-14.716	-14.6756	-15.0088	-14.8087	-14.605	-14.6234	-14.0527	-14.1791	-14.5697	-14.171	-14.111	-14.8108	-14.6717	-14.7035	-14.8732	-14.3024	-14.2439	-14.4338	-14.7727	-14.0586	-14.2242	-14.4234	-14.4192	-14.0331	-14.355	-14.1087	-14.5305	-15.6638	-14.2186	-13.5707	-14.3134	-17.7564	-14.5925	-16.2929	-13.9958	-14.0852	-13.9502	-13.9561	-13.9735	-14.1865	-13.744	-14.9115	-13.7494	-13.9289	-14.1251
311.23	-15.9742	-15.2721	-14.7948	-15.3508	-14.6422	-15.4801	-13.0648	-14.1708	-13.8108	-14.9362	-13.7179	-14.8709	-15.2856	-13.767	-14.8761	-14.4828	-13.3746	-13.4018	-14.3532	-14.2462	-12.8727	-14.0699	-13.6158	-13.5959	-12.9116	-12.954	-14.3472	-13.3463	-13.1981	-12.9101	-13.74	-16.1311	-14.5265	-13.8187	-13.9833	-14.4168	-13.3147	-15.8036	-13.1805	-13.8894	-13.2342	-13.9898	-14.358	-13.5177	-14.4143	-14.2068	-13.6828	-13.5812	-14.2969
714.55	-16.6483	-16.5651	-14.5722	-15.0148	-14.2846	-14.2791	-14.0343	-14.1628	-13.9039	-14.2052	-13.8481	-13.7755	-14.0347	-13.463	-13.8885	-13.4361	-13.6822	-13.7983	-13.6247	-13.7781	-13.2874	-14.182	-14.0636	-13.8493	-13.6223	-14.2648	-13.9406	-13.6308	-14.5711	-13.6127	-14.3139	-15.3457	-14.6186	-13.7535	-14.0179	-15.0444	-14.2269	-16.0899	-13.3551	-13.5625	-13.5242	-13.968	-14.1861	-13.4887	-14.4196	-14.1291	-13.699	-13.7093	-13.8745
658.41	-14.1528	-13.9497	-13.9581	-14.0573	-13.9209	-14.506	-13.9449	-14.4634	-14.5231	-14.6772	-14.1876	-14.1862	-14.3835	-13.9663	-14.4215	-13.9379	-13.8129	-14.0238	-14.3962	-14.0181	-13.8025	-14.6384	-14.411	-14.8434	-14.6751	-14.7575	-15.4501	-15.1026	-15.2974	-15.4817	-14.0009	-15.8374	-14.5958	-15.0104	-13.9726	-15.6332	-13.5204	-18.0887	-13.8547	-13.9297	-13.264	-14.3027	-13.9058	-13.671	-15.7365	-14.6224	-13.4124	-13.6625	-14.1855
408.25	-12.8932	-12.8203	-12.8842	-13.2327	-13.5255	-13.9811	-13.3067	-14.193	-14.4427	-14.611	-13.6945	-14.1203	-14.3139	-13.8658	-15.0599	-14.1286	-13.4025	-13.9109	-14.961	-14.2671	-13.5426	-15.1664	-14.8448	-15.4917	-15.0054	-14.6112	-15.6797	-14.4569	-14.6852	-14.4646	-13.812	-16.2629	-13.6419	-14.2824	-13.9305	-14.7312	-13.5675	-16.2258	-13.7226	-14.3978	-13.739	-13.8601	-14.0438	-13.4921	-14.6719	-15.0289	-13.4856	-13.4737	-13.993
503.14	-15.226	-14.9415	-15.2648	-16.0565	-15.3157	-15.0398	-15.8964	-14.0057	-13.9038	-14.4794	-14.1876	-14.0654	-14.5418	-13.933	-14.3719	-14.3476	-13.6183	-14.161	-14.6295	-14.1414	-14.0262	-14.1152	-13.876	-14.5024	-13.8202	-12.8388	-14.0311	-14.2338	-13.1231	-14.4884	-13.3105	-15.72	-14.2045	-14.0311	-13.9589	-13.7998	-13.0309	-15.7826	-13.832	-13.6302	-13.5771	-13.2943	-15.046	-14.2919	-14.3319	-13.7977	-13.7333	-13.3647	-15.938
338.19	-14.4811	-14.0088	-14.0033	-14.1729	-14.2681	-15.0751	-13.7062	-14.174	-14.3426	-14.4778	-14.1406	-13.7735	-14.555	-13.9056	-14.4189	-13.4362	-13.6419	-13.7102	-14.1739	-14.0455	-13.6023	-14.7875	-14.2175	-14.2638	-14.2506	-13.6229	-14.4793	-13.6989	-13.71	-13.9067	-13.817	-15.1273	-13.7223	-14.4897	-13.6902	-14.7504	-13.464	-16.6551	-13.5133	-14.0674	-13.4545	-13.6136	-14.1708	-13.3488	-14.0641	-14.0605	-13.5866	-13.4666	-14.2232
971.84	-27.9689	-27.9689	-27.9689	-12.8063	-12.9191	-9.8016	-12.4347	-13.0807	-12.898	-8.5917	-7.58995	-11.6379	-8.55671	-11.3195	-9.52609	-27.9689	-27.9689	-11.1595	-10.1046	-27.9689	-27.9689	-8.06339	-12.0367	-7.82251	-27.9689	-9.59555	-8.2408	-11.4489	-9.82327	-8.67401	-11.9264	-12.8146	-11.5006	-11.1313	-12.4704	-14.8646	-14.9265	-11.7615	-15.7257	-12.4827	-15.2139	-13.3293	-11.3322	-14.5762	-11.7508	-32.14	-15.5322	-32.14	-13.5424
619.56	-14.2252	-14.2241	-14.1886	-14.3695	-14.1918	-13.681	-14.4144	-14.1941	-13.8543	-13.9327	-14.3927	-14.2347	-13.8929	-14.0247	-14.1025	-14.2129	-14.3887	-15.2889	-14.1776	-14.2558	-15.1964	-13.8704	-13.7256	-13.7801	-13.5743	-14.1491	-13.701	-13.8329	-13.7071	-13.5673	-15.0028	-14.2107	-13.9047	-14.0172	-13.8827	-14.4859	-14.3586	-13.8815	-13.9854	-14.1548	-13.9332	-14.3046	-14.1061	-13.864	-13.9429	-14.7676	-13.6886	-13.9693	-13.8345
332.27	-13.8121	-13.9739	-14.0005	-14.2751	-13.9701	-14.146	-13.7146	-13.6049	-13.6124	-13.8958	-13.65	-13.4961	-14.3123	-13.6817	-14.2208	-13.7139	-13.605	-13.9125	-14.2622	-13.752	-14.0024	-14.2086	-14.2795	-14.5718	-13.8655	-14.1947	-14.5583	-14.1027	-14.5002	-14.2345	-13.648	-14.7197	-14.14	-13.5058	-13.7495	-14.2231	-13.1417	-15.5974	-13.4267	-13.7202	-13.7683	-13.8665	-14.0023	-13.7899	-14.18	-14.1817	-13.4604	-13.4101	-14.1305
[truncated: 2,250 more rows]
[truncated: 131 more columns]

## Sheet: neck v. cheek samples (120)
m/z bins	L20221031039_NECK_K.ms1	L20221031045_CHEEK_S.ms1	L20221031048_CHEEK_K.ms1	L20221031057_CHEEK_D_.ms1	L20221031060_CHEEK_BB.ms1	L20221031063_NECK_A_.ms1	L20221031066_NECK_Q.ms1	L20221031069_CHEEK_N.ms1	L20221031072_NECK_N.ms1	L20221031075_NECK_B_.ms1	L20221031081_CHEEK_Q.ms1	L20221031084_NECK_D_.ms1	L20221031090_CHEEK_A_.ms1	L20221031093_NECK_I.ms1	L20221031102_CHEEK_G.ms1	L20221031105_NECK_H.ms1	L20221031108_NECK_BB.ms1	L20221031111_CHEEK_Q.ms1	L20221031114_NECK_F.ms1	L20221031126_NECK_O.ms1	L20221031129_CHEEK_K.ms1	L20221031132_NECK_S.ms1	L20221031135_CHEEK_D_.ms1	L20221031141_NECK_BB.ms1	L20221031147_CHEEK_S.ms1	L20221031150_CHEEK_F.ms1	L20221031159_NECK_O.ms1	L20221031168_NECK_F.ms1	L20221031174_NECK_G.ms1	L20221031177_CHEEK_A_.ms1	L20221031180_CHEEK_F.ms1	L20221031186_CHEEK_O.ms1	L20221031189_CHEEK_H.ms1	L20221031198_NECK_I.ms1	L20221031204_NECK_H.ms1	L20221031207_NECK_N.ms1	L20221031213_NECK_Y.ms1	L20221031216_CHEEK_B_.ms1	L20221031219_CHEEK_I.ms1	L20221031222_NECK_B_.ms1	L20221031225_CHEEK_X.ms1	L20221031228_CHEEK_B_.ms1	L20221031234_CHEEK_Y.ms1	L20221031237_CHEEK_BB.ms1	L20221031240_NECK_A_.ms1	L20221031252_CHEEK_I.ms1	L20221031258_CHEEK_N.ms1	L20221031261_NECK_X.ms1	L20221031264_NECK_D_.ms1
[truncated: 4,000 more rows]
[truncated: 71 more columns]

[truncated: 5 more sheets: neck v. forehead samples (120), forehead v. cheek samples (120), reproducibility, neck (30), reproducibility, cheek (30), reproducibility, forehead (30)]
